# Supplementary material for: Integrated analysis of EGFR mutated non‐small cell lung cancer reveals two distinct molecular subtypes
Source: Clin Transl Med. 2023 Oct 13;13(10):e1431. doi: 10.1002/ctm2.1431 (PMC10570769; doi:10.1002/ctm2.1431)
Supplement: Supplementary file 2 — Supporting Information [file CTM2-13-e1431-s001.xlsx]

## Sheet: Table S1
Table S1. Clinical information of patients from Chen-cohort
ID	Gender	Age	Smoking Status	Histology Type	Stage	EGFR_Status	Primary Tumor Location	Subgroup
P015	Female	54.1958	Nonsmoke	ADC	IA	exon19del	RLL	S1
P016	Male	59.8275	Nonsmoke	ADC	IA	exon19del	RUL	S1
P017	Female	71.3046	Nonsmoke	ADC	IIIA	L858R	RML	S2
P018	Male	65.6372	Nonsmoke	ADC	IB	L858R	RUL	S1
P019	Female	78.7296	Nonsmoke	ADC	IA	L858R	LLL	S1
P020	Female	66.4531	Nonsmoke	ADC	IIB	L858R	LLL	S1
P021	Female	85.8645	Nonsmoke	ADC	IA	L858R	LUL	S1
P022	Female	63.8905	Nonsmoke	ADC	IA	L858R	RUL	S1
P023	Female	56.5832	Nonsmoke	ADC	IB	exon19del	RLL	S1
P024	Male	60.1123	Ex-smoker	ADC	IA	exon19del	RUL	S1
P025	Female	75.5291	Nonsmoke	ADC	IB	L858R	RML	S1
P027	Female	70.2094	Nonsmoke	ADC	IA	exon19del	RUL	S1
P028	Female	50.5791	Nonsmoke	ADC	IB	others	LUL	S1
P030	Female	49.41	Nonsmoke	ADC	IA	L858R	LLL	S1
P032	Male	78.4285	Nonsmoke	ADC	IA	exon19del	RLL	S1
P033	Female	51.1348	Nonsmoke	ADC	IA	exon19del	RLL	S1
P034	Female	63.4853	Nonsmoke	ADC	IA	L858R	RUL	S1
P036	Female	61.6454	Nonsmoke	ADC	IA	L858R	RUL	S1
P037	Male	61.5661	Nonsmoke	ADC	IB	L858R	RUL	S2
P039	Male	74.2861	Ex-smoker	ADC	IB	L858R	RUL	S2
P043	Female	78.4476	Nonsmoke	ADC	IIIA	L858R	RUL	S2
P044	Female	72.9856	Nonsmoke	ADC	IA	exon19del	RUL	S2
P045	Female	76.4517	Nonsmoke	ADC	IB	L858R	RUL	S2
P048	Female	54.7351	Nonsmoke	ADC	IA	L858R	LLL	S1
P049	Male	52.9637	Nonsmoke	ADC	IA	L858R	LUL	S2
P050	Male	69.8344	Ex-smoker	ADC	IA	L858R	RUL	S1
P051	Female	65.2758	Nonsmoke	ADC	IA	L858R.exon19del	RLL	S1
P052	Female	65.6454	Nonsmoke	ADC	IA	exon19del	RUL	S1
P053	Male	63.6934	Ex-smoker	ADC	IA	exon19del	LUL	S2
P054	Male	58.4887	Nonsmoke	ADC	IIIA	exon19del	LUL	S1
P055	Female	66.6475	Nonsmoke	ADC	IA	L858R	LUL	S1
P056	Female	79.614	Nonsmoke	ADC	IA	exon19del	RLL	S1
P057	Female	57.7823	Nonsmoke	ADC	IA	others	RLL	S2
P058	Male	85.6564	Nonsmoke	ADC	IA	L858R	LLL	S2
P059	Female	57.4428	Nonsmoke	ADC	IB	L858R	LLL	S2
P060	Male	60.5969	Nonsmoke	ADC	IA	exon19del	LUL	S2
P062	Female	59.9261	Nonsmoke	ADC	IB	L858R	LUL	S2
P063	Male	68.564	Nonsmoke	ADC	IB	L858R	LUL	S2
P064	Male	71.7344	Ex-smoker	ADC	IB	exon19del	RUL	S1
P068	Male	68.0657	Nonsmoke	ADC	IB	exon19del	RUL	S2
P073	Male	70.3381	Ex-smoker	ADC	IA	exon19del	LUL	S2
P074	Female	80.1561	Nonsmoke	ADC	IA	L858R	RUL	S1
P075	Female	47.6906	Nonsmoke	ADC	IB	L858R	RUL	S2
P076	Female	60.8953	Nonsmoke	ADC	IB	L858R	RUL	S1
P077	Female	44.3094	Nonsmoke	ADC	IIA	others	LLL	S2
P080	Female	75.9671	Nonsmoke	ADC	IB	others	LUL	S1
P081	Female	60.7721	Nonsmoke	ADC	IIA	L858R	RLL	S2
P082	Female	69.1526	Nonsmoke	ADC	IB	exon19del	LUL	S2
P093	Female	73.0705	Nonsmoke	ADC	IV	exon19del	LUL	S2
P094	Male	50.2998	Nonsmoke	ADC	IA	L858R	LLL	S1
P095	Female	66.6557	Nonsmoke	ADC	IIIA	exon19del	RML	S2
P097	Female	66.5818	Nonsmoke	ADC	IB	L858R	LLL	S2
P098	Male	46.4969	Nonsmoke	ADC	IIA	exon19del	RUL	S2
P099	Female	60.0192	Nonsmoke	ADC	IA	L858R	LUL	S2
P100	Female	76.3203	Nonsmoke	ADC	IA	exon19del	RLL	S1
P109	Female	43.3621	Nonsmoke	ADC	IA	exon19del	LUL	S2
P110	Female	48.1999	Nonsmoke	ADC	IA	exon19del	LLL	S2
P111	Female	65.681	Nonsmoke	ADC	IB	L858R	RLL	S2
P112	Male	59.0116	Nonsmoke	ADC	IB	exon19del	RUL	S1

## Sheet: Table S2
Table S2. Clinical information of patients from CPTAC-cohort
Sample.ID	Smoking.Status	Stage	Region.of.Origin	Age	AgeGroup	Gender	Ethnicity	BMI	Smoking.History	Tumor.Purity.byESTIMATE.RNAseq	ESTIMATEScore	ESTIMATE ImmuneScore	ESTIMATE StromalScore	Total.Mutation.Count.WGS	Mutation.Count.ExcludingINDELs.WGS	Total.DNP.Count.WGS	Number.somatic.mutations	Dominant.Histological.Subtype	Subgroup
C3N.01799	smoker	2A	western	81	≥65	male	caucasian	27.37	Current reformed smoker within past 15 years	0.522233	7397.34	5317.6	2079.74	942	866	4	40	acinar	S2
C3N.02729	non-smoker		asian	45	<65	male	han	20.05	Lifelong non-smoker: Less than 100 cigarettes smoked in lifetime	0.70775	4544.6	2716.15	1828.45	2476	2318	14	27	acinar	S2
C3L.00893	smoker	1B	western	71	≥65	male	hispanic	29.1	Current reformed smoker, more than 15 years	0.687434	5028.67	3717.27	1311.4	3728	3476	82	77	acinar	S1
C3N.01413	non-smoker	1B	asian	62	<65	female	asian	29.9	Lifelong non-smoker: Less than 100 cigarettes smoked in lifetime	0.559223	7043.94	4685.75	2358.19	828	769	2	34	acinar	S1
11LU013	non-smoker	3A	asian	59	<65	male	asian	21.37	Lifelong non-smoker: Less than 100 cigarettes smoked in lifetime	0.633349	5882.24	3131.1	2751.14	1936	1794	4	47	acinar	S1
C3N.01416	non-smoker		asian	67	≥65	female	asian	16.61	Lifelong non-smoker: Less than 100 cigarettes smoked in lifetime	0.481679	8087.38	5102.44	2984.94	1619	1472	4	72	papillary	S1
C3N.02424	smoker		asian	64	<65	male	han	23.8	Current reformed smoker, more than 15 years	0.509328	7583.92	5290.49	2293.44	1230	1129	18	55	solid	S2
C3N.02379	non-smoker		asian	57	<65	female	han	23.03	Lifelong non-smoker: Less than 100 cigarettes smoked in lifetime	0.633899	5976.46	4380.31	1596.15	2399	2221	11	49	acinar	S2
C3N.02572	non-smoker		asian	49	<65	male	han	24.51	Lifelong non-smoker: Less than 100 cigarettes smoked in lifetime	0.631111	5804.06	3696.02	2108.04	976	896	2	41	acinar	S2
C3N.00559	non-smoker	1A	asian	55	<65	female	asian	20.78	Lifelong non-smoker: Less than 100 cigarettes smoked in lifetime	0.639764	5842.2	4122.8	1719.4	1697	1588	5	47	acinar	S1
11LU016	non-smoker	3A	asian	62	<65	male	asian	18.73	Lifelong non-smoker: Less than 100 cigarettes smoked in lifetime	0.569717	6755.86	4615.37	2140.49	38126	36172	484	499	acinar	S2
C3L.00093	non-smoker	1B	western	66	≥65	female	caucasian	34.08	Lifelong non-smoker: Less than 100 cigarettes smoked in lifetime	0.491378	7975.44	4859.18	3116.26	1274	1220	3	86	acinar	S1
C3L.00510	smoker	1A	western	80	≥65	female		31.35	Current reformed smoker within past 15 years	0.871687	1346.84	2286.08	-939.241	2408	2255	13	33	acinar	S1
C3N.02433	non-smoker		asian	68	≥65	female	han	27.18	Lifelong non-smoker: Less than 100 cigarettes smoked in lifetime	0.537971	7305.15	4552.82	2752.33	1758	1627	8	40	acinar	S1
C3N.01021	non-smoker	3A	asian	44	<65	female	asian	20.03	Lifelong non-smoker: Less than 100 cigarettes smoked in lifetime	0.603873	6444.79	3604.09	2840.7	986	907	2	26	lepidic	S1
C3N.00203	smoker	2B	western	72	≥65	male		20.05	Current smoker: Includes daily and non-daily smokers	0.611052	6200.59	4670.92	1529.67	26439	24827	563	396	solid	S2
C3L.01330	smoker	1A	western	68	≥65	female	caucasian	40.11	Current reformed smoker, more than 15 years	0.684366	5033.99	3647.15	1386.84	1534	1404	9	41	acinar	S1
C3N.00574	non-smoker	1B	asian	40	<65	male	asian	21.72	Lifelong non-smoker: Less than 100 cigarettes smoked in lifetime	0.630581	6144.5	3746.28	2398.22	1078	1011	4	49	micropapillary	S1
C3N.00550	non-smoker	2B	asian	52	<65	female	asian	24.06	Lifelong non-smoker: Less than 100 cigarettes smoked in lifetime	0.671534	5280.18	3924.43	1355.76	1264	1167	4	39	acinar	S2
C3N.00167	non-smoker	2A	asian	64	<65	male	asian	17.72	Lifelong non-smoker: Less than 100 cigarettes smoked in lifetime	0.699992	4825.46	3415.37	1410.09	1031	931	4	33	papillary	S2
C3N.02155	smoker	2B	asian	45	<65	male	asian	20.57	Current smoker: Includes daily and non-daily smokers	0.854111	1929.64	2010.83	-81.1914	4720	4450	28	137	solid	S2
C3N.02002	non-smoker		asian	76	≥65	male	han	21.89	Lifelong non-smoker: Less than 100 cigarettes smoked in lifetime	0.73856	4084.9	3230.98	853.92	1269	1154	8	35	acinar	S1
C3N.02145	non-smoker		asian	68	≥65	female	asian	23.5	Lifelong non-smoker: Less than 100 cigarettes smoked in lifetime	0.622838	6066.98	3563.93	2503.06	1516	1373	5	21	papillary	S2
C3L.02219	smoker	3A	western	77	≥65	male	caucasian	32.53	Current reformed smoker within past 15 years	0.548357	7078.35	4935.51	2142.84	1839	1721	13	81	lepidic	S1
C3N.02158	non-smoker		asian	54	<65	female	asian	23.31	Lifelong non-smoker: Less than 100 cigarettes smoked in lifetime	0.719909	4571.04	3716.43	854.609	1088	1011	3	41	acinar	S2
C3N.02421	smoker		asian	58	<65	male	han	21.97	Current reformed smoker, more than 15 years	0.583915	6610.32	3759.94	2850.37	1625	1519	7	29	acinar	S1
C3N.00223	non-smoker		western	69	≥65	female	asian	22.21	Lifelong non-smoker: Less than 100 cigarettes smoked in lifetime	0.539628	7136.64	4814.89	2321.75	1065	995	4	28	acinar	S1
C3N.02380	smoker		asian	56	<65	male	han	29.75	Current reformed smoker, more than 15 years	0.766097	3436.17	2875.07	561.103	733	674	4	37	acinar	S1
C3N.00546	smoker	2A	asian	58	<65	male	asian	17.99	Current smoker: Includes daily and non-daily smokers	0.581003	6560.68	4714.19	1846.49	3942	3717	37	119	solid	S2
C3N.02087	non-smoker		asian	61	<65	female	asian	22.22	Lifelong non-smoker: Less than 100 cigarettes smoked in lifetime	0.467064	8207.23	5420.29	2786.94	580	539	0	38	sarcomatoid	S2
C3N.02529	non-smoker		asian	79	≥65	female	han	23.42	Lifelong non-smoker: Less than 100 cigarettes smoked in lifetime	0.559673	6995.87	4800.67	2195.2	2463	2319	5	95	acinar	S2
C3L.00368	smoker	1A	western	67	≥65	female	caucasian	29.21	Current reformed smoker, more than 15 years	0.614639	6167.52	4237.53	1929.99	4566	4304	70	89	acinar	S1
C3N.02067			asian	37	<65	female	han	24.17	Smoking history not available	0.702755	4750.4	3557.22	1193.18	615	573	2	30	acinar	S1
C3N.01024	non-smoker		asian	66	≥65	female	asian	17.97	Lifelong non-smoker: Less than 100 cigarettes smoked in lifetime	0.746368	4043.07	2759.8	1283.27	2917	2662	12	50	acinar	S1
C3L.00604	non-smoker	3A	western	61	<65	female	caucasian	21.75	Lifelong non-smoker: Less than 100 cigarettes smoked in lifetime	0.664155	5345.31	3343.33	2001.97	1783	1675	7	37	acinar	S1
C3N.00199	smoker	1A	western	65	≥65	male	caucasian	28.35	Current reformed smoker, more than 15 years	0.754334	3954.96	2608.5	1346.46	18593	17619	291	218	acinar	S2
C3N.00579	non-smoker		asian	67	≥65	male	asian	23.83	Lifelong non-smoker: Less than 100 cigarettes smoked in lifetime	0.616679	6209.97	4448.68	1761.29	2295	2181	9	57	acinar	S2
C3N.02582	smoker		asian	77	≥65	male	han	23.3	Current reformed smoker, years unknown	0.705944	4742.93	3429.93	1313	1667	1537	6	90	acinar	S2

## Sheet: Table S3
Table S3. Clinical information of patients from TCGA-cohort
Tumor_Sample_Barcode		Stage	Age	Gender	histological_type	OS_status	OS_time	PFS_status	PFS_time	Nonsynony_TMB	Mutational_Signature	Smoking_status	Subgroup
TCGA-05-4382		I	68	MALE	Lung Adenocarcinoma	0	20.2333	1	11.1333	1537	Signature_smoke	Ex_smoker	S2
TCGA-05-4402		IV	57	FEMALE	Lung Adenocarcinoma	1	8.13333	0	8.13333	108	Signature_apobec	Current_smoker	S2
TCGA-05-4410		I	62	MALE	Lung Adenocarcinoma	0	0	0	0	920	Signature_smoke	Ex_smoker	S1
TCGA-05-5423		II	65	MALE	Lung Adenocarcinoma	0	5.03333	0	5.03333	129	Signature_smoke	Never_smoker	S1
TCGA-38-4627		II	64	FEMALE	Lung Adenocarcinoma	1	38.2333	0	38.2333	26	Signature_DNA_MMR	Ex_smoker	S2
TCGA-38-4628		II	65	FEMALE	Lung Adenocarcinoma	1	49.7333	1	36.1	108	Signature_DNA_MMR	Ex_smoker	S1
TCGA-38-4629		II	68	MALE	Lung Adenocarcinoma	1	28.8	1	12.6333	237	Signature_smoke	Current_smoker	S2
TCGA-38-6178		III	70	FEMALE	Lung Adenocarcinoma	0	14.9333	0	14.9333	49	Signature_DNA_MMR	Ex_smoker	S1
TCGA-44-2661		I	69	FEMALE	Lung Adenocarcinoma	0	38.6333	0	38.6333	30	Signature_DNA_MMR	Ex_smoker	S1
TCGA-44-6147		I	67	FEMALE	Lung Adenocarcinoma	0	28.1667	0	28.1667	83	Signature_smoke	Current_smoker	S1
TCGA-44-A4SU		I	67	FEMALE	Lung Adenocarcinoma	1	13.6333	1	8.66667	127	Signature_smoke	Ex_smoker	S1
TCGA-49-4490		III	45	FEMALE	Lung Adenocarcinoma	1	12.8333	1	12.8333	42	Signature_DNA_MMR	Ex_smoker	S2
TCGA-49-4494		III	77	MALE	Lung Adenocarcinoma	1	36.0333	1	36.0333	156	Signature_smoke	Ex_smoker	S2
TCGA-49-4501		I	67	FEMALE	Lung Adenocarcinoma	1	47.3667	1	18.1667	41	Signature_DNA_MMR	Ex_smoker	S2
TCGA-50-5944		I	69	FEMALE	Lung Adenocarcinoma	0	58.3333	0	58.3333	52	Signature_DNA_MMR	Ex_smoker	S1
TCGA-50-6591		IV	63	FEMALE	Lung Adenocarcinoma	1	3.96667	1	3.96667	53	Signature_DNA_MMR	Ex_smoker	S2
TCGA-50-6595		III	74	FEMALE	Lung Adenocarcinoma	1	6.3	1	6.06667	80	Signature_apobec	Ex_smoker	S2
TCGA-55-6968		IV	61	MALE	Lung Adenocarcinoma	1	43.1	1	43.1	406	Signature_apobec	Ex_smoker	S2
TCGA-55-6980		I	56	MALE	Lung Adenocarcinoma	0	70.3	0	70.3	14	Signature_DNA_MMR	Ex_smoker	S2
TCGA-55-6981		III	53	FEMALE	Lung Adenocarcinoma	1	45.9667	0	45.9667	46	Signature_DNA_MMR	Ex_smoker	S1
TCGA-55-7570		I	60	MALE	Lung Adenocarcinoma	0	27.4667	0	27.4667	337	Signature_smoke	Ex_smoker	S1
TCGA-55-7573		I	72	FEMALE	Lung Adenocarcinoma	0	16.2333	0	16.2333	44	Signature_smoke	Current_smoker	S1
TCGA-55-8096		I	67	FEMALE	Lung Adenocarcinoma	1	23.9667	1	18.8667	128	Signature_smoke	Ex_smoker	S2
TCGA-55-8206		I	56	MALE	Lung Adenocarcinoma	0	29.6	0	29.6	23	Signature_DNA_MMR	Ex_smoker	S1
TCGA-55-8506		II	62	FEMALE	Lung Adenocarcinoma	0	0.366667	0	0.366667	1500	Signature_DNA_MMR	Ex_smoker	S1
TCGA-55-A48Z		III	60	FEMALE	Lung Adenocarcinoma	0	21.7	1	17.8667	47	Signature_DNA_MMR	Ex_smoker	S2
TCGA-55-A57B		I	80	FEMALE	Lung Adenocarcinoma	0	18.2	0	18.2	36	Signature_DNA_MMR	Ex_smoker	S2
TCGA-62-8394		III	65	FEMALE	Lung Adenocarcinoma	1	4.63333	0	4.63333	108	Signature_DNA_MMR	Ex_smoker	S2
TCGA-62-8402		III	73	FEMALE	Lung Adenocarcinoma	1	49.9333	1	25.7333	36	Signature_DNA_MMR	Never_smoker	S2
TCGA-64-1681		I	61	FEMALE	Lung Adenocarcinoma	1	38.9	1	14.6333	65	Signature_DNA_MMR	Ex_smoker	S2
TCGA-67-3770		I	70	FEMALE	Lung Adenocarcinoma	0	20.3333	0	20.3333	180	Signature_smoke	Ex_smoker	S1
TCGA-67-3772		I	82	FEMALE	Lung Adenocarcinoma	0	19.1	0	19.1	73	Signature_DNA_MMR	Current_smoker	S2
TCGA-67-6217		II	73	FEMALE	Lung Adenocarcinoma	0	14.0667	1	9.86667	171	Signature_smoke	Ex_smoker	S1
TCGA-69-7760		II	73	MALE	Lung Adenocarcinoma	0	6.73333	0	6.73333	59	Signature_DNA_MMR	Ex_smoker	S1
TCGA-69-7765		NA	56	MALE	Lung Adenocarcinoma	0	5.5	0	5.5	514	Signature_smoke	Ex_smoker	S1
TCGA-71-8520		I	60	FEMALE	Lung Adenocarcinoma	1	7	1	5.96667	80	Signature_DNA_MMR	Ex_smoker	S2
TCGA-75-6212		II	NA	FEMALE	Lung Adenocarcinoma	1	50.5333	1	44.6667	19	Signature_DNA_MMR	Never_smoker	S1
TCGA-75-7025		I	NA	MALE	Lung Adenocarcinoma	0	110.167	1	49.3667	25	Signature_DNA_MMR	Never_smoker	S1
TCGA-78-7147		II	67	FEMALE	Lung Adenocarcinoma	1	19.5333	1	19.2667	283	Signature_smoke	Ex_smoker	S1
TCGA-78-7155		I	68	MALE	Lung Adenocarcinoma	1	39.0333	1	6.96667	1311	Signature_smoke	Ex_smoker	S1
TCGA-78-7158		III	59	FEMALE	Lung Adenocarcinoma	1	5.96667	1	4.4	204	Signature_smoke	Ex_smoker	S1
TCGA-86-8055		II	79	MALE	Lung Adenocarcinoma	1	4.13333	0	4.13333	37	Signature_DNA_MMR	Never_smoker	S2
TCGA-86-8074		II	62	FEMALE	Lung Adenocarcinoma	0	0.8	0	0.8	61	Signature_DNA_MMR	Never_smoker	S2
TCGA-86-8075		I	66	FEMALE	Lung Adenocarcinoma	1	23.1333	1	6.63333	39	Signature_DNA_MMR	Never_smoker	S2
TCGA-86-8280		II	54	FEMALE	Lung Adenocarcinoma	0	23.3667	0	23.3667	41	Signature_DNA_MMR	Current_smoker	S2
TCGA-86-8668		I	61	FEMALE	Lung Adenocarcinoma	0	14.1	0	14.1	30	Signature_DNA_MMR	Current_smoker	S1
TCGA-86-A4P7		I	63	FEMALE	Lung Adenocarcinoma	0	13.8333	0	13.8333	62	Signature_apobec	Ex_smoker	S2
TCGA-91-6835		I	81	FEMALE	Lung Adenocarcinoma	0	2.63333	0	2.63333	66	Signature_DNA_MMR	Current_smoker	S2
TCGA-93-A4JP		IV	64	MALE	Lung Adenocarcinoma	0	19.2667	1	16.5667	50	Signature_apobec	Ex_smoker	S2
TCGA-95-7039		II	54	FEMALE	Lung Adenocarcinoma	0	42.4	1	41.9333	1067	Signature_smoke	Never_smoker	S1
TCGA-95-7947		I	67	MALE	Lung Adenocarcinoma	0	15.9	0	15.9	445	Signature_apobec	Ex_smoker	S1
TCGA-97-8171		IV	81	MALE	Lung Adenocarcinoma	0	18.9333	1	14.7	50	Signature_DNA_MMR	Ex_smoker	S1
TCGA-97-8172		I	75	FEMALE	Lung Adenocarcinoma	0	18.1667	0	18.1667	226	Signature_smoke	Never_smoker	S1
TCGA-97-8177		I	59	FEMALE	Lung Adenocarcinoma	0	16.6333	0	16.6333	33	Signature_DNA_MMR	Current_smoker	S2
TCGA-97-8547		III	78	FEMALE	Lung Adenocarcinoma	0	21.9	0	21.9	50	Signature_DNA_MMR	Current_smoker	S2
TCGA-97-8552		I	55	FEMALE	Lung Adenocarcinoma	0	20.8667	0	20.8667	82	Signature_DNA_MMR	Current_smoker	S1
TCGA-97-A4M1		I	52	FEMALE	Lung Adenocarcinoma	0	20.0333	0	20.0333	36	Signature_DNA_MMR	Current_smoker	S2
TCGA-97-A4M6		I	45	FEMALE	Lung Adenocarcinoma	0	18.9333	0	18.9333	24	Signature_DNA_MMR	Ex_smoker	S1
TCGA-97-A4M7		I	74	MALE	Lung Adenocarcinoma	0	20.9667	0	20.9667	267	Signature_smoke	Ex_smoker	S2
TCGA-J2-8192		II	65	FEMALE	Lung Adenocarcinoma	0	24.6333	1	16.0667	59	Signature_DNA_MMR	NA	S2
TCGA-L9-A50W		II	75	MALE	Lung Adenocarcinoma	1	14.7333	1	12.9667	33	Signature_DNA_MMR	Ex_smoker	S2
TCGA-MP-A4SW		II	53	MALE	Lung Adenocarcinoma	1	59.2667	0	59.2667	56	Signature_DNA_MMR	Current_smoker	S1
TCGA-MP-A4T6		III	76	FEMALE	Lung Adenocarcinoma	1	59.6667	0	59.6667	72	Signature_DNA_MMR	Ex_smoker	S1
TCGA-MP-A4T9		III	54	FEMALE	Lung Adenocarcinoma	1	42.1667	1	11.3667	30	Signature_apobec	Ex_smoker	S2

## Sheet: Table S4
Table S4. Clinical information of patients from Xu-cohort
Sample ID	Mutation counts	Gender (1:Male;2:Female)	Age	Age Group (1: <=60; 2:>60)	Histological Type	Histological Subtypes	Tumor stage	Tumor stage(A/B)	DFS	DFS-month	OS	OS-month	Subgroup
LUAD_02	67	1	54	1	Adenocarcinoma	papillary predominant	T2aN0M0	IB	0	42.3355	0	42.3355	S1
LUAD_05	93	2	60	1	Adenocarcinoma	acinar predominant	T2aN0M0	IB	0	31.1184	0	31.1184	S1
LUAD_11	118	1	56	1	Adenocarcinoma	acinar predominant	T2aN0M0	IB	0	24.1447	0	24.1447	S1
LUAD_12	83	2	59	1	Adenocarcinoma	acinar predominant	T2aN0M0	IB	0	32.2039	0	32.2039	S1
LUAD_16	105	2	75	2	Adenocarcinoma	papillary predominant	T2bN1M0	IIB	0	41.1842	0	41.1842	S2
LUAD_18	80	2	55	1	Adenocarcinoma	acinar predominant	T2aN0M0	IB	0	51.5789	0	51.5789	S2
LUAD_19	103	2	56	1	Adenocarcinoma	solid predominant	T2aN0M0	IB	1	18.9803	0	56.3158	S2
LUAD_20	1176	1	57	1	Adenocarcinoma	papillary predominant	T2aN0M0	IB	0	49.8684	0	49.8684	S1
LUAD_22	68	1	42	1	Adenocarcinoma	acinar predominant	T2aN2M0	IIIA	1	30.7566	1	30.7566	S1
LUAD_23	54	2	54	1	Adenocarcinoma	acinar predominant	T1aN0M0	IA1	0	49.8355	0	49.8355	S1
LUAD_27	71	1	31	1	Adenocarcinoma	solid predominant	T2aN2M0	IIIA	1	18.0592	1	37.1053	S1
LUAD_29	132	2	73	2	Adenocarcinoma	lepidic predominant	T1bN0M0	IA2	1	24.9671	0	50.9211	S1
LUAD_33	106	2	52	1	Adenocarcinoma	acinar predominant	T2aN0M0	IB	0	48.2566	0	48.2566	S1
LUAD_34	76	2	62	2	Adenocarcinoma	acinar predominant	T2aN2M0	IIIA	1	5.46053	1	37.9934	S1
LUAD_36	49	2	59	1	Adenocarcinoma	papillary predominant	T1bN0M0	IA2	0	50.5592	0	50.5592	S1
LUAD_38	83	2	65	2	Adenocarcinoma	acinar predominant	T1cN0M0	IA3	0	50.0658	0	50.0658	S1
LUAD_39	68	2	48	1	Adenocarcinoma	acinar predominant	T4N2M1a	IVA	1	3.68421	1	15.625	S2
LUAD_41	99	2	74	2	Adenocarcinoma	acinar predominant	T4N0M0	IIIA	1	18.2566	0	44.6382	S1
LUAD_43	89	2	55	1	Adenocarcinoma	papillary predominant	T2bN2M0	IIIA	1	10.7566	0	43.8816	S1
LUAD_46	67	2	60	1	Adenocarcinoma	papillary predominant	T3N0M0	IIB	1	16.2171	0	48.8487	S2
LUAD_47	74	2	50	1	Adenocarcinoma	solid predominant	T3N0M0	IIB	0	48.3224	0	48.3224	S1
LUAD_48	103	2	63	2	Adenocarcinoma	acinar predominant	T3N2M0	IIIB	1	3.05921	0	48.2895	S1
LUAD_49	89	2	36	1	Adenocarcinoma	solid (90%) + acinar (10%)	T3N2M0	IIIB	1	2.92763	1	14.8684	S2
LUAD_50	115	2	46	1	Adenocarcinoma	acinar predominant	T1cN0M0	IA3	1	42.2368	0	42.3684	S2
LUAD_52	70	2	67	2	Adenocarcinoma	papillary predominant	T2aN0M0	IB	0	41.9079	0	41.9079	S2
LUAD_53	76	1	66	2	Adenocarcinoma	acinar predominant	T2aN2M0	IIIA	1	17.5987	1	17.5987	S1
LUAD_54	95	2	67	2	Adenocarcinoma	acinar (70%) + solid (30%)	T1cN0M0	IA3	1	11.7105	0	41.5789	S2
LUAD_55	47	1	45	1	Adenocarcinoma	acinar predominant	T2aN0M0	IB	1	7.89474	0	41.2171	S1
LUAD_57	38	1	61	2	Adenocarcinoma	papillary predominant	T2aN0M0	IB	0	44.9671	0	44.9671	S1
LUAD_58	328	1	63	2	Adenocarcinoma	solid predominant	T2aN2M0	IIIA	1	10.1974	1	21.875	S1
LUAD_62	68	2	48	1	Adenocarcinoma	papillary predominant	T4N2M0	IIIB	1	35.0987	1	35.0987	S2
LUAD_64	172	1	59	1	Adenocarcinoma	acinar predominant	T2bN0M0	IIA	0	35.8882	0	35.8882	S1
LUAD_65	150	1	65	2	Adenocarcinoma	acinar (80%) + papillary (20%)	T2aN0M0	IB	1	30.5263	0	35.6579	S2
LUAD_67	156	2	50	1	Adenocarcinoma	papillary (80%) + acinar (20%)	T2aN2M0	IIIA	1	17.5658	0	34.6711	S2
LUAD_69	72	1	72	2	Adenocarcinoma	papillary predominant	T2bN0M0	IIA	0	33.6513	0	33.6513	S1
LUAD_70	29	2	72	2	Adenocarcinoma	acinar predominant	T2aN0M0	IB	0	20.7237	0	20.7237	S1
LUAD_71	96	2	73	2	Adenocarcinoma	acinar predominant	T2aN0M0	IB	1	15.8224	0	37.5329	S2
LUAD_72	137	2	69	2	Adenocarcinoma	solid predominant	T2bN1M0	IIB	0	32.6974	0	32.6974	S1
LUAD_76	32	1	54	1	Adenocarcinoma	micropapillary predominant	T2aN2M0	IIIA	1	11.1513	0	49.1447	S1
LUAD_78	123	2	66	2	Adenocarcinoma	lepidic predominant	T2aN2M0	IIIA	0	48.7829	0	48.7829	S1
LUAD_80	22	2	62	2	Adenocarcinoma	acinar predominant	T1cN2M0	IIIA	1	41.1513	0	41.1513	S1
LUAD_82	49	2	63	2	Adenocarcinoma	acinar predominant	T2aN0M0	IB	0	47.6316	0	47.6316	S1
LUAD_87	49	2	61	2	Adenocarcinoma	acinar predominant	T2bN0M0	IIA	0	42.1711	0	42.1711	S1
LUAD_88	34	2	71	2	Adenocarcinoma	papillary + micropapillary	T1cN2M0	IIIA	1	33.5526	0	41.5132	S2
LUAD_93	234	2	72	2	Adenocarcinoma	acinar predominant	T2aN0M0	IB	1	6.67763	1	6.67763	S1
LUAD_95	191	1	45	1	Adenocarcinoma	acinar predominant	T2aN1M1a	IVA	1	44.2763	0	74.9013	S1
LUAD_96	235	2	59	1	Adenocarcinoma	other	T2aN2M0	IIIA	1	16.0526	0	72.5	S2
LUAD_97	129	2	41	1	Adenocarcinoma	acinar + lepidic	T2aN0M0	IB	0	78.3224	0	78.3224	S1
LUAD_100	120	1	67	2	Adenocarcinoma	micropapillary predominant	T2aN0M0	IB	1	43.5197	0	66.0855	S1
LUAD_101	98	2	46	1	Adenocarcinoma	acinar predominant	T2aN0M0	IB	1	38.125	0	67.5658	S1
LUAD_102	96	1	47	1	Adenocarcinoma	acinar predominant	T2aN1M0	IIB	1	18.9474	0	71.0197	S2

## Sheet: Table S5
Table S5. PTM-SEA analysis in Chen-cohort
pathway	log2foldChange	pValues	FDR
PERT-PSP_VIRUS_INFECTION	-0.634755	0.00300277	0.00943728
PERT-PSP_VEGF	-1.33551	8.37e-05	0.000495724
PERT-PSP_VANADATE	-1.18392	0.000305767	0.00127265
PERT-PSP_TORIN1	0.627693	0.00852993	0.0211872
PERT-PSP_TNF	-1.09937	0.00028652	0.00122567
PERT-PSP_THROMBIN	-0.945072	5.94e-05	0.000366163
PERT-PSP_SU11274	1.05185	0.000477455	0.00188534
PERT-PSP_SIRNA	-0.657876	0.0146869	0.0353403
PERT-PSP_SERUM	-0.626762	0.0112453	0.0274885
PERT-PSP_PHORBOL_ESTER	-1.44409	2.73e-05	0.000233993
PERT-PSP_PDGF	-1.58342	1.66e-06	3.12e-05
PERT-PSP_NOCODAZOLE	1.01649	3.14e-06	4.03e-05
PERT-PSP_LPA	-1.26994	9.65e-05	0.000550505
PERT-PSP_ISOPROTERENOL	-2.07453	4.03e-08	3.11e-06
PERT-PSP_IONOMYCIN	-0.839739	0.004768	0.0135976
PERT-PSP_IONIZING_RADIATION	-0.508817	0.0174589	0.0406617
PERT-PSP_IL_2	-1.27715	0.00640861	0.017016
PERT-PSP_IGF_1	-0.361345	0.0234005	0.0486984
PERT-PSP_HGF	-1.57278	0.000119195	0.000652161
PERT-PSP_FORSKOLIN	-1.06614	0.000122809	0.000652161
PERT-PSP_EXERCISE	-1.80401	5.82e-05	0.000366163
PERT-PSP_ERLOTINIB	0.569047	0.00501233	0.0137839
PERT-P100-PRM_VORINOSTAT	-1.08196	0.00333433	0.0100684
PERT-P100-PRM_SEMAGACESTAT	-0.909563	1.23e-05	0.000126592
PERT-P100-PRM_NILOTINIB	-1.07594	0.000220148	0.000968652
PERT-P100-PRM_MOMELOTINIB	-1.02846	0.000370862	0.00150297
PERT-P100-PRM_LOSMAPIMOD	-1.22381	1.14e-05	0.000124952
PERT-P100-PRM_LENALIDOMIDE	-1.34942	1.82e-06	3.12e-05
PERT-P100-PRM_DACTOLISIB	-0.717043	0.0035121	0.0104012
PERT-P100-DIA_STAUROSPORINE	-0.551615	0.000931047	0.00341384
PERT-P100-DIA_MOMELOTINIB	-0.977184	0.000205934	0.000932758
PERT-P100-DIA_LENALIDOMIDE	-0.818044	2.63e-06	4.02e-05
PATH-WP_Translation_inhibitors_in_chronically_activated_PDGFRA_cells	-0.853508	2.73e-05	0.000233993
PATH-WP_PI3K-Akt_Signaling_Pathway	0.462847	0.0182185	0.0406617
PATH-WP_Non-small_cell_lung_cancer	-1.202	0.000205934	0.000932758
PATH-NP_OXYTOCIN_PATHWAY	-1.346	0.0017479	0.00611766
PATH-NP_OSM_PATHWAY	-0.382665	0.00409732	0.0119054
PATH-NP_NOTCH_PATHWAY	-2.00748	2.95e-05	0.000237845
PATH-NP_LEPTIN_PATHWAY	-0.749774	0.00156305	0.0055979
PATH-NP_IL33_PATHWAY	-1.94425	4.75e-07	1.22e-05
PATH-NP_IL11_PATHWAY	-1.74003	1.34e-05	0.00012877
PATH-NP_GLP1_PATHWAY	-0.975373	4.66e-05	0.000326228
PATH-NP_GASTRIN_PATHWAY	-1.09959	9.43e-07	2.07e-05
PATH-NP_CRH_PATHWAY	-0.952205	0.00270107	0.00904272
PATH-NP_CCR7_PATHWAY	-0.66654	0.0224582	0.0486984
PATH-NP_AGE_RAGE_PATHWAY	-1.392	0.000127788	0.000655981
KINASE-PSP_TAK1/MAP3K7	-0.90686	0.000540668	0.00208157
KINASE-PSP_PRKD1	-0.895255	7.49e-06	8.87e-05
KINASE-PSP_PLK1	0.48948	0.00740252	0.0189998
KINASE-PSP_PKCZ/PRKCZ	-1.80682	5.78e-09	8.91e-07
KINASE-PSP_PKCI/PRKCI	-0.798245	4.32e-05	0.000317089
KINASE-PSP_PKCE/PRKCE	-0.778107	0.00740252	0.0189998
KINASE-PSP_PKCA/PRKCA	-1.25735	0.000180008	0.000894234
KINASE-PSP_PKACA/PRKACA	-1.72829	2.09e-07	8.06e-06
KINASE-PSP_p90RSK/RPS6KA1	-0.497391	0.00776278	0.0195978
KINASE-PSP_p70S6K/RPS6KB1	-0.631381	0.00316467	0.00974717
KINASE-PSP_P38D/MAPK13	0.428481	0.00284834	0.00913842
KINASE-PSP_NDR1/STK38	-0.70567	0.000733591	0.00275544
KINASE-PSP_mTOR/MTOR	0.877857	2.87e-06	4.02e-05
KINASE-PSP_MST2/STK3	-0.748374	0.00501233	0.0137839
KINASE-PSP_MARK2	-0.801131	0.00284834	0.00913842
KINASE-PSP_DYRK2	0.483234	0.0182185	0.0406617
KINASE-PSP_DYRK1A	0.496112	0.0182185	0.0406617
KINASE-PSP_CK2A1/CSNK2A1	1.0412	3.09e-05	0.000237845
KINASE-PSP_CDK7	0.207061	0.0167266	0.0396293
KINASE-PSP_CDK2	0.849809	3.17e-07	9.76e-06
KINASE-PSP_CDK1	0.706591	0.000205934	0.000932758
KINASE-PSP_CDC7	0.694343	1.37e-07	7.03e-06
KINASE-PSP_AurB/AURKB	0.444256	0.00526772	0.0142321
KINASE-PSP_ATR	0.363559	0.0234005	0.0486984
KINASE-PSP_Akt3/AKT3	0.55008	0.00206234	0.00705777
DISEASE-PSP_type_2_diabetes	-0.667281	0.0190065	0.0418143
DISEASE-PSP_tuberous_sclerosis	-1.22677	5.41e-05	0.00036207
DISEASE-PSP_Alzheimers_disease	-0.637966	0.0234005	0.0486984

## Sheet: Table S6
Table S6. Kinase-substrate enrichment analyses (KSEA) in Chen cohort
Kinase.Gene	mS	Enrichment	m	z.score	p.value	FDR
AAK1	-0.284647	-16.9306	1	-0.915583	0.179943	0.387625
ABL1	0.00219682	0.130665	1	0.0649831	0.474094	0.493002
ADRBK1	-0.23808	-14.1608	1	-0.756395	0.224706	0.396938
ADRBK2	-0.136175	-8.09959	4	-0.816074	0.207229	0.390384
AKT1	-0.0228473	-1.35894	55	-0.152993	0.439202	0.493002
AKT2	-0.331374	-19.7099	4	-2.15064	0.0157523	0.1404
AKT3	-0.0376292	-2.23816	2	-0.100637	0.459919	0.493002
ALK	-0.528643	-31.4433	3	-3.03053	0.00122061	0.0309651
ARAF	0.043859	2.6087	4	0.414808	0.339141	0.469235
ATM	-0.00230377	-0.137027	17	0.204498	0.418982	0.492602
ATR	0.11756	6.99236	11	1.52348	0.0638189	0.277532
AURKA	0.0404375	2.4052	4	0.391416	0.347745	0.469235
AURKB	0.0282581	1.68077	27	0.800587	0.211686	0.390951
BCR	0.210923	12.5456	2	1.10098	0.135453	0.371588
BLVRA	-0.52222	-31.0613	1	-1.72772	0.042019	0.222642
BMX	-0.317177	-18.8654	1	-1.02679	0.152261	0.371588
BRAF	0.0613894	3.6514	4	0.534663	0.296442	0.44358
BRSK1	0.0832464	4.95144	2	0.48373	0.314289	0.457852
CAMK1	0.129671	7.71273	2	0.708167	0.239421	0.409011
CAMK2A	-0.00609516	-0.362536	11	0.121512	0.451643	0.493002
CAMK2B	0.362185	21.5425	1	1.29559	0.0975581	0.335043
CAMK2D	-0.0750928	-4.46646	3	-0.345075	0.365019	0.470622
CAMK4	0.206955	12.3095	2	1.08179	0.139673	0.371588
CAMKK1	-0.277014	-16.4766	1	-0.889491	0.18687	0.387625
CDC42BPA	0.230915	13.7346	1	0.846848	0.19854	0.387625
CDC7	0.421666	25.0804	4	2.99785	0.00135944	0.0309651
CDK1	0.0678206	4.03392	116	3.11603	0.000916514	0.0309651
CDK14	0.00560332	0.333282	2	0.108369	0.456852	0.493002
CDK16	-0.129357	-7.69408	2	-0.544092	0.293189	0.441939
CDK19	0.326682	19.4308	1	1.17423	0.120152	0.362224
CDK2	0.10863	6.46123	156	5.35598	4.25462e-08	4.36098e-06
CDK3	0.261649	15.5627	3	1.64876	0.0495982	0.2305
CDK4	0.0911063	5.41893	8	1.04346	0.148368	0.371588
CDK5	0.0698367	4.15383	20	1.32468	0.0926383	0.333173
CDK6	0.0442929	2.63451	4	0.417775	0.338056	0.469235
CDK7	0.322897	19.2057	6	2.84456	0.00222362	0.0455842
CDK9	-0.0769272	-4.57557	4	-0.411	0.340536	0.469235
CHEK1	0.0740131	4.40224	43	2.03599	0.0208759	0.160302
CHEK2	0.000438296	0.0260695	8	0.166797	0.433765	0.493002
CHUK	0.0986478	5.86749	6	0.966808	0.16682	0.387625
CIT	0.230915	13.7346	1	0.846848	0.19854	0.387625
CLK1	0.12052	7.16844	2	0.663927	0.253368	0.413195
CLK2	0.388344	23.0984	1	1.38502	0.0830239	0.32113
CSNK1A1	-0.0102587	-0.610182	10	0.0708481	0.471759	0.493002
CSNK1D	-0.0642828	-3.8235	6	-0.397493	0.345502	0.469235
CSNK1E	0.0617573	3.67328	2	0.379842	0.352031	0.469235
CSNK2A1	0.120659	7.1767	95	4.58043	2.32008e-06	0.000158539
CSNK2A2	0.038042	2.26271	3	0.324792	0.372669	0.474178
CSNK2B	-0.194452	-11.5659	1	-0.607257	0.27184	0.425399
DAPK1	0.115935	6.89573	2	0.641762	0.260514	0.417229
DAPK3	0.318561	18.9478	1	1.14646	0.125801	0.36323
DYRK1A	0.148657	8.84202	5	1.26484	0.102964	0.335043
DYRK1B	0.0988468	5.87933	1	0.395378	0.346282	0.469235
DYRK2	0.160393	9.54007	5	1.35455	0.0877805	0.327182
EEF2K	-0.131367	-7.81359	3	-0.678271	0.2488	0.413195
EGFR	-0.0776397	-4.61795	3	-0.360155	0.359366	0.469235
EPHA2	0.107494	6.39365	1	0.424938	0.335441	0.469235
FER	-0.556787	-33.1173	1	-1.84589	0.0324544	0.195293
FGFR1	0.166794	9.92076	1	0.627652	0.265116	0.421308
FGR	-0.317177	-18.8654	1	-1.02679	0.152261	0.371588
FYN	-0.321139	-19.1011	3	-1.8019	0.0357803	0.200111
GRK5	-0.0694515	-4.13092	2	-0.25448	0.399562	0.487561
GRK6	-0.20081	-11.9441	2	-0.889528	0.18686	0.387625
GSK3A	0.0813405	4.83807	6	0.821886	0.205571	0.390384
GSK3B	-0.015969	-0.949825	37	0.0175411	0.493002	0.493002
GTF2F1	0.278054	16.5385	2	1.42552	0.0770036	0.308263
HCK	-0.319853	-19.0246	1	-1.03594	0.150116	0.371588
HIPK2	0.0524525	3.11983	13	0.853725	0.196629	0.387625
ICK	0.23525	13.9925	1	0.861669	0.194435	0.387625
IKBKB	0.0895552	5.32668	5	0.813069	0.208089	0.390384
IKBKE	-0.0910041	-5.41286	3	-0.439285	0.330227	0.469235
INSR	-0.0406558	-2.41818	3	-0.141175	0.443866	0.493002
IRAK1	-0.101428	-6.03289	1	-0.289257	0.386192	0.479815
JAK2	-0.556787	-33.1173	1	-1.84589	0.0324544	0.195293
LATS1	-0.259441	-15.4313	4	-1.65884	0.0485745	0.2305
LATS2	-0.168929	-10.0477	1	-0.520004	0.30153	0.447926
LCK	-0.0535826	-3.18706	3	-0.217714	0.413826	0.492602
LIMK1	0.330815	19.6766	1	1.18835	0.117347	0.359046
LIMK2	0.330815	19.6766	1	1.18835	0.117347	0.359046
LMTK2	0.176861	10.5196	1	0.662068	0.253964	0.413195
LYN	0.0423145	2.51684	3	0.35009	0.363136	0.470622
MAP2K1	-0.552286	-32.8495	3	-3.17052	0.000760835	0.0309651
MAP2K2	-0.646145	-38.4322	1	-2.15135	0.0157241	0.1404
MAP2K3	-0.352736	-20.9804	1	-1.14834	0.125413	0.36323
MAP2K4	-0.137009	-8.14921	2	-0.581085	0.280592	0.429263
MAP2K6	-0.0936636	-5.57104	2	-0.371532	0.35512	0.469235
MAP2K7	0.204772	12.1797	1	0.757479	0.224381	0.396938
MAP3K1	0.204772	12.1797	1	0.757479	0.224381	0.396938
MAP3K10	-0.0126928	-0.75496	2	0.0199167	0.492055	0.493002
MAP3K11	0.0787169	4.68202	1	0.326565	0.371999	0.474178
MAP3K2	-0.312425	-18.5828	1	-1.01054	0.156118	0.376519
MAP3K3	-0.00746515	-0.444022	2	0.0451897	0.481978	0.493002
MAP3K5	-0.0936636	-5.57104	2	-0.371532	0.35512	0.469235
MAP3K6	-0.352736	-20.9804	1	-1.14834	0.125413	0.36323
MAP3K7	-0.116337	-6.91961	4	-0.680439	0.248113	0.413195
MAP3K8	0.0740157	4.4024	5	0.694285	0.243752	0.412968
MAP4K3	-0.122349	-7.2772	1	-0.360772	0.359135	0.469235
MAPK1	0.0266844	1.58717	75	1.28772	0.0989218	0.335043
MAPK10	0.0702328	4.17739	4	0.595124	0.27588	0.428365
MAPK11	-0.0871591	-5.18416	6	-0.589047	0.277915	0.428365
MAPK13	0.251405	14.9534	4	1.83379	0.0333428	0.195293
MAPK14	-0.0143376	-0.852787	27	0.0439637	0.482467	0.493002
MAPK15	0.177884	10.5804	2	0.941253	0.173288	0.387625
MAPK3	0.027156	1.61522	72	1.27538	0.101087	0.335043
MAPK6	0.370337	22.0274	2	1.87166	0.0306271	0.195293
MAPK7	0.00973913	0.579276	3	0.157212	0.437539	0.493002
MAPK8	0.0366326	2.17888	20	0.817062	0.206946	0.390384
MAPK9	0.0407844	2.42582	11	0.653022	0.256871	0.414634
MAPKAPK2	-0.00294748	-0.175314	18	0.20109	0.420314	0.492602
MARK2	-0.270566	-16.0931	6	-2.12481	0.0168014	0.143512
MARK3	-0.00440551	-0.262036	2	0.0599814	0.476085	0.493002
MET	-0.317177	-18.8654	1	-1.02679	0.152261	0.371588
MKNK2	0.708136	42.1194	1	2.47821	0.00660208	0.0796133
MOS	-0.0454652	-2.70424	2	-0.13852	0.444915	0.493002
MTOR	0.154394	9.18324	30	3.20563	0.000673842	0.0309651
MYLK	0.230915	13.7346	1	0.846848	0.19854	0.387625
NEK2	0.766168	45.5711	1	2.6766	0.00371871	0.0586412
NEK6	-0.101428	-6.03289	1	-0.289257	0.386192	0.479815
NEK9	-0.298506	-17.7549	2	-1.36183	0.0866254	0.327182
NLK	-0.237056	-14.0999	1	-0.752897	0.225756	0.396938
NUAK1	0.190492	11.3303	4	1.41733	0.0781935	0.308263
NUAK2	0.0418628	2.48997	1	0.20058	0.420513	0.492602
OXSR1	-0.116508	-6.92981	2	-0.481973	0.314913	0.457852
PAK1	-0.0322243	-1.91668	24	-0.2581	0.398165	0.487561
PAK2	-0.00430188	-0.255872	3	0.0740755	0.470475	0.493002
PAK4	-0.153318	-9.11926	3	-0.808246	0.209474	0.390384
PBK	0.147859	8.79452	3	0.975012	0.164777	0.387625
PDGFRB	-0.0501911	-2.98533	1	-0.114103	0.454578	0.493002
PDK1	0.209508	12.4614	2	1.09414	0.136948	0.371588
PDK2	0.209508	12.4614	2	1.09414	0.136948	0.371588
PDK3	0.0191713	1.14029	1	0.12301	0.45105	0.493002
PDK4	0.0191713	1.14029	1	0.12301	0.45105	0.493002
PDPK1	-0.0135061	-0.803336	8	0.0319696	0.487248	0.493002
PIK3CA	-0.0253243	-1.50627	1	-0.0290969	0.488394	0.493002
PIK3CD	0.16382	9.74387	1	0.617486	0.268457	0.423336
PIM1	0.135898	8.08312	3	0.904195	0.182946	0.387625
PIM2	0.237944	14.1527	1	0.870877	0.191911	0.387625
PIM3	0.0445667	2.6508	2	0.296735	0.383334	0.479815
PKM	-0.169982	-10.1104	3	-0.906913	0.182226	0.387625
PKMYT1	0.770529	45.8305	1	2.6915	0.00355653	0.0586412
PKN1	-0.0102599	-0.610251	1	0.0224002	0.491064	0.493002
PLK1	0.171074	10.1754	22	3.01259	0.00129514	0.0309651
PLK2	0.294214	17.4996	2	1.50364	0.0663369	0.277532
PLK3	0.100749	5.9925	7	1.06328	0.143827	0.371588
PLK4	0.487499	28.9961	1	1.72397	0.0423563	0.222642
PRKAA1	0.0905279	5.38453	24	1.79763	0.0361175	0.200111
PRKAA2	-0.0217049	-1.29099	4	-0.0334488	0.486658	0.493002
PRKACA	-0.188917	-11.2366	101	-5.91267	1.68302e-09	3.45019e-07
PRKCA	-0.127213	-7.56656	55	-2.79889	0.00256395	0.0477826
PRKCB	0.279155	16.604	5	2.26236	0.0118376	0.115557
PRKCD	-0.121218	-7.20996	22	-1.67404	0.0470611	0.2305
PRKCE	-0.0850329	-5.05769	10	-0.737472	0.230418	0.396938
PRKCG	0.160889	9.56958	2	0.859091	0.195145	0.387625
PRKCH	-0.125712	-7.47728	4	-0.744542	0.228274	0.396938
PRKCI	-0.319447	-19.0004	6	-2.53411	0.00563667	0.0722199
PRKCQ	-0.177025	-10.5293	6	-1.34154	0.0898723	0.328997
PRKCZ	-0.325819	-19.3795	6	-2.58747	0.00483422	0.0707867
PRKD1	-0.186912	-11.1174	17	-2.3975	0.00825376	0.0940012
PRKD2	-0.321711	-19.1351	4	-2.08457	0.0185541	0.152143
PRKDC	0.177554	10.5608	9	1.99331	0.0231135	0.163388
PRKG1	-0.0151928	-0.903658	11	0.0183645	0.492674	0.493002
PRKG2	0.268622	15.9774	4	1.9515	0.0254989	0.174243
PTK6	-0.319853	-19.0246	1	-1.03594	0.150116	0.371588
RAF1	-0.161498	-9.60577	4	-0.989205	0.161281	0.38445
RET	-0.436982	-25.9913	2	-2.03129	0.021113	0.160302
RIPK1	0.0476194	2.83237	1	0.220259	0.412835	0.492602
RIPK3	-0.0882449	-5.24874	1	-0.244189	0.403542	0.489504
ROCK1	0.0486043	2.89095	11	0.741682	0.22914	0.396938
ROCK2	-0.574572	-34.1751	1	-1.90668	0.0282808	0.187018
RPS6KA1	-0.17658	-10.5029	22	-2.56172	0.0052077	0.0711718
RPS6KA3	-0.0417829	-2.48521	14	-0.319388	0.374716	0.474178
RPS6KA5	0.0123127	0.732349	1	0.0995639	0.460345	0.493002
RPS6KB1	-0.0960382	-5.71228	15	-1.04892	0.147107	0.371588
RPS6KB2	-0.274339	-16.3175	2	-1.245	0.106567	0.341346
SGK1	-0.0394848	-2.34853	11	-0.257053	0.398569	0.487561
SGK3	-0.605901	-36.0385	1	-2.01378	0.0220162	0.16119
SIK1	-0.275887	-16.4096	1	-0.88564	0.187906	0.387625
SMG1	0.0448137	2.66549	1	0.210668	0.416573	0.492602
SRC	-0.0993428	-5.90883	7	-0.746438	0.227701	0.396938
SRPK1	0.407811	24.2563	1	1.45156	0.0733115	0.300577
STK10	0.133463	7.93829	1	0.513714	0.303726	0.447941
STK11	-0.0961323	-5.71788	2	-0.383467	0.350687	0.469235
STK25	-0.278683	-16.5758	1	-0.895196	0.185341	0.387625
STK3	-0.237014	-14.0974	5	-1.68321	0.0461674	0.2305
STK38	-0.185099	-11.0096	5	-1.28637	0.0991565	0.335043
STK38L	-0.0366148	-2.17782	3	-0.117248	0.453332	0.493002
STK39	-0.353642	-21.0343	2	-1.62838	0.0517218	0.2305
STK4	-0.4988	-29.6682	1	-1.64766	0.0497114	0.2305
SYK	0.116069	6.90371	1	0.454252	0.324824	0.465656
TAF1	0.0019457	0.115729	1	0.0641247	0.474435	0.493002
TBK1	0.197724	11.7605	3	1.27026	0.101996	0.335043
TESK1	0.330815	19.6766	1	1.18835	0.117347	0.359046
TGFBR2	-0.0295473	-1.75745	2	-0.0615652	0.475455	0.493002
TLK1	0.423252	25.1747	1	1.50435	0.0662461	0.277532
TNIK	-0.214025	-12.7301	1	-0.674167	0.250103	0.413195
TRPM7	-0.292791	-17.415	3	-1.63406	0.0511232	0.2305
TTK	0.254957	15.1647	1	0.929037	0.176435	0.387625
UHMK1	0.0522435	3.1074	4	0.472133	0.318416	0.459685
ULK1	-0.00257598	-0.153217	4	0.0973349	0.46123	0.493002
ULK2	0.017635	1.04892	1	0.117758	0.45313	0.493002
VRK1	0.177884	10.5804	2	0.941253	0.173288	0.387625
WNK1	-0.697637	-41.495	1	-2.32738	0.00997252	0.102218
WNK2	-0.182592	-10.8604	1	-0.566711	0.285455	0.433469
WNK3	-0.697637	-41.495	1	-2.32738	0.00997252	0.102218
YES1	-0.317177	-18.8654	1	-1.02679	0.152261	0.371588

## Sheet: Table S7
Table S7. Annotation of drugs screened by CMAP analysis
Rank	Score	Type	ID	Name	Description	canonical_smiles	inchi_key	phase
8557	-99.26	cp	BRD-K51313569	palbociclib	CDK inhibitor	CC(=O)c1c(C)c2cnc(Nc3ccc(cn3)N3CCNCC3)nc2n(C2CCCC2)c1=O	AHJRHEGDXFFMBM-UHFFFAOYSA-N	Launched
8549	-98.94	cp	BRD-K04887706	AKT-inhibitor-1-2	AKT inhibitor	O=c1[nH]c2ccccc2n1C3CCN(Cc4ccc(cc4)c5nc6cc7[nH]cnc7cc6nc5c8ccccc8)CC3	BIWGYFZAEWGBAL-UHFFFAOYSA-N	Preclinical
8543	-98.66	cp	BRD-K34581968	BMS-536924	IGF-1 inhibitor	Cc1cc(cc2[nH]c(nc12)-c1c(NC[C@@H](O)c2cccc(Cl)c2)cc[nH]c1=O)N1CCOCC1	FDBVBFZVZLTNFJ-KKPVDXMRSA-N	Preclinical
8539	-98.56	cp	BRD-K67868012	PI-103	MTOR/ PI3K inhibitor	Oc1cccc(c1)-c1nc(N2CCOCC2)c2oc3ncccc3c2n1	TUVCWJQQGGETHL-UHFFFAOYSA-N	Preclinical
8537	-98.52	cp	BRD-K69932463	AZD-8055	MTOR inhibitor	COc1ccc(cc1CO)-c1ccc2c(nc(nc2n1)N1CCOC[C@@H]1C)N1CCOC[C@@H]1C	KVLFRAWTRWDEDF-IRXDYDNUSA-N	Phase 1
8533	-98.36	cp	BRD-K12184916	dactolisib	MTOR inhibitor	Cn1c2cnc3ccc(cc3c2n(-c2ccc(cc2)C(C)(C)C#N)c1=O)-c1cnc2ccccc2c1	JOGKUKXHTYWRGZ-UHFFFAOYSA-N	Phase 2
8529	-98.13	cp	BRD-K41859756	NVP-AUY922	HSP inhibitor	CCNC(=O)c1noc(c1-c1ccc(CN2CCOCC2)cc1)-c1cc(C(C)C)c(O)cc1O	NDAZATDQFDPQBD-UHFFFAOYSA-N	Phase 2
8527	-98.03	cp	BRD-K53414658	tivozanib	VEGFR inhibitor	COc1cc2nccc(Oc3ccc(NC(=O)Nc4cc(C)on4)c(Cl)c3)c2cc1OC	SPMVMDHWKHCIDT-UHFFFAOYSA-N	Phase 3
8526	-97.99	cp	BRD-U51951544	ZG-10	JNK inhibitor	restricted	restricted
8525	-97.92	cp	BRD-K97365803	PI-828	PI3K inhibitor	Nc1ccc(cc1)-c1cccc2c1oc(cc2=O)N1CCOCC1	WUKMIBOGGXMBAC-UHFFFAOYSA-N	Preclinical
8524	-97.89	cp	BRD-K57080016	selumetinib	MEK inhibitor	Cn1cnc2c(F)c(Nc3ccc(Br)cc3Cl)c(cc12)C(=O)NOCCO	CYOHGALHFOKKQC-UHFFFAOYSA-N	Phase 3
8522	-97.85	cp	BRD-A62025033	temsirolimus	MTOR inhibitor	COC1CC(CC(C)C2CC(=O)C(C)C=C(C)C(O)C(OC)C(=O)C(C)CC(C)C=CC=CC=C(C)C(CC3CCC(C)C(O)(O3)C(=O)C(=O)N3CCCCC3C(=O)O2)OC)CCC1OC(=O)C(C)(CO)CO	CBPNZQVSJQDFBE-WEDGMEQVSA-N	Launched
8520	-97.82	cp	BRD-K67566344	KU-0063794	MTOR inhibitor	COc1ccc(cc1CO)-c1ccc2c(nc(nc2n1)N1C[C@H](C)O[C@H](C)C1)N1CCOCC1	RFSMUFRPPYDYRD-CALCHBBNSA-N
8519	-97.81	cp	BRD-K30677119	PP-30	RAF inhibitor	CC(C)n1nc(-c2cccc(c2)C(=O)NC2=NCCC2)c2c(N)ncnc12	RWRBSEISHUTNQL-UHFFFAOYSA-N
8516	-97.71	cp	BRD-K17953061	staurosporine	PKC inhibitor	CN[C@@H]1C[C@H]2O[C@@](C)([C@@H]1OC)n3c4ccccc4c5c6CNC(=O)c6c7c8ccccc8n2c7c35	HKSZLNNOFSGOKW-FYTWVXJKSA-N
8517	-97.71	cp	BRD-K99545815	PF-562271	Focal adhesion kinase inhibitor	CN(c1ncccc1CNc1nc(Nc2ccc3NC(=O)Cc3c2)ncc1C(F)(F)F)S(C)(=O)=O	MZDKLVOWGIOKTN-UHFFFAOYSA-N	Phase 1
8512	-97.64	cp	BRD-K23192422	lestaurtinib	FLT3 inhibitor	C[C@]12O[C@H](C[C@]1(O)CO)n1c3ccccc3c3c4C(=O)NCc4c4c5ccccc5n2c4c13	UIARLYUEJFELEN-DMVVYWCZSA-N	Phase 3
8509	-97.55	cp	BRD-K07762753	aminopurvalanol-a	Tyrosine kinase inhibitor	CC(C)[C@H](CO)Nc1nc(Nc2cc(N)cc(Cl)c2)c2ncn(C(C)C)c2n1	RAMROQQYRRQPDL-HNNXBMFYSA-N	Preclinical
8507	-97.4	cp	BRD-K52911425	GDC-0941	PI3K inhibitor	CS(=O)(=O)N1CCN(Cc2cc3nc(nc(N4CCOCC4)c3s2)-c2cccc3[nH]ncc23)CC1	LHNIIDJUOCFXAP-UHFFFAOYSA-N	Phase 2
8506	-97.36	cp	BRD-K13049116	BMS-754807	IGF-1 inhibitor	C[C@]1(CCCN1c1nc(Nc2cc(n[nH]2)C2CC2)c2cccn2n1)C(=O)Nc1ccc(F)nc1	LQVXSNNAFNGRAH-QHCPKHFHSA-N	Phase 2
8503	-97.29	cp	BRD-K64800655	PHA-793887	CDK inhibitor	CC(C)CC(=O)Nc1n[nH]c2c1CN(C(=O)C1CCN(C)CC1)C2(C)C	HUXYBQXJVXOMKX-UHFFFAOYSA-N	Phase 1
8504	-97.29	cp	BRD-A45498368	WYE-125132	MTOR inhibitor	CNC(=O)Nc1ccc(cc1)-c1nc(N2CC3CCC(C2)O3)c2cnn(C3CCC4(CC3)OCCO4)c2n1	QLHHRYZMBGPBJG-UHFFFAOYSA-N	Preclinical
8498	-97.06	cp	BRD-K06543683	bisindolylmaleimide-ix	CDK inhibitor	Cn1cc(C2=C(C(=O)NC2=O)c2cn(CCCSC(N)=N)c3ccccc23)c2ccccc12	DSXXEELGXBCYNQ-UHFFFAOYSA-N	Preclinical
8497	-97.04	cp	BRD-K69840642	ISOX	HDAC inhibitor	CC(C)(C)OC(=O)Nc1ccc(cc1)-c1cc(no1)C(=O)NCCCCCCC(=O)NO	WWGBHDIHIVGYLZ-UHFFFAOYSA-N
8495	-97	cp	BRD-K50836978	purvalanol-a	CDK inhibitor	CC(C)[C@H](CO)Nc1nc(Nc2cccc(Cl)c2)c2ncn(C(C)C)c2n1	PMXCMJLOPOFPBT-HNNXBMFYSA-N	Preclinical
8490	-96.93	cp	BRD-A73909368	dactinomycin	RNA polymerase inhibitor	CC(C)C1NC(=O)C(NC(=O)C(C(C)C)N(C)C(=O)CN(C)C(=O)C2CCCN2C1=O)C(C)OC(=O)c1ccc(C)c2oc3c(C)c(=O)c(N)c(C(=O)OC(C)C4NC(=O)C(C(C)C)N(C)C(=O)CN(C)C(=O)C5CCCN5C(=O)C(NC4=O)C(C)C)c3nc12	QKRYGAZNLBVXHK-UHFFFAOYSA-N
8489	-96.9	cp	BRD-A19500257	geldanamycin	HSP inhibitor	COC1CC(C)CC2=C(OC)C(=O)C=C(NC(=O)C(C)=CC=CC(OC)C(OC(N)=O)C(C)=CC(C)C1O)C2=O	QTQAWLPCGQOSGP-VDYWNIEOSA-N
8486	-96.83	cp	BRD-K50140147	NVP-TAE684	ALK inhibitor	COc1cc(ccc1Nc1ncc(Cl)c(Nc2ccccc2S(=O)(=O)C(C)C)n1)N1CCC(CC1)N1CCN(C)CC1	QQWUGDVOUVUTOY-UHFFFAOYSA-N	Preclinical
8483	-96.79	cp	BRD-K13646352	midostaurin	FLT3 inhibitor	CO[C@@H]1[C@@H](C[C@H]2O[C@]1(C)n1c3ccccc3c3c4CNC(=O)c4c4c5ccccc5n2c4c13)N(C)C(=O)c1ccccc1	BMGQWWVMWDBQGC-IIFHNQTCSA-N	Launched
8482	-96.76	cp	BRD-K16485616	mocetinostat	HDAC inhibitor	Nc1ccccc1NC(=O)c1ccc(CNc2nccc(n2)-c2cccnc2)cc1	HRNLUBSXIHFDHP-UHFFFAOYSA-N	Phase 2
8480	-96.71	cp	BRD-K04853698	LDN-193189	Serine/threonine kinase inhibitor	C1CN(CCN1)c1ccc(cc1)-c1cnc2c(cnn2c1)-c1ccnc2ccccc12	CDOVNWNANFFLFJ-UHFFFAOYSA-N
8476	-96.57	cp	BRD-K32330832	VER-155008	HSP inhibitor	Nc1ncnc2n([C@@H]3O[C@H](COCc4ccc(cc4)C#N)[C@@H](O)[C@H]3O)c(NCc3ccc(Cl)c(Cl)c3)nc12	ZXGGCBQORXDVTE-UMCMBGNQSA-N
8474	-96.48	cp	BRD-K19220233	JNK-9L	JNK inhibitor	N#Cc1cc(cc(c1)-c1ccnc(Nc2ccc(cc2)-n2cnc(n2)-c2cccnc2)n1)N1CCOCC1	VCUNSUCAAIMDKU-UHFFFAOYSA-N
8475	-96.48	cp	BRD-K77908580	entinostat	HDAC inhibitor	Nc1ccccc1NC(=O)c1ccc(CNC(=O)OCc2cccnc2)cc1	INVTYAOGFAGBOE-UHFFFAOYSA-N	Phase 3
8470	-96.3	cp	BRD-K47983010	BX-795	IKK inhibitor	Ic1cnc(Nc2cccc(NC(=O)N3CCCC3)c2)nc1NCCCNC(=O)c1cccs1	VAVXGGRQQJZYBL-UHFFFAOYSA-N
8465	-95.97	cp	BRD-A11678676	wortmannin	PI3K inhibitor	COC[C@H]1OC(=O)c2coc3C(=O)C4=C([C@@H](C[C@@]5(C)C4CCC5=O)OC(=O)C)[C@]1(C)c23	QDLHCMPXEPAAMD-ZGSWIPFCSA-N
8464	-95.96	cp	BRD-K57546357	prunetin	Breast cancer resistance protein inhibitor	COc1cc(O)c2c(=O)c(coc2c1)c3ccc(O)cc3	KQMVAGISDHMXJJ-UHFFFAOYSA-N
8463	-95.9	cp	BRD-K64606589	apicidin	HDAC inhibitor	CC[C@@H](C)[C@@H]1NC(=O)[C@H](Cc2cn(OC)c3ccccc23)NC(=O)[C@H](CCCCCC(=O)CC)NC(=O)[C@H]4CCCCN4C1=O	JWOGUUIOCYMBPV-VWIQTCEGSA-N
8461	-95.82	cp	BRD-K63068307	ZSTK-474	PI3K inhibitor	FC(F)c1nc2ccccc2n1-c1nc(nc(n1)N1CCOCC1)N1CCOCC1	HGVNLRPZOWWDKD-UHFFFAOYSA-N	Phase 1/Phase 2
8459	-95.77	cp	BRD-A30437061	camptothecin	Topoisomerase inhibitor	CCC1(O)C(=O)OCc2c1cc3-c4nc5ccccc5cc4Cn3c2=O	VSJKWCGYPAHWDS-UHFFFAOYSA-N	Phase 3
8458	-95.75	cp	BRD-K40175214	torin-1	MTOR inhibitor	CCC(=O)N1CCN(CC1)c1ccc(cc1C(F)(F)F)-n1c2c(ccc1=O)cnc1ccc(cc21)-c1cnc2ccccc2c1	AKCRNFFTGXBONI-UHFFFAOYSA-N	Preclinical
8457	-95.74	cp	BRD-A18497530	5-iodotubercidin	Adenosine kinase inhibitor	Nc1ncnc2n(cc(I)c12)C3OC(CO)C(O)C3O	WHSIXKUPQCKWBY-UHFFFAOYSA-N
8449	-95.38	cp	BRD-K68065987	MK-2206	AKT inhibitor	NC1(CCC1)c1ccc(cc1)-c1nc2ccn3c(n[nH]c3=O)c2cc1-c1ccccc1	ULDXWLCXEDXJGE-UHFFFAOYSA-N	Phase 2
8446	-95.29	cp	BRD-K68488863	ENMD-2076	FLT3 inhibitor	CN1CCN(CC1)c1cc(Nc2cc(C)[nH]n2)nc(C=Cc2ccccc2)n1	BLQYVHBZHAISJM-CMDGGOBGSA-N	Phase 2
8445	-95.28	cp	BRD-K54233340	dorsomorphin	AMPK inhibitor	C(CN1CCCCC1)Oc2ccc(cc2)c3cnc4c(cnn4c3)c5ccncc5	XHBVYDAKJHETMP-UHFFFAOYSA-N
8442	-95.16	cp	BRD-K04548931	pidorubicine	Topoisomerase inhibitor	COc1cccc2C(=O)c3c(O)c4C[C@](O)(C[C@H](O[C@H]5C[C@H](N)[C@@H](O)[C@H](C)O5)c4c(O)c3C(=O)c12)C(=O)CO	AOJJSUZBOXZQNB-VTZDEGQISA-N
8441	-95.09	cp	BRD-K11663430	pyroxamide	HDAC inhibitor	ONC(=O)CCCCCCC(=O)Nc1cccnc1	PTJGLFIIZFVFJV-UHFFFAOYSA-N	Phase 1
8440	-95.08	cp	BRD-K05804044	AZ-628	RAF inhibitor	Cc1ccc(NC(=O)c2cccc(c2)C(C)(C)C#N)cc1Nc1ccc2ncn(C)c(=O)c2c1	ZGBGPEDJXCYQPH-UHFFFAOYSA-N	Preclinical
8436	-95.01	cp	BRD-A11702965	chromomycin-a3	DNA binding agent	CO[C@@H]([C@H]1Cc2cc3cc(OC4CC(OC5CC(O)C(OC)C(C)O5)C(OC(C)=O)C(C)O4)c(C)c(O)c3c(O)c2C(=O)[C@H]1OC1CC(OC2CC(OC3CC(C)(O)C(C)C(C)O3)C(O)C(C)O2)C(O)C(C)O1)C(=O)[C@@H](O)[C@@H](C)O	LNGHEQSPMNWBCU-RUGPHKIXSA-N
8435	-94.96	cp	BRD-K49810818	sorafenib	FLT3 inhibitor	CNC(=O)c1cccc(Oc2ccc(NC(=O)Nc3ccc(Cl)c(c3)C(F)(F)F)cc2)c1	CGFGJVMEGKQFPL-UHFFFAOYSA-N	Launched
8432	-94.61	cp	BRD-K56343971	vemurafenib	RAF inhibitor	CCCS(=O)(=O)Nc1ccc(F)c(C(=O)c2c[nH]c3ncc(cc23)-c2ccc(Cl)cc2)c1F	GPXBXXGIAQBQNI-UHFFFAOYSA-N	Launched
8430	-94.54	cp	BRD-A60245366	AS-601245	JNK inhibitor	N#CC(c1nc2ccccc2s1)c1ccnc(NCCc2cccnc2)n1	RCYPVQCPYKNSTG-UHFFFAOYSA-N
8429	-94.5	cp	BRD-K94294671	OSI-027	MTOR inhibitor	COc1cccc2cc([nH]c12)-c1nc([C@@H]2CC[C@@H](CC2)C(O)=O)n2ncnc(N)c12	JROFGZPOBKIAEW-TXEJJXNPSA-N	Phase 1
8423	-94.18	cp	BRD-K89626439	sirolimus	MTOR inhibitor	CO[C@@H]1C[C@H](C[C@@H](C)[C@@H]2CC(=O)[C@H](C)C=C(C)[C@@H](O)[C@@H](OC)C(=O)[C@H](C)C[C@H](C)C=C/C=C/C=C(C)/[C@H](C[C@@H]3CC[C@@H](C)[C@@](O)(O3)C(=O)C(=O)N3CCCC[C@H]3C(=O)O2)OC)CC[C@H]1O	QFJCIRLUMZQUOT-HPLJOQBZSA-N	Launched
8422	-94.15	cp	BRD-K20285085	fostamatinib	SYK inhibitor	COc1cc(Nc2ncc(F)c(Nc3ccc4OC(C)(C)C(=O)Nc4n3)n2)cc(OC)c1OC	NHHQJBCNYHBUSI-UHFFFAOYSA-N	Launched
8421	-94.14	cp	BRD-K22503835	scriptaid	HDAC inhibitor	ONC(=O)CCCCCN1C(=O)c2cccc3cccc(C1=O)c23	JTDYUFSDZATMKU-UHFFFAOYSA-N	Preclinical
8420	-94.08	cp	BRD-K77286328	reversine	Aurora kinase inhibitor	C1CCC(CC1)Nc2nc(Nc3ccc(cc3)N4CCOCC4)nc5[nH]cnc25	ZFLJHSQHILSNCM-UHFFFAOYSA-N
8414	-93.85	cp	BRD-K79090631	CGP-60474	CDK inhibitor	OCCCNc1cc(ccn1)c2ccnc(Nc3cccc(Cl)c3)n2	IYNDTACKOAXKBJ-UHFFFAOYSA-N
8413	-93.82	cp	BRD-K81418486	vorinostat	HDAC inhibitor	ONC(=O)CCCCCCC(=O)Nc1ccccc1	WAEXFXRVDQXREF-UHFFFAOYSA-N	Launched
8411	-93.74	cp	BRD-K11636097	JNJ-7706621	CDK inhibitor	Nc1nc(Nc2ccc(cc2)S(N)(=O)=O)nn1C(=O)c1c(F)cccc1F	KDKUVYLMPJIGKA-UHFFFAOYSA-N	Preclinical
8407	-93.62	cp	BRD-K78431006	crizotinib	ALK inhibitor	C[C@@H](Oc1cc(cnc1N)-c1cnn(c1)C1CCNCC1)c1c(Cl)ccc(F)c1Cl	KTEIFNKAUNYNJU-GFCCVEGCSA-N	Launched
8404	-93.53	cp	BRD-K77008974	WYE-354	MTOR inhibitor	COC(=O)Nc1ccc(cc1)-c1nc(N2CCOCC2)c2cnn(C3CCN(CC3)C(=O)OC)c2n1	IMXHGCRIEAKIBU-UHFFFAOYSA-N	Preclinical
8401	-93.36	cp	BRD-K13390322	AT-7519	CDK inhibitor	Clc1cccc(Cl)c1C(=O)Nc1c[nH]nc1C(=O)NC1CCNCC1	OVPNQJVDAFNBDN-UHFFFAOYSA-N	Phase 2
8400	-93.34	cp	BRD-A45889380	mepacrine	Cytokine production inhibitor	CCN(CC)CCCC(C)Nc1c2ccc(Cl)cc2nc2ccc(OC)cc12	GPKJTRJOBQGKQK-UHFFFAOYSA-N	Launched
8398	-93.26	cp	BRD-K47598052	PP-1	SRC inhibitor	Cc1ccc(cc1)-c1nn(c2ncnc(N)c12)C(C)(C)C	ZVPDNRVYHLRXLX-UHFFFAOYSA-N	Preclinical
8397	-93.17	cp	BRD-A59985574	topotecan	Topoisomerase inhibitor	CCC1(O)C(=O)OCc2c1cc1-c3nc4ccc(O)c(CN(C)C)c4cc3Cn1c2=O	UCFGDBYHRUNTLO-UHFFFAOYSA-N	Launched
8396	-93.15	cp	BRD-K12906962	dichlorobenzamil	Sodium/calcium exchange inhibitor	N/C(=NC(=O)c1nc(Cl)c(N)nc1N)/NCc2ccc(Cl)cc2Cl	YVELSDDXFCIBLA-UHFFFAOYSA-N
8393	-92.99	cp	BRD-K30097969	pitavastatin	HMGCR inhibitor	O[C@H](C[C@H](O)/C=C/c1c(nc2ccccc2c1c3ccc(F)cc3)C4CC4)CC(=O)O[Ca]OC(=O)C[C@H](O)C[C@H](O)/C=C/c5c(nc6ccccc6c5c7ccc(F)cc7)C8CC8	RHGYHLPFVJEAOC-FFNUKLMVSA-L	Launched
8392	-92.98	cp	BRD-K51575138	TPCA-1	IKK inhibitor	NC(=O)Nc1sc(cc1C(N)=O)-c1ccc(F)cc1	SAYGKHKXGCPTLX-UHFFFAOYSA-N	Preclinical
8378	-92.62	cp	BRD-A55756846	H-7	PKA inhibitor	CC1CNCCN1S(=O)(=O)c2cccc3cnccc23	BDVFVCGFMNCYPV-UHFFFAOYSA-N
8377	-92.55	cp	BRD-K12867552	THM-I-94	HDAC inhibitor	CN(C)Cc1c(oc2ccccc12)C(=O)NCCOc1ccc(cc1)C(=O)NO	MAUCONCHVWBMHK-UHFFFAOYSA-N
8376	-92.48	cp	BRD-A13122391	triptolide	RNA polymerase inhibitor	CC(C)[C@@]12O[C@H]2[C@@H]3O[C@]34[C@]5(O[C@H]5CC6C7=C(CC[C@@]64C)C(=O)OC7)[C@@H]1O	DFBIRQPKNDILPW-KTGKZQHOSA-N	Phase 3
8374	-92.27	cp	BRD-K27305650	LY-294002	MTOR inhibitor	O=c1cc(oc2c(cccc12)-c1ccccc1)N1CCOCC1	CZQHHVNHHHRRDU-UHFFFAOYSA-N
8373	-92.19	cp	BRD-K51018020	VAMA-37	DNA dependent protein kinase inhibitor	Oc1cc(ccc1C(=O)c2ccccc2)N3CCOCC3	FALILNHGILFDLC-UHFFFAOYSA-N
8372	-92.17	cp	BRD-K52522949	NCH-51	HDAC inhibitor	CC(C)C(=O)SCCCCCCC(=O)Nc1nc(cs1)-c1ccccc1	MDYDGUOQFUQOGE-UHFFFAOYSA-N
8371	-92.16	cp	BRD-M64432851	sunitinib	FLT3 inhibitor	CCN(CC)CCNC(=O)c1c(C)[nH]c(C=C2/C(=O)Nc3ccc(F)cc23)c1C	WINHZLLDWRZWRT-ATVHPVEESA-N	Launched
8370	-92.04	cp	BRD-K07881437	danusertib	Aurora kinase inhibitor	CO[C@@H](C(=O)N1Cc2[nH]nc(NC(=O)c3ccc(cc3)N3CCN(C)CC3)c2C1)c1ccccc1	XKFTZKGMDDZMJI-HSZRJFAPSA-N	Phase 2
8366	-91.88	cp	BRD-K52313696	tacedinaline	HDAC inhibitor	CC(=O)Nc1ccc(cc1)C(=O)Nc1ccccc1N	VAZAPHZUAVEOMC-UHFFFAOYSA-N	Phase 3
8365	-91.76	cp	BRD-K02130563	panobinostat	HDAC inhibitor	Cc1[nH]c2ccccc2c1CCNCc1ccc(C=CC(=O)NO)cc1	FPOHNWQLNRZRFC-ZHACJKMWSA-N	Launched
8355	-91.44	cp	BRD-K26664453	cytochalasin-b	Microtubule inhibitor	C[C@H]1[C@H]2[C@H](Cc3ccccc3)NC(=O)[C@]22OC(=O)C=C[C@H](O)CCC[C@@H](C)CC=C[C@H]2[C@H](O)C1=C	GBOGMAARMMDZGR-JNQYJPGFSA-N	Phase 2
8354	-91.43	cp	BRD-K49669041	BX-912	Pyruvate dehydrogenase kinase inhibitor	Brc1cnc(Nc2cccc(NC(=O)N3CCCC3)c2)nc1NCCc1c[nH]cn1	DMMILYKXNCVKOJ-UHFFFAOYSA-N	Preclinical
8353	-91.41	cp	BRD-K82823804	SA-792987	PKC inhibitor	Oc1ccc2[nH]c3cc(c4C(=O)NC(=O)c4c3c2c1)-c1ccccc1	IAUZTOZLTFSMIE-UHFFFAOYSA-N
8342	-90.97	cp	BRD-K68202742	trichostatin-a	HDAC inhibitor	C[C@H](C=C(C)C=CC(=O)NO)C(=O)c1ccc(cc1)N(C)C	RTKIYFITIVXBLE-QEQCGCAPSA-N	Preclinical
8332	-90.56	cp	BRD-K08554278	bisbenzimide	DNA binding agent	CCOc1ccc(cc1)c2nc3cc(ccc3[nH]2)c4nc5cc(ccc5[nH]4)N6CCN(C)CC6	KTHLBVBTGUUEFS-DIBXZPPDSA-N
8329	-90.39	cp	BRD-K37991163	paroxetine	Selective serotonin reuptake inhibitor (SSRI)	Fc1ccc(cc1)[C@@H]1CCNC[C@H]1COc1ccc2OCOc2c1	AHOUBRCZNHFOSL-YOEHRIQHSA-N	Launched
8328	-90.35	cp	BRD-A06352508	SB-218078	CHK inhibitor	O=C1NC(=O)c2c1c1c3ccccc3n3C4CCC(O4)n4c5ccccc5c2c4c13	OTPNDVKVEAIXTI-UHFFFAOYSA-N	Preclinical
8326	-90.33	cp	BRD-K74761218	WT-171	HDAC inhibitor	ONC(=O)CCCCCCC(=O)N/N=C/c1ccc(cc1)N(c2ccccc2)c3ccccc3	KXWWYFKVBFUVIZ-SGWCAAJKSA-N
8324	-90.32	cp	BRD-K74514084	pazopanib	KIT inhibitor	CN(c1ccc2c(C)n(C)nc2c1)c1ccnc(Nc2ccc(C)c(c2)S(N)(=O)=O)n1	CUIHSIWYWATEQL-UHFFFAOYSA-N	Launched
8322	-90.27	cp	BRD-K60623809	SU-11652	Tyrosine kinase inhibitor	CCN(CC)CCNC(=O)c1c(C)[nH]c(/C=C/2C(=O)Nc3ccc(Cl)cc23)c1C	XPLJEFSRINKZLC-ATVHPVEESA-N
8311	-89.95	cp	BRD-K75295174	alisertib	Aurora kinase inhibitor	COc1cc(Nc2ncc3CN=C(c4cc(Cl)ccc4-c3n2)c2c(F)cccc2OC)ccc1C(O)=O	ZLHFILGSQDJULK-UHFFFAOYSA-N	Phase 3
8312	-89.95	cp	BRD-A29901043	KIN001-127	ITK inhibitor	COc1cc(C)c(Sc2cnc(NC(=O)c3ccc(CNC(C)C(C)C)cc3)s2)cc1C(=O)N1CCN(CC1)C(C)=O	RRHONYZEMUNMJX-UHFFFAOYSA-N
8310	-89.89	cp	BRD-K68336408	tyrphostin-AG-1478	EGFR inhibitor	COc1cc2ncnc(Nc3cccc(Cl)c3)c2cc1OC	GFNNBHLJANVSQV-UHFFFAOYSA-N	Preclinical
8308	-89.84	cp	BRD-U33728988	QL-X-138	MTOR inhibitor	restricted	restricted
8304	-89.75	cp	BRD-K90733503	cefalexin	Bacterial cell wall synthesis inhibitor	CC1=C(N2[C@H](SC1)[C@H](NC(=O)[C@H](N)c1ccccc1)C2=O)C(O)=O	ZAIPMKNFIOOWCQ-UEKVPHQBSA-N
8302	-89.51	cp	BRD-K70490179	rimcazole	Sigma receptor antagonist	C[C@H]1CN(CCCn2c3ccccc3c3ccccc23)C[C@@H](C)N1	GUDVQJXODNJRIJ-CALCHBBNSA-N	Phase 1
8301	-89.47	cp	BRD-K99818283	PIK-90	PI3K inhibitor	COc1ccc2C3=NCCN3C(=Nc2c1OC)NC(=O)c4cccnc4	ZJAVHOMVDCMAMF-UHFFFAOYSA-N
8299	-89.32	cp	BRD-K68174511	torin-2	MTOR inhibitor	Nc1ccc(cn1)-c1ccc2ncc3ccc(=O)n(-c4cccc(c4)C(F)(F)F)c3c2c1	GUXXEUUYCAYESJ-UHFFFAOYSA-N	Preclinical
8297	-89.29	cp	BRD-K81169441	cerivastatin	HMGCR inhibitor	COCc1c(nc(C(C)C)c(/C=C/[C@@H](O)C[C@@H](O)CC(=O)O)c1c2ccc(F)cc2)C(C)C	SEERZIQQUAZTOL-ANMDKAQQSA-N
8295	-89.25	cp	BRD-K11927976	ER-27319	Mediator release inhibitor	Cc1ccc2c(c1C)n(CCCN)c1ccccc1c2=O	CFPDEQBPNROZDC-UHFFFAOYSA-N	Preclinical
8292	-89.13	cp	BRD-U82589721	HG-5-113-01	Protein kinase inhibitor	restricted	restricted
8291	-89.07	cp	BRD-K92093830	doxorubicin	Topoisomerase inhibitor	COc1cccc2C(=O)c3c(O)c4C[C@](O)(C[C@H](O[C@H]5C[C@H](N)[C@H](O)[C@H](C)O5)c4c(O)c3C(=O)c12)C(=O)CO	AOJJSUZBOXZQNB-TZSSRYMLSA-N	Launched
8287	-88.93	cp	BRD-K17674993	diflorasone	Corticosteroid agonist	C[C@H]1C[C@H]2[C@@H]3C[C@H](F)C4=CC(=O)C=C[C@]4(C)[C@@]3(F)[C@@H](O)C[C@]2(C)[C@@]1(OC(=O)C)C(=O)COC(=O)C	BOBLHFUVNSFZPJ-JOYXJVLSSA-N
8283	-88.82	cp	BRD-K06750613	GSK-1059615	PI3K inhibitor	O=C1NC(=O)C(S1)=Cc1ccc2nccc(-c3ccncc3)c2c1	QDITZBLZQQZVEE-YBEGLDIGSA-N
8282	-88.57	cp	BRD-K59369769	tozasertib	Aurora kinase inhibitor	CN1CCN(CC1)c1cc(Nc2cc(C)[nH]n2)nc(Sc2ccc(NC(=O)C3CC3)cc2)n1	GCIKSSRWRFVXBI-UHFFFAOYSA-N	Phase 2
8281	-88.55	cp	BRD-K42500029	CGP-57380	MAP kinase inhibitor	Nc1ncnc2[nH]nc(Nc3ccc(F)cc3)c12	UQPMANVRZYYQMD-UHFFFAOYSA-N	Preclinical
8280	-88.28	cp	BRD-K33882852	ZK-93423	Benzodiazepine receptor agonist	CCOC(=O)c1ncc2[nH]c3ccc(OCc4ccccc4)cc3c2c1COC	ALBKMJDFBZVHAK-UHFFFAOYSA-N	Phase 3
8276	-87.99	cp	BRD-K85015012	NNC-05-2090	GAT inhibitor	COc1ccccc1C1(O)CCN(CCCn2c3ccccc3c3ccccc23)CC1	XZZYCJOGZYEPPW-UHFFFAOYSA-N	Preclinical
8271	-87.74	cp	BRD-K69650333	idarubicin	Topoisomerase inhibitor	C[C@@H]1O[C@H](C[C@H](N)[C@@H]1O)O[C@H]1C[C@@](O)(Cc2c(O)c3C(=O)c4ccccc4C(=O)c3c(O)c12)C(C)=O	XDXDZDZNSLXDNA-TZNDIEGXSA-N	Launched
8266	-87.57	cp	BRD-A61856038	tremulacin	Lipoxygenase inhibitor	OC[C@H]1O[C@@H](Oc2ccccc2COC(=O)C3(O)C=CCCC3=O)[C@H](OC(=O)c4ccccc4)[C@@H](O)[C@@H]1O	RCKCYCDBDYUIGM-LFMHJWGUSA-N
8262	-87.5	cp	BRD-K12502280	TG-101348	FLT3 inhibitor	Cc1cnc(Nc2ccc(OCCN3CCCC3)cc2)nc1Nc1cccc(c1)S(=O)(=O)NC(C)(C)C	JOOXLOJCABQBSG-UHFFFAOYSA-N	Phase 3
8260	-87.48	cp	BRD-A62809825	thapsigargin	ATPase inhibitor	CCCCCCCC(=O)OC1C(OC(=O)/C(=C/C)/C)C(=C2C3OC(=O)C(C)(O)C3(O)C(CC(C)(OC(=O)C)C12)OC(=O)CCC)C	IXFPJGBNCFXKPI-YBFXNURJSA-N
8258	-87.41	cp	BRD-A58564983	selamectin	Nematocide	CO[C@H]1CC(O[C@H]2[C@@H](C)C=CC=C3/CO[C@@H]4C(=N/O)C(C)=C[C@@H](C(=O)O[C@H]5C[C@@H](CC=C2/C)O[C@@]2(CC[C@H](C)[C@H](O2)C2CCCCC2)C5)[C@]34O)O[C@@H](C)C1O	AFJYYKSVHJGXSN-XUCDQRGXSA-N	Launched
8257	-87.39	cp	BRD-U37049823	HG-6-64-01	RAF inhibitor	restricted	restricted
8256	-87.3	cp	BRD-K94176593	TWS-119	Glycogen synthase kinase inhibitor	Nc1cccc(c1)-c1cc2c(Oc3cccc(O)c3)ncnc2[nH]1	VPVLEBIVXZSOMQ-UHFFFAOYSA-N	Preclinical
8255	-87.28	cp	BRD-U25771771	WZ-4-145	EGFR inhibitor	restricted	restricted
8254	-87.24	cp	BRD-K09499853	KU-0060648	DNA dependent protein kinase inhibitor	CCN1CCN(CC(=O)Nc2ccc(-c3cccc4c3oc(cc4=O)N3CCOCC3)c3sc4ccccc4c23)CC1	AATCBLYHOUOCTO-UHFFFAOYSA-N
8252	-87.18	cp	BRD-A19248578	latrunculin-b	Actin polymerization inhibitor	C[C@H]1CC[C@@H]2C[C@H](C[C@@](O)(O2)C2CSC(=O)N2)OC(=O)C=C(C)/CCC=C/1	NSHPHXHGRHSMIK-IWZLBRJHSA-N
8248	-87.15	cp	BRD-A48570745	ivermectin	GABA receptor agonist	CCC(C)[C@H]1O[C@]2(CC[C@@H]1C)C[C@@H]1C[C@@H](CC=C(C)[C@@H](OC3C[C@H](OC)C(O[C@H]4C[C@H](OC)[C@@H](O)[C@H](C)O4)[C@H](C)O3)[C@@H](C)C=CC=C3/CO[C@@H]4[C@H](O)C(C)=C[C@@H](C(=O)O1)[C@]34O)O2	AZSNMRSAGSSBNP-ONDMGMIHSA-N	Launched
8249	-87.15	cp	BRD-A69960130	bromocriptine	Dopamine receptor agonist	CC(C)CC1N2C(=O)C(NC(=O)C3CN(C)C4Cc5c(Br)[nH]c6cccc(C4=C3)c56)(OC2(O)C7CCCN7C1=O)C(C)C	OZVBMTJYIDMWIL-UHFFFAOYSA-N	Launched
8247	-87.14	cp	BRD-K04546108	JAK3-inhibitor-VI	JAK inhibitor	O=C/1Nc2ccc(cc2C1=Cc3ccc[nH]3)c4cccnc4	IQNTXIMXKCURDC-YBEGLDIGSA-N
8243	-86.86	cp	BRD-K51967704	BIIB021	HSP inhibitor	COc1c(C)cnc(Cn2cnc3c(Cl)nc(N)nc23)c1C	QULDDKSCVCJTPV-UHFFFAOYSA-N	Phase 2
8241	-86.84	cp	BRD-K52850071	JAK3-Inhibitor-II	JAK inhibitor	COc1cc2ncnc(Nc3ccc(O)c(Br)c3)c2cc1OC	CBIAKDAYHRWZCU-UHFFFAOYSA-N
8228	-86.06	cp	BRD-K89930444	AG-592	Tyrosine kinase inhibitor	Oc1ccc(/C=C(C#N)/C(=O)NC2CCC(CC3CCC(CC3)NC(=O)C(=Cc4ccc(O)c(O)c4)C#N)CC2)cc1O	VEPQEAOWDILSHB-KOJZRSEWSA-N
8227	-86.05	cp	BRD-K21680192	mitoxantrone	Topoisomerase inhibitor	OCCNCCNc1ccc(NCCNCCO)c2C(=O)c3c(O)ccc(O)c3C(=O)c12	KKZJGLLVHKMTCM-UHFFFAOYSA-N	Launched
8224	-85.85	cp	BRD-K27721098	clopidogrel	Purinergic receptor antagonist	COC(=O)[C@@H](N1CCc2sccc2C1)c1ccccc1Cl	GKTWGGQPFAXNFI-HNNXBMFYSA-N	Launched
8218	-85.5	cp	BRD-K56429665	calcipotriol	Vitamin D receptor agonist	C[C@H](C=C[C@@H](O)C1CC1)[C@H]1CC[C@@H]2[C@]1(C)CCCC2=C/C=C1/C[C@@H](O)C[C@H](O)C1=C	LWQQLNNNIPYSNX-UROSTWAQSA-N	Launched
8203	-84.83	cp	BRD-K74733595	APHA-compound-8	HDAC inhibitor	Cn1cc(cc1C=CC(=O)NO)C(=O)Cc1ccccc1	UFQOXIMRSMFQRI-BQYQJAHWSA-N
8198	-84.55	cp	BRD-K09549677	mibefradil	T-type calcium channel blocker	COCC(=O)O[C@]1(CCN(C)CCCc2nc3ccccc3[nH]2)CCc2cc(F)ccc2[C@@H]1C(C)C	HBNPJJILLOYFJU-VMPREFPWSA-N	Withdrawn
8194	-84.48	cp	BRD-A16478930	amcinonide	Glucocorticoid receptor agonist	CC(=O)OCC(=O)C12OC3(CCCC3)OC1CC1C3CCC4=CC(=O)C=CC4(C)C3(F)C(O)CC21C	ILKJAFIWWBXGDU-UHFFFAOYSA-N	Launched
8192	-84.34	cp	BRD-K08417745	SID-26681509	Cathepsin inhibitor	CCc1ccccc1NC(=O)CSC(=O)NNC(=O)[C@@H](Cc2c[nH]c3ccccc23)NC(=O)OC(C)(C)C	OTIWAYTTYNFEKL-JOCHJYFZSA-N
8190	-84.21	cp	BRD-K38615104	A-443644	AKT inhibitor	Cc1n[nH]c2ccc(cc12)-c1cncc(OC[C@@H](N)Cc2c[nH]c3ccccc23)c1	YWTBGJGMTBHQTM-IBGZPJMESA-N
8186	-84.15	cp	BRD-A36630025	SN-38	Topoisomerase inhibitor	CCc1c2Cn3c(cc4c(COC(=O)C4(O)CC)c3=O)-c2nc5ccc(O)cc15	FJHBVJOVLFPMQE-UHFFFAOYSA-N	Launched
8183	-84.11	cp	BRD-K56957086	dacinostat	HDAC inhibitor	OCCN(CCc1c[nH]c2ccccc12)Cc1ccc(C=CC(=O)NO)cc1	BWDQBBCUWLSASG-MDZDMXLPSA-N	Phase 1
8180	-83.98	cp	BRD-K28296557	AKT-inhibitor-IV	AKT inhibitor	CC[n+]1c(/C=C/N(C)c2ccccc2)n(c3ccccc3)c4ccc(cc14)c5nc6ccccc6s5	OTHITMYLBRCVIT-UHFFFAOYSA-N
8172	-83.8	cp	BRD-K01649396	indatraline	Norepinephrine transporter inhibitor	CN[C@@H]1C[C@H](c2ccccc12)c1ccc(Cl)c(Cl)c1	SVFXPTLYMIXFRX-XJKSGUPXSA-N	Preclinical
8168	-83.58	cp	BRD-K21806131	tegaserod	Serotonin receptor partial agonist	CCCCCN=C(/N)NN=Cc1c[nH]c2ccc(OC)cc12	IKBKZGMPCYNSLU-RGVLZGJSSA-N
8163	-83.33	cp	BRD-K17743125	belinostat	HDAC inhibitor	ONC(=O)C=Cc1cccc(c1)S(=O)(=O)Nc1ccccc1	NCNRHFGMJRPRSK-MDZDMXLPSA-N	Launched
8159	-83.23	cp	BRD-K03816923	rottlerin	MAP kinase inhibitor	CC(=O)c1c(O)c(C)c(O)c(Cc2c(O)c(C(=O)/C=C/c3ccccc3)c4OC(C)(C)C=Cc4c2O)c1O	DEZFNHCVIZBHBI-ZHACJKMWSA-N
8156	-83.1	cp	BRD-A35588707	teniposide	Topoisomerase inhibitor	COc1cc(cc(OC)c1O)[C@H]1[C@@H]2C(COC2=O)C(O[C@@H]2O[C@@H]3CO[C@H](OC3[C@H](O)[C@H]2O)c2cccs2)c2cc3OCOc3cc12	NRUKOCRGYNPUPR-OQMCATNJSA-N	Launched
8151	-82.84	cp	BRD-K73293050	WZ-3146	EGFR inhibitor	CN1CCN(CC1)c1ccc(Nc2ncc(Cl)c(Oc3cccc(NC(=O)C=C)c3)n2)cc1	APHGZZPEOCCYNO-UHFFFAOYSA-N	Preclinical
8148	-82.69	cp	BRD-K88625236	nonoxynol-9	Membrane integrity inhibitor	CCCCCCCCCc1ccc(OCCOCCOCCOCCOCCOCCOCCOCCOCCO)cc1	FBWNMEQMRUMQSO-UHFFFAOYSA-N	Launched
8145	-82.61	cp	BRD-K62310379	fluticasone	Glucocorticoid receptor agonist	CCC(=O)O[C@@]1([C@H](C)C[C@H]2[C@@H]3C[C@H](F)C4=CC(=O)C=C[C@]4(C)[C@@]3(F)[C@@H](O)C[C@]12C)C(=O)SCF	WMWTYOKRWGGJOA-CENSZEJFSA-N
8142	-82.56	cp	BRD-K14618467	IKK-16	IKK inhibitor	O=C(N1CCC(CC1)N1CCCC1)c1ccc(Nc2nccc(n2)-c2cc3ccccc3s2)cc1	BWZJBXAPRCVCKQ-UHFFFAOYSA-N	Preclinical
8137	-82.39	cp	BRD-K78599730	manumycin-a	Farnesyltransferase inhibitor	CCCC[C@@H](C)/C=C(C)/C=C(C)/C(=O)NC1=C[C@@](O)(C=CC=CC=CC(=O)NC2C(=O)CCC2=O)[C@@H]3O[C@@H]3C1=O	XIZGHTZLVCHYJN-MVTGTTCWSA-N
8132	-82.29	cp	BRD-K97354755	SU-6656	SRC inhibitor	CN(C)S(=O)(=O)c1ccc2NC(=O)/C(=Cc3cc4CCCCc4[nH]3)/c2c1	LOGJQOUIVKBFGH-YBEGLDIGSA-N
8134	-82.29	cp	BRD-K09186807	KIN001-244	Phosphoinositide dependent kinase inhibitor	Fc1ccc(Cn2cccc(C(=O)N[C@@H](COc3ccc4[nH]c(=O)[nH]c4c3)c3ccccc3)c2=O)cc1F	AHMXYULEXZAPCS-VWLOTQADSA-N
8131	-82.27	cp	BRD-K61829047	7b-cis	Exportin antagonist	CCOC(=O)C=C/n1nnc(n1)-c1cccc(Cl)c1	AICKZRPQDLFSPA-SREVYHEPSA-N
8130	-82.26	cp	BRD-K05434375	HA-1004	Calcium channel blocker	NC(=N)NCCNS(=O)(=O)c1cccc2cnccc12	MZNDNBFMSVMUCX-UHFFFAOYSA-N	Phase 2
8129	-82.06	cp	BRD-A08003242	rhodomyrtoxin-b	sodium fluorescein uptake inhibitor	CCC(C)C(=O)c1c(O)c(C)c2oc3c(C)c(O)c(C(=O)C(C)CC)c(O)c3c2c1O	SGFCERQKVVMREN-UHFFFAOYSA-N
8126	-82	cp	BRD-K46056750	AZD-7762	CHK inhibitor	NC(=O)Nc1cc(sc1C(=O)N[C@@H]1CCCNC1)-c1cccc(F)c1	IAYGCINLNONXHY-GFCCVEGCSA-N
8125	-81.97	cp	BRD-M16762496	PIK-75	DNA protein kinase inhibitor	CN(N=Cc1cnc2ccc(Br)cn12)S(=O)(=O)c1cc(ccc1C)[N+]([O-])=O	QTHCAAFKVUWAFI-DJKKODMXSA-N	Preclinical
8124	-81.96	cp	BRD-K06792661	narciclasine	Coflilin signaling pathway activator	O[C@H]1C=C2[C@@H](NC(=O)c3c(O)c4OCOc4cc23)[C@H](O)[C@@H]1O	LZAZURSABQIKGB-AEKGRLRDSA-N
8123	-81.93	cp	BRD-K36740062	GSK-1070916	Aurora kinase inhibitor	CCn1cc(c(n1)-c1ccc(NC(=O)N(C)C)cc1)-c1ccnc2[nH]c(cc12)-c1cccc(CN(C)C)c1	QTBWCSQGBMPECM-UHFFFAOYSA-N
8122	-81.86	cp	BRD-K43389675	daunorubicin	RNA synthesis inhibitor	COc1cccc2C(=O)c3c(O)c4C[C@](O)(C[C@H](O[C@H]5C[C@H](N)[C@H](O)[C@H](C)O5)c4c(O)c3C(=O)c12)C(C)=O	STQGQHZAVUOBTE-VGBVRHCVSA-N	Launched
8121	-81.83	cp	BRD-K36529613	PU-H71	HSP inhibitor	CC(C)NCCCn1c(Sc2cc3OCOc3cc2I)nc2c(N)ncnc12	SUPVGFZUWFMATN-UHFFFAOYSA-N	Phase 1
8117	-81.72	cp	BRD-K54256913	MK-1775	WEE1 kinase inhibitor	CN1CCN(CC1)c1ccc(Nc2ncc3c(n2)n(-c2cccc(n2)C(C)(C)O)n(CC=C)c3=O)cc1	BKWJAKQVGHWELA-UHFFFAOYSA-N	Phase 2
8111	-81.56	cp	BRD-K17140735	SCH-79797	Proteasome inhibitor	CC(C)c1ccc(Cn2ccc3c2ccc4nc(NC5CC5)nc(N)c34)cc1	AVXQPEKZIGPIJW-UHFFFAOYSA-N
8110	-81.53	cp	BRD-K70914287	BIBX-1382	EGFR inhibitor	CN1CCC(CC1)Nc1ncc2ncnc(Nc3ccc(F)c(Cl)c3)c2n1	FTFRZXFNZVCRSK-UHFFFAOYSA-N	Phase 1
8109	-81.51	cp	BRD-K88677950	PD-198306	MAP kinase inhibitor	Cc1cc(I)ccc1Nc1c(F)c(F)c(F)cc1C(=O)NOCC1CC1	UHAXDAKQGVISBZ-UHFFFAOYSA-N	Preclinical
8107	-81.38	cp	BRD-K76304753	phenazopyridine	Local anesthetic	Nc1ccc(N=Nc2ccccc2)c(N)n1	QPFYXYFORQJZEC-FOCLMDBBSA-N	Launched
8105	-81.29	cp	BRD-K05653692	DL-PDMP	Glucosyltransferase inhibitor	CCCCCCCCCC(=O)N[C@H](CN1CCOCC1)[C@H](O)c2ccccc2	UYNCFCUHRNOSCN-FYYLOGMGSA-N
8104	-81.19	cp	BRD-K78122587	NNC-55-0396	T-type calcium channel blocker	CC(C)[C@H]1c2ccc(F)cc2CC[C@@]1(CCN(C)CCCc1nc2ccccc2[nH]1)OC(=O)C1CC1	VHHVPDKNKPNKHY-JDXGNMNLSA-N	Preclinical
8103	-81.18	cp	BRD-K66296774	fluvastatin	HMGCR inhibitor	CC(C)n1c(C=C[C@@H](O)C[C@@H](O)CC(O)=O)c(-c2ccc(F)cc2)c2ccccc12	FJLGEFLZQAZZCD-MCBHFWOFSA-N	Launched
8098	-80.75	cp	BRD-K82216340	medroxyprogesterone	progesterone receptor agonist	C[C@H]1C[C@H]2[C@@H]3CC[C@](OC(=O)C)(C(=O)C)[C@@]3(C)CC[C@@H]2[C@@]4(C)CCC(=O)C=C14	PSGAAPLEWMOORI-PEINSRQWSA-N	Launched
8096	-80.66	cp	BRD-K30697463	desoximetasone	Glucocorticoid receptor agonist	C[C@@H]1C[C@H]2[C@@H]3CCC4=CC(=O)C=C[C@]4(C)[C@@]3(F)[C@@H](O)C[C@]2(C)[C@H]1C(=O)CO	VWVSBHGCDBMOOT-IIEHVVJPSA-N	Launched
8091	-80.47	cp	BRD-K74305673	IKK-2-inhibitor-V	IKK inhibitor	Oc1ccc(Cl)cc1C(=O)Nc1cc(cc(c1)C(F)(F)F)C(F)(F)F	CHILCFMQWMQVAL-UHFFFAOYSA-N	Phase 1
8086	-80.33	cp	BRD-K31912990	CGP-71683	Neuropeptide receptor antagonist	Nc1nc(NCC2CCC(CNS(=O)(=O)c3cccc4ccccc34)CC2)nc5ccccc15	UULIGRNKXHCLQN-UHFFFAOYSA-N	Preclinical
8080	-80.23	cp	BRD-K94832621	Y-134	Estrogen receptor antagonist	CC(C)N1CCN(CC1)c1ccc(cc1)C(=O)c1c(sc2cc(O)ccc12)-c1ccc(O)cc1	LQEOPHGPHCWOAC-UHFFFAOYSA-N	Preclinical
8079	-80.19	cp	BRD-K87909389	alvocidib	CDK inhibitor	CN1CC[C@@H]([C@H](O)C1)c1c(O)cc(O)c2c1oc(cc2=O)-c1ccccc1Cl	BIIVYFLTOXDAOV-YVEFUNNKSA-N	Phase 2
8076	-80.16	cp	BRD-K38477985	malonoben	Protein tyrosine kinase inhibitor	CC(C)(C)c1cc(C=C(C#N)[N+]#[C-])cc(c1O)C(C)(C)C	MKUVGSJPVXTADZ-UHFFFAOYSA-N
8077	-80.16	cp	BRD-K96271548	coumaric-acid	Antioxidant	COc1ccccc1/C=CC(=O)O	FEGVSPGUHMGGBO-SREVYHEPSA-N
8075	-80.12	cp	BRD-A34205397	suloctidil	Adrenergic receptor antagonist	CCCCCCCCNC(C)C(O)c1ccc(SC(C)C)cc1	BFCDFTHTSVTWOG-UHFFFAOYSA-N	Withdrawn
8072	-80.05	cp	BRD-K95785537	PP-2	SRC inhibitor	CC(C)(C)n1nc(-c2ccc(Cl)cc2)c2c(N)ncnc12	PBBRWFOVCUAONR-UHFFFAOYSA-N	Preclinical
8071	-80.02	cp	BRD-K76840893	RS-17053	Adrenergic receptor antagonist	CC(C)(Cc1c[nH]c2ccc(Cl)cc12)NCCOc1ccccc1OCC1CC1	XLZHXAXXJVKTFM-UHFFFAOYSA-N	Preclinical
8070	-80.01	cp	BRD-K10573841	tunicamycin	GLCNAC phosphotransferase inhibitor	CC(C)CCCCCCCCC=CC(=O)N[C@H]1[C@H](O[C@@H]2O[C@@H](CO)[C@H](O)[C@@H](O)[C@@H]2NC(C)=O)O[C@H](C[C@@H](O)[C@H]2O[C@H]([C@H](O)[C@@H]2O)n2ccc(=O)[nH]c2=O)[C@H](O)[C@@H]1O	YJQCOFNZVFGCAF-WPTOCQRYSA-N
8066	-79.7	cp	BRD-K51816706	oxindole-I	VEGFR inhibitor	O=C/1Nc2ccccc2C1=Cc3ccc[nH]3	SEZFNTZQMWJIAI-FLIBITNWSA-N
8064	-79.66	cp	BRD-A81772229	simvastatin	HMGCR inhibitor	CCC(C)(C)C(=O)OC1CC(C)C=C2C=CC(C)C(CCC3CC(O)CC(=O)O3)C12	RYMZZMVNJRMUDD-UHFFFAOYSA-N	Launched
8062	-79.52	cp	BRD-K00615600	AG-14361	PARP inhibitor	CN(C)Cc1ccc(cc1)-c1nc2cccc3C(=O)NCCn1c23	SEKJSSBJKFLZIT-UHFFFAOYSA-N	Preclinical
8060	-79.51	cp	BRD-K18787491	U-0126	MEK inhibitor	NC(Sc1ccccc1N)=C(C#N)/C(C#N)=C(N)Sc1ccccc1N	DVEXZJFMOKTQEZ-JYFOCSDGSA-N	Preclinical
8059	-79.47	cp	BRD-U73238814	QL-XI-92	DDR1 inhibitor	restricted	restricted
8056	-79.4	cp	BRD-K11558771	droxinostat	HDAC inhibitor	Cc1cc(Cl)ccc1OCCCC(=O)NO	JHSXDAWGLCZYSM-UHFFFAOYSA-N	Preclinical
8055	-79.38	cp	BRD-K99964838	bosutinib	ABL inhibitor	COc1cc(Nc2c(cnc3cc(OCCCN4CCN(C)CC4)c(OC)cc23)C#N)c(Cl)cc1Cl	UBPYILGKFZZVDX-UHFFFAOYSA-N	Launched
8054	-79.28	cp	BRD-K43796186	benzyl-quinazolin-4-yl-amine	EGFR inhibitor	C(Nc1ncnc2ccccc12)c3ccccc3	FVWANTDQRFSCAL-UHFFFAOYSA-N
8053	-79.19	cp	BRD-K81528515	nilotinib	ABL inhibitor	Cc1cn(cn1)-c1cc(NC(=O)c2ccc(C)c(Nc3nccc(n3)-c3cccnc3)c2)cc(c1)C(F)(F)F	HHZIURLSWUIHRB-UHFFFAOYSA-N	Launched
8045	-78.83	cp	BRD-K99749624	linifanib	PDGFR receptor inhibitor	Cc1ccc(F)c(NC(=O)Nc2ccc(cc2)-c2cccc3[nH]nc(N)c23)c1	MPVGZUGXCQEXTM-UHFFFAOYSA-N	Phase 3
8042	-78.69	cp	BRD-A70649075	sulconazole	Sterol demethylase inhibitor	Clc1ccc(CSC(Cn2ccnc2)c2ccc(Cl)cc2Cl)cc1	AFNXATANNDIXLG-UHFFFAOYSA-N	Launched
8039	-78.49	cp	BRD-A19633847	perhexiline	Carnitine palmitoyltransferase inhibitor	C(C(C1CCCCC1)C1CCCCC1)C1CCCCN1	CYXKNKQEMFBLER-UHFFFAOYSA-N	Launched
8037	-78.32	cp	BRD-K01493881	apigenin	Casein kinase inhibitor	Oc1ccc(cc1)-c1cc(=O)c2c(O)cc(O)cc2o1	KZNIFHPLKGYRTM-UHFFFAOYSA-N	Preclinical
8035	-78.23	cp	BRD-K76805682	SB-415286	Glycogen synthase kinase inhibitor	Oc1ccc(NC2=C(C(=O)NC2=O)c2ccccc2[N+]([O-])=O)cc1Cl	PQCXVIPXISBFPN-UHFFFAOYSA-N	Preclinical
8034	-78.13	cp	BRD-K22878149	SB-205607	Delta 1 opioid receptor agonist	CN1CC[C@@]2(Cc3nc4ccccc4cc3C[C@H]2C1)c1cccc(O)c1	LEPBHAAYNPPRRA-WMZHIEFXSA-N
8024	-77.84	cp	BRD-A49765801	fludroxycortide	Glucocorticoid receptor agonist	CC1(C)O[C@@H]2CC3C4C[C@H](F)C5=CC(=O)CC[C@]5(C)C4[C@@H](O)C[C@]3(C)[C@@]2(O1)C(=O)CO	POPFMWWJOGLOIF-KYSSJFEUSA-N	Launched
8025	-77.84	cp	BRD-A06352418	terfenadine	Histamine receptor antagonist	CC(C)(C)c1ccc(cc1)C(O)CCCN1CCC(CC1)C(O)(c1ccccc1)c1ccccc1	GUGOEEXESWIERI-UHFFFAOYSA-N	Withdrawn
8014	-77.23	cp	BRD-K13810148	givinostat	HDAC inhibitor	CCN(CC)Cc1ccc2cc(COC(=O)Nc3ccc(cc3)C(=O)NO)ccc2c1	YALNUENQHAQXEA-UHFFFAOYSA-N	Phase 2
8008	-76.91	cp	BRD-A75479906	rimantadine	Antiviral	CC(N)C12CC3CC(CC(C3)C1)C2	UBCHPRBFMUDMNC-UHFFFAOYSA-N	Launched
8001	-76.78	cp	BRD-A69512159	carbidopa	Aromatic L-amino acid decarboxylase inhibitor	CC(Cc1ccc(O)c(O)c1)(NN)C(=O)O	TZFNLOMSOLWIDK-UHFFFAOYSA-N
7995	-76.69	cp	BRD-A39646320	HC-toxin	HDAC inhibitor	CC1NC(=O)C2CCCN2C(=O)C(CCCCCC(=O)C2CO2)NC(=O)C(C)NC1=O	GNYCTMYOHGBSBI-UHFFFAOYSA-N
7994	-76.67	cp	BRD-K85985071	ellipticine	Topoisomerase inhibitor	Cc1c2[nH]c3ccccc3c2c(C)c4cnccc14	CTSPAMFJBXKSOY-UHFFFAOYSA-N
7992	-76.58	cp	BRD-K35960502	niclosamide	DNA replication inhibitor	Oc1ccc(Cl)cc1C(=O)Nc1ccc(cc1Cl)[N+]([O-])=O	RJMUSRYZPJIFPJ-UHFFFAOYSA-N	Launched
7988	-76.28	cp	BRD-A07765530	epinephrine	carbonic anhydrase activator	CNCC(O)c1ccc(O)c(O)c1	UCTWMZQNUQWSLP-UHFFFAOYSA-N	Launched
7984	-76.22	cp	BRD-K04466929	Merck60	HDAC inhibitor	CC(=O)Nc1ccc(cc1)C(=O)Nc2cc(ccc2N)c3cccs3	ABZSPJVXTTUFAA-UHFFFAOYSA-N
7985	-76.22	cp	BRD-K07265709	razoxane	Chelating agent	C[C@@H](CN1CC(=O)NC(=O)C1)N1CC(=O)NC(=O)C1	BMKDZUISNHGIBY-ZETCQYMHSA-N
7971	-75.76	cp	BRD-K50168500	canertinib	EGFR inhibitor	Fc1ccc(Nc2ncnc3cc(OCCCN4CCOCC4)c(NC(=O)C=C)cc23)cc1Cl	OMZCMEYTWSXEPZ-UHFFFAOYSA-N	Phase 3
7967	-75.45	cp	BRD-K10065684	dantron	Laxative	Oc1cccc2C(=O)c3cccc(O)c3C(=O)c12	QBPFLULOKWLNNW-UHFFFAOYSA-N	Withdrawn
7964	-75.35	cp	BRD-K36198571	WAY-170523	Metalloproteinase inhibitor	Cc1cc(C)c(N(Cc2ccccc2)S(=O)(=O)c2ccc(OCCNC(=O)c3cc4ccccc4o3)cc2)c(c1)C(=O)NO	FARMEEAGJWMFSZ-UHFFFAOYSA-N	Preclinical
7957	-75.1	cp	BRD-K05151076	ZK-164015	Estrogen receptor antagonist	CCCCCS(=O)(=O)CCCCCCCCCCn1c(c(C)c2cc(O)ccc12)-c1ccc(O)cc1	LYJSJVYJLZOMCD-UHFFFAOYSA-N	Preclinical
7953	-74.84	cp	BRD-K41895714	AS-605240	PI3K inhibitor	O=C1NC(=O)C(S1)=C/c1ccc2nccnc2c1	SQWZFLMPDUSYGV-UXBLZVDNSA-N
7948	-74.63	cp	BRD-K19796430	erismodegib	Smoothened receptor antagonist	C[C@H]1CN(C[C@@H](C)O1)c1ccc(NC(=O)c2cccc(-c3ccc(OC(F)(F)F)cc3)c2C)cn1	VZZJRYRQSPEMTK-CALCHBBNSA-N
7943	-74.39	cp	BRD-U68942961	JW-7-24-1	LCK Inhibitor	restricted	restricted
7941	-74.28	cp	BRD-K11911061	GR-127935	Serotonin receptor antagonist	COc1ccc(NC(=O)c2ccc(cc2)-c2ccc(cc2C)-c2noc(C)n2)cc1N1CCN(C)CC1	YDBCEBYHYKAFRX-UHFFFAOYSA-N	Preclinical
7936	-74.06	cp	BRD-K15935639	z-leu3-VS	Proteasome inhibitor	CC(C)C[C@H](NC(=O)[C@H](CC(C)C)NC(=O)[C@H](CC(C)C)NC(=O)OCc1ccccc1)/C=C/S(=O)(=O)C	DHLFJZAIZCMWEO-JDGFICQVSA-N
7928	-73.41	cp	BRD-K47150025	KI-8751	VEGFR inhibitor	COc1cc2nccc(Oc3ccc(NC(=O)Nc4ccc(F)cc4F)c(F)c3)c2cc1OC	LFKQSJNCVRGFCC-UHFFFAOYSA-N	Preclinical
7926	-73.26	cp	BRD-K78373679	RO-3306	CDK inhibitor	O=C1N=C(NCc2cccs2)SC1=C/c1ccc2ncccc2c1	XOLMRFUGOINFDQ-YBEGLDIGSA-N
7918	-73.14	cp	BRD-A89337244	PD-102807	Acetylcholine receptor antagonist	CCOC(=O)c1c(C)[nH]c2ccc3OC4N(CCc5cc(OC)ccc45)Cc3c12	VDDUJINYXKGZLV-UHFFFAOYSA-N	Preclinical
7912	-72.91	cp	BRD-K65814004	diphenyleneiodonium	Nitric oxide synthase inhibitor	[I+]1c2ccccc2-c2ccccc12	QFXKXRXFBRLLPQ-UHFFFAOYSA-N	Preclinical
7906	-72.77	cp	BRD-K16478699	PLX-4720	RAF inhibitor	CCCS(=O)(=O)Nc1ccc(F)c(C(=O)c2c[nH]c3ncc(Cl)cc23)c1F	YZDJQTHVDDOVHR-UHFFFAOYSA-N	Preclinical
7898	-72.52	cp	BRD-A13188892	doxazosin	Adrenergic receptor antagonist	COc1cc2nc(nc(N)c2cc1OC)N1CCN(CC1)C(=O)C1COc2ccccc2O1	RUZYUOTYCVRMRZ-UHFFFAOYSA-N	Launched
7888	-72.26	cp	BRD-K41731458	triclosan	Enoyl-[acyl-carrier-protein] reductase [NADH] inhibitor	Oc1cc(Cl)ccc1Oc1ccc(Cl)cc1Cl	XEFQLINVKFYRCS-UHFFFAOYSA-N	Launched
7876	-71.79	cp	BRD-A72703248	SKF-96365	Calcium channel blocker	COc1ccc(CCCOC(Cn2ccnc2)c2ccc(OC)cc2)cc1	HLMBXBGDBBCYII-UHFFFAOYSA-N	Preclinical
7874	-71.73	cp	BRD-K63165456	norcyclobenzaprine	Adrenergic receptor agonist	CNCCC=C1c2ccccc2C=Cc2ccccc12	XECQQDXTQRYYBH-UHFFFAOYSA-N	Preclinical
7866	-71.48	cp	BRD-K87990216	piretanide	Glucocorticoid receptor agonist	NS(=O)(=O)c1cc(cc(N2CCCC2)c1Oc1ccccc1)C(O)=O	UJEWTUDSLQGTOA-UHFFFAOYSA-N	Launched
7860	-71.18	cp	BRD-K59469039	AG-879	Angiogenesis inhibitor	CC(C)(C)c1cc(cc(c1O)C(C)(C)C)C=C(/C#N)C(N)=S	XRZYELWZLNAXGE-KPKJPENVSA-N
7858	-71.11	cp	BRD-K21672174	RO-28-1675	Glucokinase activator	CS(=O)(=O)c1ccc(cc1)[C@@H](CC1CCCC1)C(=O)Nc1nccs1	NEQSWPCDHDQINX-MRXNPFEDSA-N
7856	-71.09	cp	BRD-K49328571	dasatinib	BCR-ABL kinase inhibitor	Cc1nc(Nc2ncc(s2)C(=O)Nc2c(C)cccc2Cl)cc(n1)N1CCN(CCO)CC1	ZBNZXTGUTAYRHI-UHFFFAOYSA-N	Launched
7848	-70.83	cp	BRD-A72711497	lasalocid	Bacterial permeability inducer	CC[C@H](C1OC(CC)(C[C@@H]1C)C1CC[C@](O)(CC)[C@H](C)O1)C(=O)C(C)[C@@H](O)[C@H](C)CCc1ccc(C)c(O)c1C(O)=O	BBMULGJBVDDDNI-YFGMYPSKSA-N	Launched
7831	-70.29	cp	BRD-K28912512	nicotinamide	Protein synthesis stimulant	NC(=O)c1cccnc1	DFPAKSUCGFBDDF-UHFFFAOYSA-N	Launched
7829	-70.27	cp	BRD-K17705806	JTC-801	Opioid receptor antagonist	CCc1ccc(OCc2ccccc2C(=O)Nc2ccc3nc(C)cc(N)c3c2)cc1	VTGBZWHPJFMTKS-UHFFFAOYSA-N	Phase 2
7819	-69.96	cp	BRD-K69328504	L-690488	Inositol monophosphatase inhibitor	CC(C)(C)C(=O)OCOP(=O)(OCOC(=O)C(C)(C)C)C(C)(Oc1ccc(O)cc1)P(=O)(OCOC(=O)C(C)(C)C)OCOC(=O)C(C)(C)C	LOTSPVPQHAUHCE-UHFFFAOYSA-N
7817	-69.82	cp	BRD-K82036761	sertraline	Serotonin receptor antagonist	CN[C@H]1CC[C@@H](c2ccc(Cl)c(Cl)c2)c2ccccc12	VGKDLMBJGBXTGI-SJCJKPOMSA-N	Launched
7808	-69.53	cp	BRD-A10420615	cyclopiazonic-acid	ATPase inhibitor	CC(=O)C1C(=O)[C@@H]2[C@@H]3[C@@H](Cc4cccc5[nH]cc3c45)C(C)(C)N2C1=O	TZCOBUQKVNFIQF-ARUUDZKJSA-N	Preclinical
7805	-69.47	cp	BRD-K62965247	tipifarnib-P2	farnesyltransferase inhibitor	Cn1cncc1[C@@](N)(c1ccc(Cl)cc1)c1ccc2n(C)c(=O)cc(-c3cccc(Cl)c3)c2c1	PLHJCIYEEKOWNM-HHHXNRCGSA-N
7798	-69.06	cp	BRD-A41301928	bongkrek-acid	Mitochondrial ADP, ATP translocase inhibitor	COC(C/C=C/C=C/CCC=C/CC(C)C=C/C(=CC(=O)O)/CC(=O)O)/C(=CC=C(/C)C(=O)O)/C	SHCXABJSXUACKU-IPUKGTGASA-N
7795	-69.02	cp	BRD-K98490050	amsacrine	Topoisomerase inhibitor	COc1cc(NS(=O)(=O)C)ccc1Cc2c3ccccc3nc4ccccc24	JRNUZHHDXNSOMO-UHFFFAOYSA-N	Launched
7793	-68.91	cp	BRD-K13642330	cosmosiin	Cytochrome P450 inhibitor	OC[C@H]1O[C@@H](Oc2cc(O)c3c(=O)cc(oc3c2)c4ccc(O)cc4)[C@H](O)[C@@H](O)[C@@H]1O	KMOUJOKENFFTPU-QNDFHXLGSA-N
7791	-68.82	cp	BRD-A68723818	brompheniramine	Histamine receptor antagonist	CN(C)CCC(c1ccc(Br)cc1)c1ccccn1	ZDIGNSYAACHWNL-UHFFFAOYSA-N	Launched
7786	-68.71	cp	BRD-A61470182	n-formylmethionylalanine	macrophage activator	CSCCC(NC=O)C(=O)NC(C)C(=O)O	GBWVAAKKEIOROG-UHFFFAOYSA-N
7779	-68.57	cp	BRD-K62792802	LY-83583	Guanylyl cyclase inhibitor	O=C1C=C(Nc2ccccc2)C(=O)c3cccnc13	GXIJYWUWLNHKNW-UHFFFAOYSA-N
7770	-68.41	cp	BRD-K95435023	PHA-665752	c-Met inhibitor	Cc1[nH]c(C=C2/C(=O)Nc3ccc(cc23)S(=O)(=O)Cc2c(Cl)cccc2Cl)c(C)c1C(=O)N1CCC[C@@H]1CN1CCCC1	OYONTEXKYJZFHA-SSHUPFPWSA-N	Preclinical
7762	-68.09	cp	BRD-K12244279	MEK1-2-inhibitor	MEK inhibitor	NC(Sc1ccc(N)cc1)=C(C#N)c1ccccc1C(F)(F)F	JLOXTZFYJNCPIS-FYWRMAATSA-N	Preclinical
7753	-67.88	cp	BRD-A15079084	phorbol-12-myristate-13-acetate	PKC activator	CCCCCCCCCCCCCC(=O)OC1C(C)C2(O)C3C=C(C)C(=O)C3(O)CC(=CC2C4C(C)(C)C41OC(=O)C)CO	PHEDXBVPIONUQT-UHFFFAOYSA-N
7749	-67.73	cp	BRD-K15409150	penfluridol	T-type calcium channel blocker	OC1(CCN(CCCC(c2ccc(F)cc2)c2ccc(F)cc2)CC1)c1ccc(Cl)c(c1)C(F)(F)F	MDLAAYDRRZXJIF-UHFFFAOYSA-N	Launched
7739	-67.42	cp	BRD-K05350981	oligomycin-c	ATPase inhibitor	CC[C@H]1CC[C@H]2O[C@@]3(CC[C@@H](C)[C@@H](C[C@H](C)O)O3)[C@H](C)[C@@H](OC(=O)C=C[C@@H](C)[C@H](O)[C@@H](C)C(=O)[C@@H](C)[C@H](O)[C@@H](C)C(=O)[C@H](C)[C@H](O)[C@@H](C)CC=CC=C1)[C@H]2C	CMMLZMMKTYEOKV-JEKNLLRFSA-N
7738	-67.38	cp	BRD-K95901403	XL-147	PI3K inhibitor	Cc1ccc(cc1)S(=O)(=O)Nc1nc2ccccc2nc1Nc1ccc2nsnc2c1	MQMKRQLTIWPEDM-UHFFFAOYSA-N	Phase 2
7735	-67.13	cp	BRD-K14821540	FCCP	Mitochondrial oxidative phosphorylation uncoupler	FC(F)(F)Oc1ccc(NN=C(C#N)C#N)cc1	BMZRVOVNUMQTIN-UHFFFAOYSA-N
7730	-67.07	cp	BRD-K91263825	nortriptyline	Tricyclic antidepressant	CNCCC=C1c2ccccc2CCc2ccccc12	PHVGLTMQBUFIQQ-UHFFFAOYSA-N	Launched
7723	-66.75	cp	BRD-K61323504	SB-225002	CC chemokine receptor antagonist	Oc1cc(ccc1NC(=O)Nc1ccccc1Br)[N+]([O-])=O	MQBZVUNNWUIPMK-UHFFFAOYSA-N	Preclinical
7718	-66.64	cp	BRD-K30296925	flavokavain-b	Antineoplastic	COc1cc(O)c(C(=O)/C=C/c2ccccc2)c(OC)c1	QKQLSQLKXBHUSO-CMDGGOBGSA-N
7715	-66.6	cp	BRD-A99571536	dubinidine	Anti-epileptic	COc1c2CC(Oc2nc3ccccc13)C(C)(O)CO	NETGEQWGGLFVRL-UHFFFAOYSA-N
7707	-66.31	cp	BRD-A27887842	prednisolone	Glucocorticoid receptor agonist	C[C@]12C[C@H](O)C3C(CCC4=CC(=O)C=C[C@]34C)C1CC[C@]2(O)C(=O)CO	OIGNJSKKLXVSLS-YDAVOWJHSA-N	Launched
7704	-66.2	cp	BRD-A65767837	hydrocortisone	Glucocorticoid receptor agonist	CC(=O)OCC(=O)[C@@]1(O)CCC2C3CCC4=CC(=O)CC[C@]4(C)C3[C@@H](O)C[C@]12C	ALEXXDVDDISNDU-KPYZGQEZSA-N	Launched
7702	-66.15	cp	BRD-K95655893	MAZ-51	VEGFR inhibitor	CN(C)c1ccc(/C=C/2C(=O)Nc3ccccc23)c4ccccc14	VFCXONOPGCDDBQ-AQTBWJFISA-N
7699	-65.96	cp	BRD-A28746609	paclitaxel	Tubulin inhibitor	CC(=O)O[C@@H]1C2=C(C)[C@H](C[C@@](O)([C@@H](OC(=O)c3ccccc3)C3[C@@]4(CO[C@@H]4C[C@H](O)[C@@]3(C)C1=O)OC(C)=O)C2(C)C)OC(=O)[C@H](O)[C@@H](NC(=O)c1ccccc1)c1ccccc1	RCINICONZNJXQF-VAZQATRQSA-N	Launched
7690	-65.74	cp	BRD-K62353524	DY-131	Estrogen receptor agonist	CCN(CC)c1ccc(C=NNC(=O)c2ccc(O)cc2)cc1	WLKOCYWYAWBGKY-UHFFFAOYSA-N
7687	-65.57	cp	BRD-M86331534	pyrvinium-pamoate	AKT inhibitor	CN(C)c1ccc2[n+](C)c(CCc3cc(C)n(c3C)-c3ccccc3)ccc2c1	JSZNAPGSRFTCQR-UHFFFAOYSA-N
7678	-65.28	cp	BRD-K15616905	CCCP	Mitochondrial oxidative phosphorylation uncoupler	Clc1cccc(NN=C(C#N)C#N)c1	UGTJLJZQQFGTJD-UHFFFAOYSA-N
7667	-65.07	cp	BRD-K62221994	T-98475	Gonadotropin releasing factor hormone receptor antagonist	CC(C)OC(=O)c1cn(Cc2c(F)cccc2F)c3sc(c(CN(C)Cc4ccccc4)c3c1=O)c5ccc(NC(=O)C(C)C)cc5	RANJJVIMTOIWIN-UHFFFAOYSA-N
7666	-65.06	cp	BRD-K92413528	thiazolidinecarboxylic-acid	Reducing agent	OC(=O)[C@@H]1CSC(=O)N1	BMLMGCPTLHPWPY-REOHCLBHSA-N
7659	-64.79	cp	BRD-A26095496	clobetasol	Glucocorticoid receptor agonist	CCC(=O)O[C@@]1([C@@H](C)CC2C3CCC4=CC(=O)C=C[C@]4(C)[C@@]3(F)[C@@H](O)C[C@@]21C)C(=O)CCl	CBGUOGMQLZIXBE-BHPVMOEKSA-N
7655	-64.57	cp	BRD-K09537769	NU-7026	DNA dependent protein kinase inhibitor	O=c1cc(oc2c3ccccc3ccc12)N1CCOCC1	KKTZALUTXUZPSN-UHFFFAOYSA-N	Preclinical
7651	-64.42	cp	BRD-A20697603	thiostrepton	FOXM1 inhibitor	CCC(C)C1NC2C=Cc3c(cc(nc3C2O)C(=O)OC(C)C2NC(=O)c3csc(n3)C(NC(=O)C3CSC(=N3)C(NC(=O)C(NC(=O)c3csc(n3)C3(CCC(=NC3c3csc2n3)c2nc(cs2)C(=O)NC(=C)C(=O)NC(=C)C(N)=O)NC(=O)C(C)NC(=O)C(=C)NC(=O)C(C)NC1=O)C(C)O)=C/C)C(C)(O)C(C)O)C(C)O	NSFFHOGKXHRQEW-DVRIZHICSA-N	Launched
7648	-64.33	cp	BRD-K20755323	SA-792728	Sphingosine kinase inhibitor	Oc1ccc(Nc2nc(cs2)-c2ccc(Cl)cc2)cc1	ZFGXZJKLOFCECI-UHFFFAOYSA-N
7646	-64.08	cp	BRD-K33226500	indinavir	HIV protease inhibitor	CC(C)(C)NC(=O)[C@@H]1CN(Cc2cccnc2)CCN1C[C@@H](O)C[C@@H](Cc1ccccc1)C(=O)N[C@@H]1[C@H](O)Cc2ccccc12	CBVCZFGXHXORBI-PXQQMZJSSA-N	Launched
7642	-63.89	cp	BRD-A07824748	flavanone	11-beta-HSD1 inhibitor	O=C1CC(Oc2ccccc12)c3ccccc3	ZONYXWQDUYMKFB-UHFFFAOYSA-N
7640	-63.86	cp	BRD-K76274772	MAPP-D-erythro	Ceramidase inhibitor	CCCCCCCCCCCCCC(=O)N[C@H](C)[C@@H](O)c1ccccc1	YLAZEWZHIRBZDA-NFBKMPQASA-N
7636	-63.74	cp	BRD-A00758722	noretynodrel	Progestogen hormone	C[C@]12CCC3C(CCC4=C3CCC(=O)C4)C1CC[C@@]2(O)C#C	ICTXHFFSOAJUMG-OQPPHWFISA-N	Launched
7634	-63.7	cp	BRD-K32318651	acyclovir	DNA polymerase inhibitor	Nc1nc2n(COCCO)cnc2c(=O)[nH]1	MKUXAQIIEYXACX-UHFFFAOYSA-N	Launched
7633	-63.69	cp	BRD-K17075857	chloroxine	Opioid receptor antagonist	Oc1c(Cl)cc(Cl)c2cccnc12	WDFKMLRRRCGAKS-UHFFFAOYSA-N	Launched
7632	-63.64	cp	BRD-A38749782	fludrocortisone	Glucocorticoid receptor agonist	CC(=O)OCC(=O)[C@@]1(O)CCC2C3CCC4=CC(=O)CC[C@]4(C)[C@@]3(F)[C@@H](O)C[C@]12C	SYWHXTATXSMDSB-JORUCDAYSA-N
7629	-63.46	cp	BRD-K36009368	NNC-63-0532	Opioid receptor agonist	COC(=O)CN1CN(c2ccccc2)C3(CCN(Cc4ccc5ccccc5c4)CC3)C1=O	DSEIKQVUTKGLGT-UHFFFAOYSA-N	Preclinical
7625	-63.38	cp	BRD-A79903587	tegafur	Thymidylate synthase inhibitor	Fc1cn(C2CCCO2)c(=O)[nH]c1=O	WFWLQNSHRPWKFK-UHFFFAOYSA-N
7621	-63.29	cp	BRD-K51290057	SA-792709	Retinoid receptor agonist	CC(C)(C)c1cc(cc(c1)C(C)(C)C)C(=O)C=Cc2ccc(cc2)C(=O)O	FOUVTBKPJRMLPE-UHFFFAOYSA-N
7616	-63.19	cp	BRD-K72420232	WZ-4002	EGFR inhibitor	COc1cc(ccc1Nc1ncc(Cl)c(Oc2cccc(NC(=O)C=C)c2)n1)N1CCN(C)CC1	ITTRLTNMFYIYPA-UHFFFAOYSA-N	Preclinical
7609	-62.94	cp	BRD-K30649484	mafenide	Carbonic anhydrase inhibitor	NCc1ccc(cc1)S(N)(=O)=O	TYMRLRRVMHJFTF-UHFFFAOYSA-N	Launched
7602	-62.6	cp	BRD-K44432556	VU-0418946-1	HIF modulator	C(Nc1nc(nnc1-c1ccccc1)-c1ccccn1)c1ccc(cc1)-c1ccccc1	QNRODODTMXCRKU-UHFFFAOYSA-N
7598	-62.5	cp	BRD-K13566078	BMS-345541	IKK inhibitor	Cc1cnc2c(NCCN)nc3ccc(C)cc3n12	PSPFQEBFYXJZEV-UHFFFAOYSA-N	Preclinical
7584	-61.92	cp	BRD-K38003476	clocortolone	Glucocorticoid receptor agonist	C[C@@H]1C[C@H]2[C@@H]3C[C@H](F)C4=CC(=O)C=C[C@]4(C)[C@@]3(Cl)[C@@H](O)C[C@]2(C)[C@H]1C(=O)COC(=O)C(C)(C)C	SXYZQZLHAIHKKY-GSTUPEFVSA-N
7583	-61.91	cp	BRD-K63641886	cefuroxime	Bacterial cell wall synthesis inhibitor	CO/N=C(/C(=O)N[C@H]1[C@H]2SCC(=C(N2C1=O)C(=O)O)COC(=O)N)c3ccco3	JFPVXVDWJQMJEE-SWWZKJRFSA-N	Launched
7577	-61.84	cp	BRD-K49049886	CGS-15943	Adenosine receptor antagonist	Nc1nc2ccc(Cl)cc2c2nc(nn12)-c1ccco1	MSJODEOZODDVGW-UHFFFAOYSA-N	Preclinical
7573	-61.66	cp	BRD-K98157055	SIB-1757	Glutamate receptor antagonist	Cc1ccc(O)c(N=Nc2ccccc2)n1	LOCPVWIREQIGNQ-UHFFFAOYSA-N	Preclinical
7571	-61.65	cp	BRD-K21853356	RG-14620	EGFR inhibitor	Clc1cc(Cl)cc(/C=C(C#N)/c2cccnc2)c1	TYXIVBJQPBWBHO-UUILKARUSA-N
7566	-61.53	cp	BRD-A80213327	NSC-23766	Ras GTPase inhibitor	CCN(CC)CCCC(C)Nc1nc(C)cc(Nc2ccc3nc(C)cc(N)c3c2)n1	DEFBCZWQLILOJF-UHFFFAOYSA-N	Preclinical
7565	-61.52	cp	BRD-A47144777	dihydro-7-desacetyldeoxygedunin	HSP inhibitor	CC1(C)C2C[C@@H](O)[C@]3(C)C(CC[C@@]4(C)[C@@H](OC(=O)C=C43)c5ccoc5)[C@@]2(C)CCC1=O	BQDRKSSNLHIYIM-DFIIIIPRSA-N
7554	-61.19	cp	BRD-K08219523	5-nonyloxytryptamine	Serotonin receptor agonist	CCCCCCCCCOc1ccc2[nH]cc(CCN)c2c1	YHSMSRREJYOGQJ-UHFFFAOYSA-N
7548	-61.08	cp	BRD-A11990600	lorazepam	Benzodiazepine receptor agonist	OC1N=C(c2ccccc2Cl)c2cc(Cl)ccc2NC1=O	DIWRORZWFLOCLC-UHFFFAOYSA-N	Launched
7540	-60.83	cp	BRD-A17428743	BW-723C86	Serotonin receptor agonist	CC(N)Cc1c[nH]c2ccc(OCc3cccs3)cc12	ALFGDCNSEBJYSP-UHFFFAOYSA-N	Preclinical
7541	-60.83	cp	BRD-K32828673	chelidonine	Tubulin inhibitor	CN1Cc2c3OCOc3ccc2[C@H]4[C@@H](O)Cc5cc6OCOc6cc5[C@H]41	GHKISGDRQRSCII-ZOCIIQOWSA-N
7528	-60.32	cp	BRD-K81876028	CP-93129	Serotonin receptor agonist	O=c1ccc2[nH]cc(C3=CCNCC3)c2[nH]1	PJYVGMRFPFNZCT-UHFFFAOYSA-N	Preclinical
7522	-60.06	cp	BRD-A50737080	CGK-733	ATR kinase inhibitor	[O-][N+](=O)c1cc(NC(=S)NC(NC(=O)C(c2ccccc2)c2ccccc2)C(Cl)(Cl)Cl)ccc1F	HLCDNLNLQNYZTK-UHFFFAOYSA-N	Preclinical
7519	-59.99	cp	BRD-K22010301	JLK-6	Gamma secretase inhibitor	COc1oc(=O)c2cc(N)ccc2c1Cl	AMDGKLWVCUXONP-UHFFFAOYSA-N
7516	-59.96	cp	BRD-K84895041	BMY-45778	IP1 prostacyclin receptor agonist	OC(=O)COc1cccc(c1)-c1ocnc1-c1nc(c(o1)-c1ccccc1)-c1ccccc1	DSRSEEYZGWTODH-UHFFFAOYSA-N	Preclinical
7515	-59.93	cp	BRD-K41410256	balsalazide	Cyclooxygenase inhibitor	OC(=O)CCNC(=O)c1ccc(cc1)N=Nc1ccc(O)c(c1)C(O)=O	IPOKCKJONYRRHP-UHFFFAOYSA-N	Launched
7509	-59.66	cp	BRD-K66792149	quinoclamine	Algicide	NC1=C(Cl)C(=O)c2ccccc2C1=O	OBLNWSCLAYSJJR-UHFFFAOYSA-N
7500	-59.4	cp	BRD-A16934955	nalbuphine	Opioid receptor agonist	OC1CC[C@@]2(O)[C@H]3Cc4ccc(O)c5OC1[C@]2(CCN3CC6CCC6)c54	NETZHAKZCGBWSS-OCKIPSRKSA-N	Launched
7501	-59.4	cp	BRD-K28806945	L-750667	Dopamine receptor antagonist	Ic1ccc(cc1)N2CCN(Cc3c[nH]c4ncccc34)CC2	OOEUHRGMLFVKQO-UHFFFAOYSA-N
7494	-59.33	cp	BRD-K43330982	JTE-013	Lysophospholipid receptor antagonist	CC(C)c1cc(NNC(=O)Nc2cc(Cl)nc(Cl)c2)nc2n(C)nc(C)c12	RNSLRQNDXRSASX-UHFFFAOYSA-N
7493	-59.25	cp	BRD-A97739905	ketoprofen	Cyclooxygenase inhibitor	CC(C(O)=O)c1cccc(c1)C(=O)c1ccccc1	DKYWVDODHFEZIM-UHFFFAOYSA-N	Launched
7465	-58.69	cp	BRD-A93000692	ciglitazone	PPAR receptor agonist	CC1(COc2ccc(CC3SC(=O)NC3=O)cc2)CCCCC1	YZFWTZACSRHJQD-UHFFFAOYSA-N	Phase 2
7464	-58.67	cp	BRD-K51318897	fenbendazole	Tubulin inhibitor	COC(=O)Nc1nc2ccc(Sc3ccccc3)cc2[nH]1	HDDSHPAODJUKPD-UHFFFAOYSA-N	Launched
7459	-58.46	cp	BRD-A47513740	calyculin	Protein phosphatase inhibitor	COC[C@H]([C@@H](O)[C@@H](O)C(=O)NCC[C@@H](C)c1nc(/C=C/C[C@H]2OC3(C[C@H](O)[C@H]2C)OC([C@@H](C[C@@H](O)[C@@H](C)[C@@H](O)[C@@H](C)/C=C(C)/C(=C/C=C/C(=CC#N)/C)/C)OC)[C@@H](OP(=O)(O)O)C3(C)C)co1)N(C)C	FKAWLXNLHHIHLA-OQLQHIBWSA-N
7457	-58.44	cp	BRD-K49294207	BIBU-1361	EGFR inhibitor	CCN(CC)CC1CCN(CC1)c1ncc2ncnc(Nc3ccc(F)c(Cl)c3)c2n1	JUGSLZCFNSTKBN-UHFFFAOYSA-N	Preclinical
7451	-58.21	cp	BRD-A44448661	pentobarbital	Barbiturate antiepileptic	CCCC(C)C1(CC)C(=O)NC(=O)NC1=O	WEXRUCMBJFQVBZ-UHFFFAOYSA-N	Withdrawn
7448	-58.16	cp	BRD-A94413429	NTNCB	Neuropeptide receptor antagonist	[O-][N+](=O)c1ccccc1S(=O)(=O)NCC2CCC(CNCC3CCc4ccccc4C3)CC2	ISSSVYKMIIAPTH-UHFFFAOYSA-N	Preclinical
7444	-58.03	cp	BRD-K52735702	cefdinir	Bacterial cell wall synthesis inhibitor	Nc1nc(cs1)C(=N/O)C(=O)N[C@H]1[C@H]2SCC(C=C)=C(N2C1=O)C(O)=O	RTXOFQZKPXMALH-RWFJUVPESA-N	Launched
7440	-57.91	cp	BRD-K02407574	parbendazole	Tubulin inhibitor	CCCCc1ccc2[nH]c(NC(=O)OC)nc2c1	YRWLZFXJFBZBEY-UHFFFAOYSA-N	Preclinical
7439	-57.9	cp	BRD-K55044200	amoxicillin	Penicillin binding protein inhibitor	CC1(C)S[C@@H]2[C@H](NC(=O)[C@H](N)c3ccc(O)cc3)C(=O)N2[C@H]1C(O)=O	LSQZJLSUYDQPKJ-NJBDSQKTSA-N	Launched
7437	-57.89	cp	BRD-K83289131	CAY-10618	NAMPT inhibitor	O=C(CCCCCCCn1cc(nn1)-c1cccnc1)Nc1ccccc1-c1ccccc1	SJOLTIOPWDLDEB-UHFFFAOYSA-N
7433	-57.77	cp	BRD-K32292990	CGP-53353	EGFR inhibitor	Fc1ccc(Nc2cc3C(=O)NC(=O)c3cc2Nc2ccc(F)cc2)cc1	RONQPWQYDRPRGG-UHFFFAOYSA-N	Preclinical
7432	-57.74	cp	BRD-K58299615	RO-90-7501	Beta amyloid inhibitor	Nc1ccc(cc1)-c1nc2ccc(cc2[nH]1)-c1nc2ccc(N)cc2[nH]1	PAGZCEHLFCJSPV-UHFFFAOYSA-N
7421	-57.5	cp	BRD-K83794624	pirarubicin	Topoisomerase inhibitor	COc1cccc2C(=O)c3c(O)c4C[C@](O)(C[C@H](O[C@H]5C[C@H](N)[C@H](O[C@@H]6CCCCO6)[C@H](C)O5)c4c(O)c3C(=O)c12)C(=O)CO	KMSKQZKKOZQFFG-YXRRJAAWSA-N
7403	-56.73	cp	BRD-A49370193	RO-60-0175	Serotonin receptor agonist	CC(N)Cn1ccc2cc(F)c(Cl)cc12	XJJZQXUGLLXTHO-UHFFFAOYSA-N
7388	-56.42	cp	BRD-K68191783	ALW-II-38-3	Ephrin inhibitor	Cc1cn(cn1)-c1cc(cc(c1)C(F)(F)F)C(=O)Nc1ccc(C)c(NC(=O)c2ccno2)c1	IYUFHBXMTTXZBE-UHFFFAOYSA-N
7380	-56.29	cp	BRD-K59962020	CHEMBL-374350	NFkB pathway inhibitor	Cc1cc2nc(NCCCO)n(CC(=O)c3cc(c(O)c(c3)C(C)(C)C)C(C)(C)C)c2cc1C	CYCGGKILBWERDJ-UHFFFAOYSA-N
7368	-55.86	cp	BRD-A15297126	fluocinonide	Glucocorticoid receptor agonist	CC(=O)OCC(=O)[C@@]12OC(C)(C)O[C@@H]1CC1C3C[C@H](F)C4=CC(=O)C=C[C@]4(C)[C@@]3(F)[C@@H](O)C[C@]21C	WJOHZNCJWYWUJD-UUTDCOIBSA-N	Launched
7351	-55.45	cp	BRD-K34508425	KUC103898N	-666	Cc1ccc(CSc2nnc(-c3ccccn3)n2Cc2cccs2)cc1	MOYWWOZMMWATFP-UHFFFAOYSA-N
7349	-55.43	cp	BRD-K82577285	dipropyl-dopamine	Dopamine receptor agonist	CCCN(CCC)CCc1ccc(O)c(O)c1	LMYSNFBROWBKMB-UHFFFAOYSA-N
7346	-55.38	cp	BRD-K67637637	olopatadine	Histamine receptor antagonist	CN(C)CC/C=C1/c2ccccc2COc3ccc(CC(=O)O)cc13	JBIMVDZLSHOPLA-LSCVHKIXSA-N	Launched
7342	-55.31	cp	BRD-A01320529	salmeterol	Adrenergic receptor agonist	OCc1cc(ccc1O)C(O)CNCCCCCCOCCCCc1ccccc1	GIIZNNXWQWCKIB-UHFFFAOYSA-N
7339	-55.26	cp	BRD-A22713669	BVT-948	Tyrosine phosphatase inhibitor	CC1(C)C2C(=NC1=O)c3ccccc3C(=O)C2=O	AJVXVYTVAAWZAP-UHFFFAOYSA-N	Preclinical
7336	-55.14	cp	BRD-K49668410	clarithromycin	Bacterial 50S ribosomal subunit inhibitor	CC[C@H]1OC(=O)[C@H](C)[C@@H](O[C@H]2C[C@@](C)(OC)[C@@H](O)[C@H](C)O2)[C@H](C)[C@@H](O[C@@H]2O[C@H](C)C[C@@H]([C@H]2O)N(C)C)[C@@](C)(C[C@@H](C)C(=O)[C@H](C)[C@@H](O)[C@]1(C)O)OC	AGOYDEPGAOXOCK-KCBOHYOISA-N	Launched
7333	-55	cp	BRD-K60640630	mometasone	Glucocorticoid receptor agonist	C[C@@H]1C[C@H]2[C@@H]3CCC4=CC(=O)C=C[C@]4(C)[C@@]3(Cl)[C@@H](O)C[C@]2(C)[C@@]1(OC(=O)c5ccco5)C(=O)CCl	WOFMFGQZHJDGCX-ZULDAHANSA-N
7328	-54.83	cp	BRD-K78278890	NM-PP1	Mutant kinase inhibitor	CC(C)(C)n1nc(Cc2cccc3ccccc23)c4c(N)ncnc14	GDQXJQSQYMMKRA-UHFFFAOYSA-N
7326	-54.76	cp	BRD-K86930074	cediranib	KIT inhibitor	COc1cc2c(Oc3ccc4[nH]c(C)cc4c3F)ncnc2cc1OCCCN1CCCC1	XXJWYDDUDKYVKI-UHFFFAOYSA-N	Phase 3
7325	-54.74	cp	BRD-K86958018	olvanil	TRPV agonist	CCCCCCCCC=CCCCCCCCC(=O)NCc1ccc(O)c(OC)c1	OPZKBPQVWDSATI-UHFFFAOYSA-N	Preclinical
7323	-54.68	cp	BRD-K94441233	mevastatin	HMGCR inhibitor	CC[C@H](C)C(=O)O[C@H]1CCC=C2C=C[C@H](C)[C@H](CC[C@@H]3C[C@@H](O)CC(=O)O3)[C@@H]12	AJLFOPYRIVGYMJ-INTXDZFKSA-N	Preclinical
7319	-54.58	cp	BRD-K15567136	papaverine	Phosphodiesterase inhibitor	COc1ccc(Cc2nccc3cc(OC)c(OC)cc23)cc1OC	XQYZDYMELSJDRZ-UHFFFAOYSA-N	Launched
7310	-54.41	cp	BRD-K32398298	alprazolam	Benzodiazepine receptor agonist	Cc1nnc2CN=C(c3ccccc3)c3cc(Cl)ccc3-n12	VREFGVBLTWBCJP-UHFFFAOYSA-N
7291	-53.83	cp	BRD-K06388322	pramipexole	Dopamine receptor agonist	CCCN[C@H]1CCc2nc(N)sc2C1	FASDKYOPVNHBLU-ZETCQYMHSA-N	Launched
7282	-53.64	cp	BRD-A74980173	gatifloxacin	Bacterial DNA gyrase inhibitor	COc1c(N2CCNC(C)C2)c(F)cc2c1n(cc(C(O)=O)c2=O)C1CC1	XUBOMFCQGDBHNK-UHFFFAOYSA-N	Withdrawn
7279	-53.56	cp	BRD-A82238138	budesonide	Glucocorticoid receptor agonist	CCCC1OC2CC3C4CCC5=CC(=O)C=CC5(C)C4C(O)CC3(C)C2(O1)C(=O)CO	VOVIALXJUBGFJZ-UHFFFAOYSA-N
7278	-53.5	cp	BRD-K68392338	ZK-93426	Benzodiazepine receptor antagonist	CCOC(=O)c1ncc2[nH]c3cccc(OC(C)C)c3c2c1C	VMDUABMKBUKKPG-UHFFFAOYSA-N	Phase 1
7275	-53.41	cp	BRD-A79465854	auranofin	NFkB pathway inhibitor	CCP(CC)(CC)=[Au]SC1CC(OC(C)=O)C(OC(C)=O)C(OC(C)=O)C1OC(C)=O	AUWWGVLGGQVJPJ-UHFFFAOYSA-M
7269	-53.37	cp	BRD-K15592317	CP466722	ATM kinase inhibitor	COc1cc2ncnc(-n3nc(nc3N)-c3ccccn3)c2cc1OC	ILBRKJBKDGCSCB-UHFFFAOYSA-N
7265	-53.32	cp	BRD-K94512704	spiramide	Dopamine receptor antagonist	Fc1ccc(OCCCN2CCC3(CC2)N(CNC3=O)c4ccccc4)cc1	FJUKDAZEABGEIH-UHFFFAOYSA-N
7262	-53.22	cp	BRD-A25143711	hydrocortisone	Glucocorticoid receptor agonist	CCCCC(=O)O[C@@]1(CCC2C3CCC4=CC(=O)CC[C@]4(C)C3[C@@H](O)C[C@]12C)C(=O)CO	FZCHYNWYXKICIO-BXLKFAEVSA-N	Launched
7260	-53.17	cp	BRD-K06426971	ryuvidine	Histone lysine methyltransferase inhibitor	Cc1nc2c(s1)C(=O)C=C(Nc1ccc(C)cc1)C2=O	HFPLHASLIOXVGS-UHFFFAOYSA-N	Preclinical
7256	-53.07	cp	BRD-K96809896	SKF-86002	p38 MAPK inhibitor	Fc1ccc(cc1)-c1nc2SCCn2c1-c1ccncc1	YOELZIQOLWZLQC-UHFFFAOYSA-N	Preclinical
7243	-52.85	cp	BRD-K15916496	clotrimazole	Cytochrome P450 inhibitor	Clc1ccccc1C(c1ccccc1)(c1ccccc1)n1ccnc1	VNFPBHJOKIVQEB-UHFFFAOYSA-N	Launched
7242	-52.84	cp	BRD-K00656370	6-aminochrysene	Transferase inhibitor	Nc1cc2c3ccccc3ccc2c4ccccc14	KIVUHCNVDWYUNP-UHFFFAOYSA-N
7233	-52.57	cp	BRD-K72703948	ZM-447439	Aurora kinase inhibitor	COc1cc2c(Nc3ccc(NC(=O)c4ccccc4)cc3)ncnc2cc1OCCCN1CCOCC1	OGNYUTNQZVRGMN-UHFFFAOYSA-N	Preclinical
7229	-52.49	cp	BRD-A02333338	cyclopamine	Smoothened receptor antagonist	CC1C2NC[C@@H](C)C[C@H]2O[C@@]31CC[C@H]4[C@@H]5CC=C6C[C@@H](O)CC[C@]6(C)[C@H]5CC4=C3C	QASFUMOKHFSJGL-ACLNMQFHSA-N
7228	-52.45	cp	BRD-K37194137	III606050	Cytochrome P450 inhibitor	CO[C@H]1O[C@H](CO)[C@@H](OC(=O)Nc2ccccc2)[C@H](OC(=O)Nc3ccccc3c4ccccc4)[C@@H]1OC(=O)Nc5ccccc5c6ccccc6	RKPTWSXVLUXDHF-DWCHZDDLSA-N
7218	-52.3	cp	BRD-K79602928	metformin	Insulin sensitizer	CN(C)C(=N)NC(N)=N	XZWYZXLIPXDOLR-UHFFFAOYSA-N	Launched
7217	-52.2	cp	BRD-K53737926	amitriptyline	Norepinephrine inhibitor	CN(C)CCC=C1c2ccccc2CCc2ccccc12	KRMDCWKBEZIMAB-UHFFFAOYSA-N	Launched
7215	-52.17	cp	BRD-K34014345	naproxol	Anti-inflammatory	COc1ccc2cc(ccc2c1)[C@H](C)CO	LTRANDSQVZFZDG-SNVBAGLBSA-N
7205	-51.88	cp	BRD-K10870738	CDC	Lipoxygenase inhibitor	Oc1ccc(/C=C(/C#N)C(=O)OCC=Cc2ccccc2)cc1O	XGHYFEJMJXGPGN-CHLGNXTCSA-N
7207	-51.88	cp	BRD-K97061094	azacyclonol	Histamine receptor antagonist	OC(C1CCNCC1)(c1ccccc1)c1ccccc1	ZMISODWVFHHWNR-UHFFFAOYSA-N	Preclinical
7201	-51.74	cp	BRD-K56001384	antimycin-a	ATP synthase inhibitor	CCCCC[C@@H]1[C@@H](OC(=O)CC(C)C)[C@H](C)OC(=O)[C@@H](NC(=O)c2cccc(NC=O)c2O)[C@@H](C)OC1=O	ZVYMCLIDNNTNCL-GFRRLMGDSA-N
7199	-51.68	cp	BRD-K15519488	CS-110266	Dopamine receptor agonist	C1CCN(CC1)C1(CCCCC1)c1cc2ccccc2s1	RGSVXQJPSWZXOP-UHFFFAOYSA-N	Preclinical
7191	-51.41	cp	BRD-K13664374	dichloroacetic-acid	Pyruvate dehydrogenase kinase inhibitor	OC(=O)C(Cl)Cl	JXTHNDFMNIQAHM-UHFFFAOYSA-N
7189	-51.33	cp	BRD-K00312224	PPT	Estrogen receptor agonist	CCCc1c(nn(c1-c1ccc(O)cc1)-c1ccc(O)cc1)-c1ccc(O)cc1	IOTXSIGGFRQYKW-UHFFFAOYSA-N	Preclinical
7163	-50.65	cp	BRD-K43068349	AMG-9810	TRPV antagonist	CC(C)(C)c1ccc(C=CC(=O)Nc2ccc3OCCOc3c2)cc1	GZTFUVZVLYUPRG-UHFFFAOYSA-N	Preclinical
7157	-50.51	cp	BRD-K40902647	vincamine	Adrenergic receptor antagonist	CC[C@]1(CCCN2CCc3c4[C@@H]21)C[C@](O)(C(=O)OC)n4c5ccccc35	RXPRRQLKFXBCSJ-GIVPXCGWSA-N	Withdrawn
7158	-50.51	cp	BRD-A55484088	BNTX	Opioid receptor antagonist	Oc1ccc2CC3N(CC4CC4)CC[C@@]45[C@@H](Oc1c24)C(=O)C(C[C@@]35O)=Cc1ccccc1	WXOUFNFMPVMGFZ-WLNGDWEISA-N	Preclinical
7154	-50.48	cp	BRD-K04210847	tamoxifen	Estrogen receptor antagonist	CC/C(=C(c1ccc(O)cc1)/c2ccc(OCCN(C)C)cc2)/c3ccccc3	TXUZVZSFRXZGTL-QPLCGJKRSA-N	Launched
7148	-50.25	cp	BRD-K20742498	RS-39604	Serotonin receptor antagonist	COc1cc(COc2cc(N)c(Cl)cc2C(=O)CCC2CCN(CCNS(C)(=O)=O)CC2)cc(OC)c1	BKVIWGRFRKLFIO-UHFFFAOYSA-N	Preclinical
7145	-50.19	cp	BRD-K18036262	L-168049	Glucagon receptor antagonist	CCCOc1ccc(Br)cc1-c1cc([nH]c1-c1ccncc1)-c1ccc(Cl)cc1	HHBOWXZOLYQFNY-UHFFFAOYSA-N	Preclinical
7135	-50.03	cp	BRD-A74904029	EI-231	Casein kinase inhibitor	OC[C@H]1O[C@H](C(O)[C@H]1O)n2cnc3cc(Cl)c(Cl)cc23	XHSQDZXAVJRBMX-AYLPWXGPSA-N
7130	-49.87	cp	BRD-K66782112	BRD-K66782112	Histamine receptor antagonist	NC(=O)CCCCn1ccc(N=C(N)NCC(F)(F)F)n1	ALCSGJCIESECFD-UHFFFAOYSA-N
7124	-49.76	cp	BRD-K52751261	TAK-715	p38 MAPK inhibitor	CCc1nc(c(s1)-c1ccnc(NC(=O)c2ccccc2)c1)-c1cccc(C)c1	HEKAIDKUDLCBRU-UHFFFAOYSA-N	Phase 2
7119	-49.61	cp	BRD-K81209159	herniarin	Acetylcholinesterase inhibitor	COc1ccc2ccc(=O)oc2c1	LIIALPBMIOVAHH-UHFFFAOYSA-N
7112	-49.49	cp	BRD-K29173907	isoflupredone	Glucocorticoid receptor agonist	CC(=O)OCC(=O)[C@@]1(O)CC[C@H]2[C@@H]3CCC4=CC(=O)C=C[C@]4(C)[C@@]3(F)[C@@H](O)C[C@]12C	ZOCUOMKMBMEYQV-GSLJADNHSA-N
7109	-49.47	cp	BRD-U44700465	HG-5-88-01	Protein kinase inhibitor	restricted	restricted
7101	-49.16	cp	BRD-A87848830	bimatoprost	Prostanoid receptor agonist	CCNC(=O)CCCC=C/CC1C(O)CC(O)[C@@H]1C=CC(O)CCc1ccccc1	AQOKCDNYWBIDND-NFTGKOCPSA-N	Launched
7097	-49.07	cp	BRD-K53665955	MK-5108	Aurora kinase inhibitor	OC(=O)[C@@]1(Cc2cccc(Nc3nccs3)n2)CC[C@@H](CC1)Oc1cccc(Cl)c1F	LCVIRAZGMYMNNT-VVONHTQRSA-N	Phase 1
7095	-49.06	cp	BRD-A47829399	artesunate	DNA synthesis inhibitor	C[C@@H]1CC[C@H]2[C@@H](C)C(OC(=O)CCC(O)=O)OC3O[C@]4(C)CC[C@@H]1[C@@]23OO4	FIHJKUPKCHIPAT-AURIRKAZSA-N	Launched
7089	-48.76	cp	BRD-K43736954	cortisone	Glucocorticoid receptor agonist	C[C@@]12CC(=O)[C@H]3[C@@H](CCC4=CC(=O)CC[C@]34C)[C@@H]2CC[C@]1(O)C(=O)CO	MFYSYFVPBJMHGN-ZPOLXVRWSA-N	Launched
7084	-48.68	cp	BRD-K59419204	AM-281	Cannabinoid receptor antagonist	Cc1c(nn(c1-c1ccc(I)cc1)-c1ccc(Cl)cc1Cl)C(=O)NN1CCOCC1	AJFFBPZYXRNAIC-UHFFFAOYSA-N	Preclinical
7076	-48.46	cp	BRD-K29555132	arachidonamide	Cannabinoid receptor agonist	CCCCC/C=CC/C=CC/C=CC/C=CCCCC(=O)N	BNBSCAZCQDLUDU-DOFZRALJSA-N
7066	-48.23	cp	BRD-K92000912	AM-251	Cannabinoid receptor antagonist	Cc1c(nn(c1-c1ccc(I)cc1)-c1ccc(Cl)cc1Cl)C(=O)NN1CCCCC1	BUZAJRPLUGXRAB-UHFFFAOYSA-N	Preclinical
7058	-48.1	cp	BRD-K82143716	flucytosine	Antifungal	Nc1nc(=O)[nH]cc1F	XRECTZIEBJDKEO-UHFFFAOYSA-N	Launched
7054	-47.98	cp	BRD-K80348542	cephaeline	Protein synthesis inhibitor	CC[C@H]1CN2CCc3cc(OC)c(OC)cc3[C@@H]2C[C@@H]1C[C@H]4NCCc5cc(O)c(OC)cc45	DTGZHCFJNDAHEN-OZEXIGSWSA-N
7046	-47.76	cp	BRD-K28168037	fenretinide	Apoptosis stimulant	CC(=CC=CC(=CC(=O)Nc1ccc(O)cc1)C)C=CC2=C(C)CCCC2(C)C	AKJHMTWEGVYYSE-UHFFFAOYSA-N	Phase 3
7044	-47.64	cp	BRD-A07875874	cilnidipine	Calcium channel blocker	COCCOC(=O)C1=C(C)NC(=C(C1c2cccc(c2)[N+](=O)[O-])C(=O)OCC=Cc3ccccc3)C	KJEBULYHNRNJTE-UHFFFAOYSA-N	Launched
7024	-47.31	cp	BRD-K07403598	CAY-10470	NFkB pathway inhibitor	Nc1ccc2NCN=C(NCCc3ccc(Oc4ccccc4)cc3)c2c1	GGBVTWRQPMDRCK-UHFFFAOYSA-N
7021	-47.28	cp	BRD-K64517075	heliomycin	ATP synthase inhibitor	Cc1cc(O)c2C(=O)c3c(O)cc(O)c4C(=O)C(C)(C)c5cc(O)c1c2c5-c34	ABLACSIRCKEUOB-UHFFFAOYSA-N
7015	-47.19	cp	BRD-K59753975	vindesine	Tubulin inhibitor	CC[C@]1(O)C[C@H]2CN(C1)CCc1c([nH]c3ccccc13)[C@@](C2)(C(=O)OC)c1cc2c(cc1OC)N(C)[C@@H]1[C@]22CCN3CC=C[C@](CC)([C@@H]23)[C@@H](O)[C@]1(O)C(N)=O	HHJUWIANJFBDHT-KOTLKJBCSA-N	Launched
7013	-47.17	cp	BRD-K53790871	triamcinolone	Glucocorticoid receptor agonist	CC1(C)O[C@@H]2C[C@H]3[C@@H]4CCC5=CC(=O)C=C[C@]5(C)[C@@]4(F)[C@@H](O)C[C@]3(C)[C@@]2(O1)C(=O)CO	YNDXUCZADRHECN-JNQJZLCISA-N	Launched
7011	-47.14	cp	BRD-K93480852	KN-93	Calcium-calmodulin dependent protein kinase inhibitor	COc1ccc(cc1)S(=O)(=O)N(CCO)c2ccccc2CN(C)C/C=C/c3ccc(Cl)cc3	LLLQTDSSHZREGW-AATRIKPKSA-N
7010	-47.13	cp	BRD-K37691127	hinokitiol	Tyrosinase inhibitor	CC(C)c1cccc(=O)c(O)c1	FUWUEFKEXZQKKA-UHFFFAOYSA-N
7004	-46.95	cp	BRD-K15842202	eudesmic-acid	-666	COc1cc(cc(OC)c1OC)C(=O)O	SJSOFNCYXJUNBT-UHFFFAOYSA-N
7003	-46.92	cp	BRD-K94649603	taxifolin	Opioid receptor antagonist	O[C@@H]1[C@H](Oc2cc(O)cc(O)c2C1=O)c1ccc(O)c(O)c1	CXQWRCVTCMQVQX-LSDHHAIUSA-N	Phase 2
7002	-46.77	cp	BRD-K50866992	tropisetron	Serotonin receptor antagonist	CN1[C@H]2CC[C@@H]1C[C@@H](C2)OC(=O)c3c[nH]c4ccccc34	ZNRGQMMCGHDTEI-ITGUQSILSA-N	Launched
6976	-46.18	cp	BRD-K53913732	SB-408124	Orexin receptor antagonist	CN(C)c1ccc(NC(=O)Nc2cc(C)nc3c(F)cc(F)cc23)cc1	JTARFZSNUAGHRB-UHFFFAOYSA-N	Preclinical
6971	-46.06	cp	BRD-K91442916	CAM-9-026	Membrane metalloendopeptidase inhibitor	C[C@@H](COC(=O)C(C)(C)C)N1C[C@@H](C)[C@H](CN(C)S(=O)(=O)c2ccc(F)cc2)OCCCC[C@H](C)Oc2ccc(NC(=O)Nc3ccccc3)cc2C1=O	JYLJYHDOXFQHEK-WVEXKQSWSA-N
6970	-46.01	cp	BRD-K83972459	JWE-035	Aurora kinase inhibitor	CCN1CCN(Cc2ccc(Nc3ncc4N(C)C(=O)c5ccccc5N(C)c4n3)cc2C(F)(F)F)CC1	PXGLIUGVLBRUBV-UHFFFAOYSA-N
6969	-45.99	cp	BRD-K04710043	hexamethylenebisacetamide	AKT inhibitor	CC(=O)NCCCCCCNC(=O)C	BNQSTAOJRULKNX-UHFFFAOYSA-N	Phase 2
6968	-45.97	cp	BRD-K29733039	deforolimus	MTOR inhibitor	CO[C@@H]1C[C@H](C[C@@H](C)[C@@H]2CC(=O)[C@H](C)C=C(C)[C@@H](O)[C@@H](OC)C(=O)[C@H](C)C[C@H](C)C=CC=C/C=C(C)/[C@H](C[C@@H]3CC[C@@H](C)[C@@](O)(O3)C(=O)C(=O)N3CCCC[C@H]3C(=O)O2)OC)CC[C@H]1OP(C)(C)=O	BUROJSBIWGDYCN-LWCFFJEVSA-N	Phase 3
6967	-45.96	cp	BRD-K50495309	SRC-kinase-inhibitor-I	SRC inhibitor	COc1cc2ncnc(Nc3ccc(Oc4ccccc4)cc3)c2cc1OC	DMWVGXGXHPOEPT-UHFFFAOYSA-N	Preclinical
6960	-45.83	cp	BRD-K63195589	tipifarnib	Farnesyltransferase inhibitor	Cn1cncc1[C@](N)(c1ccc(Cl)cc1)c1ccc2n(C)c(=O)cc(-c3cccc(Cl)c3)c2c1	PLHJCIYEEKOWNM-MHZLTWQESA-N	Phase 3
6961	-45.83	cp	BRD-A17535965	gelsemine	Acetylcholine receptor antagonist	CN1C[C@@]2(C=C)C3CC4OC[C@@H]3[C@@H]1[C@H]2[C@@]45C(=O)Nc6ccccc65	NFYYATWFXNPTRM-KMXOBDGGSA-N
6958	-45.71	cp	BRD-K31627533	rimexolone	Glucocorticoid receptor agonist	CCC(=O)[C@@]1(C)[C@H](C)C[C@H]2[C@@H]3CCC4=CC(=O)C=C[C@]4(C)[C@H]3[C@@H](O)C[C@]12C	QTTRZHGPGKRAFB-OOKHYKNYSA-N	Launched
6954	-45.67	cp	BRD-K11801786	trimidox	Ribonucleotide reductase inhibitor	ONC(=N)c1cc(O)c(O)c(O)c1	MSLJYSGFUMYUDX-UHFFFAOYSA-N
6949	-45.6	cp	BRD-K13800121	parecoxib	Cyclooxygenase inhibitor	CCC(=O)NS(=O)(=O)c1ccc(cc1)-c1c(C)onc1-c1ccccc1	TZRHLKRLEZJVIJ-UHFFFAOYSA-N	Launched
6942	-45.41	cp	BRD-K12219985	glipizide	Sulfonylurea	Cc1cnc(cn1)C(=O)NCCc1ccc(cc1)S(=O)(=O)NC(=O)NC1CCCCC1	ZJJXGWJIGJFDTL-UHFFFAOYSA-N	Launched
6939	-45.3	cp	BRD-K02590140	O-2050	Cannabinoid receptor antagonist	CC1=CC[C@@H]2[C@@H](C1)c3c(O)cc(CC#CCCCNS(=O)(=O)C)cc3OC2(C)C	DJTGGIYZQHHLGJ-RTBURBONSA-N
6938	-45.28	cp	BRD-K22662435	ganciclovir	DNA polymerase inhibitor	Nc1nc2n(COC(CO)CO)cnc2c(=O)[nH]1	IRSCQMHQWWYFCW-UHFFFAOYSA-N	Launched
6937	-45.27	cp	BRD-K74402642	NSC-632839	Ubiquitin specific protease inhibitor	Cc1ccc(/C=C/2CNC/C(=C/c3ccc(C)cc3)/C2=O)cc1	PKCYYPHSCUSQDK-UHWBUFEVSA-N	Preclinical
6933	-45.2	cp	BRD-K76907295	VU-0418947-2	HIF modulator	C(Nc1nc(nnc1-c1ccccc1)-c1ccccn1)c1cccc(c1)-c1ccccc1	MWRDNBONCUGSBY-UHFFFAOYSA-N
6927	-45.05	cp	BRD-K51541829	RO-25-6981	Ionotropic glutamate receptor antagonist	C[C@@H](CN1CCC(Cc2ccccc2)CC1)[C@@H](O)c1ccc(O)cc1	WVZSEUPGUDIELE-HTAPYJJXSA-N
6919	-44.9	cp	BRD-A44780397	mifepristone	Glucocorticoid receptor antagonist	CC#CC1(O)CCC2C3CCC4=CC(=O)CCC4=C3C(CC21C)c5ccc(cc5)N(C)C	VKHAHZOOUSRJNA-UHFFFAOYSA-N	Launched
6914	-44.68	cp	BRD-K81225797	SCH-58261	Adenosine receptor antagonist	Nc1nc2n(CCc3ccccc3)ncc2c2nc(nn12)-c1ccco1	UTLPKQYUXOEJIL-UHFFFAOYSA-N	Preclinical
6904	-44.34	cp	BRD-K70401845	erlotinib	EGFR inhibitor	COCCOc1cc2ncnc(Nc3cccc(c3)C#C)c2cc1OCCOC	AAKJLRGGTJKAMG-UHFFFAOYSA-N	Launched
6903	-44.32	cp	BRD-K31633810	DAU-5884	Acetylcholine receptor antagonist	CN1[C@H]2CC[C@@H]1C[C@@H](C2)OC(=O)N1Cc2ccccc2NC1=O	NWXCDQHBVVPPTL-WDNDVIMCSA-N	Preclinical
6896	-44.2	cp	BRD-K71512533	SNS-314	Aurora kinase inhibitor	Clc1cccc(NC(=O)Nc2ncc(CCNc3ncnc4ccsc34)s2)c1	FAYAUAZLLLJJGH-UHFFFAOYSA-N	Phase 1
6885	-43.89	cp	BRD-A52660433	tetrindole	Monoamine oxidase inhibitor	C1CCC(CC1)c1ccc2n3CCNC4CCCc(c34)c2c1	AUXCHYJDVJZEPG-UHFFFAOYSA-N	Phase 3
6882	-43.85	cp	BRD-K14282469	LY-165163	Serotonin receptor antagonist	Nc1ccc(CCN2CCN(CC2)c3cccc(c3)C(F)(F)F)cc1	GAAKALASJNGQKD-UHFFFAOYSA-N
6879	-43.79	cp	BRD-A49160188	donepezil	Acetylcholinesterase inhibitor	COc1cc2CC(CC3CCN(Cc4ccccc4)CC3)C(=O)c2cc1OC	ADEBPBSSDYVVLD-UHFFFAOYSA-N	Launched
6876	-43.7	cp	BRD-K81128206	edrophonium	Acetylcholinesterase inhibitor	CC[N+](C)(C)c1cccc(O)c1	VWLHWLSRQJQWRG-UHFFFAOYSA-O	Launched
6871	-43.63	cp	BRD-K55430733	WAY-629	Serotonin receptor agonist	C1CCc2c(C1)n1CCNCc3cccc2c13	OIGHTPDWPMLMGT-UHFFFAOYSA-N
6866	-43.5	cp	BRD-K46469693	SCH-442416	Adenosine receptor antagonist	COc1ccc(CCCn2ncc3c4nc(nn4c(N)nc23)c5ccco5)cc1	AEULVFLPCJOBCE-UHFFFAOYSA-N
6865	-43.47	cp	BRD-A88254928	salbutamol	Adrenergic receptor agonist	CC(C)(C)NCC(O)c1ccc(O)c(CO)c1	NDAUXUAQIAJITI-UHFFFAOYSA-N
6856	-43.31	cp	BRD-A23072235	pheniramine	Histamine receptor antagonist	CN(C)CCC(c1ccccc1)c1ccccn1	IJHNSHDBIRRJRN-UHFFFAOYSA-N	Launched
6851	-43.11	cp	BRD-K12079898	PD-160170	Neuropeptide receptor antagonist	CC(C)c1ccccc1S(=O)(=O)c1cc(N)c2ncccc2c1[N+]([O-])=O	YUVNGBZROXQYQH-UHFFFAOYSA-N	Preclinical
6848	-43.01	cp	BRD-A09495397	bicuculline	GABA receptor antagonist	CN1CCc2cc3OCOc3cc2[C@H]1C4OC(=O)c5c6OCOc6ccc45	IYGYMKDQCDOMRE-ZENAZSQFSA-N
6847	-42.99	cp	BRD-K68143200	SA-792541	CDC inhibitor	OCCSC1=C(SCCO)C(=O)c2ccccc2C1=O	MAASHDQFQDDECQ-UHFFFAOYSA-N
6845	-42.97	cp	BRD-K17743697	KB-R7943	Sodium/calcium exchange inhibitor	NC(=N)SCCc1ccc(OCc2ccc(cc2)[N+]([O-])=O)cc1	UMJUNUMSJDTYTM-UHFFFAOYSA-N	Preclinical
6841	-42.91	cp	BRD-A34208323	VU-0404997-2	Glutamate receptor modulator	CC1(CC(=O)N(C1=O)c1ccc(NC(=O)c2ccccn2)cc1Cl)c1ccccc1	VVBFAZRDUJRAAU-UHFFFAOYSA-N
6838	-42.85	cp	BRD-K07212038	selinidin	Mast cell stabilizer	C/C=C(/C)C(=O)O[C@@H]1Cc2c(OC1(C)C)ccc3ccc(=O)oc23	RRHCDWLSHIIIIT-NVWZYQMFSA-N
6834	-42.7	cp	BRD-K87510569	RS-504393	CC chemokine receptor antagonist	Cc1oc(nc1CCN1CCC2(CC1)OC(=O)Nc1ccc(C)cc21)-c1ccccc1	ODNICNWASXKNNQ-UHFFFAOYSA-N	Preclinical
6826	-42.58	cp	BRD-K88551539	CAY-10585	HIF modulator	COC(=O)c1ccc(O)c(NC(=O)COc2ccc(cc2)C2C3CC4CC(C3)CC2C4)c1	CSCOJWVRGOZGPK-UHFFFAOYSA-N
6824	-42.54	cp	BRD-A09828896	SKF-81297	Dopamine receptor agonist	Oc1cc2C(CNCCc2c(Cl)c1O)c1ccccc1	GHWJEDJMOVUXEC-UHFFFAOYSA-N	Preclinical
6816	-42.28	cp	BRD-K88568253	iproniazid	Monoamine oxidase inhibitor	CC(C)NNC(=O)c1ccncc1	NYMGNSNKLVNMIA-UHFFFAOYSA-N	Withdrawn
6807	-42.13	cp	BRD-K42095107	daidzein	Estrogen receptor agonist	Oc1ccc(cc1)-c1coc2cc(O)ccc2c1=O	ZQSIJRDFPHDXIC-UHFFFAOYSA-N	Phase 2
6806	-42.12	cp	BRD-K00337317	NU-7441	DNA dependent protein kinase inhibitor	O=c1cc(oc2c(cccc12)-c1cccc2c3ccccc3sc12)N1CCOCC1	JAMULYFATHSZJM-UHFFFAOYSA-N	Preclinical
6802	-41.92	cp	BRD-K82255054	propofol	GABA receptor agonist	CC(C)c1cccc(C(C)C)c1O	OLBCVFGFOZPWHH-UHFFFAOYSA-N	Launched
6794	-41.72	cp	BRD-K35240538	methylprednisolone	Glucocorticoid receptor agonist	C[C@H]1C[C@H]2[C@@H]3CC[C@](O)(C(=O)CO)[C@@]3(C)C[C@H](O)[C@@H]2[C@@]4(C)C=CC(=O)C=C14	VHRSUDSXCMQTMA-XRDLKPKISA-N	Launched
6792	-41.66	cp	BRD-A63546914	RO-04-5595	Glutamate receptor antagonist	COc1cc2CCN(C)C(CCc3ccc(Cl)cc3)c2cc1O	DSTWURHEHMZWEI-UHFFFAOYSA-N
6791	-41.65	cp	BRD-K63675182	triflupromazine	Dopamine receptor antagonist	CN(C)CCCN1c2ccccc2Sc2ccc(cc12)C(F)(F)F	XSCGXQMFQXDFCW-UHFFFAOYSA-N	Launched
6790	-41.59	cp	BRD-A27489425	rolitetracycline	Bacterial 30S ribosomal subunit inhibitor	CN(C)[C@H]1C2CC3C(C(=O)c4c(O)cccc4[C@@]3(C)O)C(=O)[C@]2(O)C(=O)C(C(=O)NCN5CCCC5)C1=O	PLDZOHPIBZVDLQ-ASDJQBJJSA-N
6787	-41.56	cp	BRD-A82096673	KU-C103428N	CDC inhibitor	NS(=O)(=O)c1ccc(cc1)N1N=C(CC1c1cccc(Br)c1)c1ccccc1	YTYYWJOOCWVVKJ-UHFFFAOYSA-N
6786	-41.55	cp	BRD-K40255344	tyrphostin-A9	Protein tyrosine kinase inhibitor	CC(C)(C)c1cc(C=C(C#N)C#N)cc(c1O)C(C)(C)C	MZOPWQKISXCCTP-UHFFFAOYSA-N	Preclinical
6780	-41.45	cp	BRD-K40992116	parachlorophenol	Anti-infective	Oc1ccc(Cl)cc1	WXNZTHHGJRFXKQ-UHFFFAOYSA-N	Launched
6762	-41.08	cp	BRD-A39415247	norethisterone	Progesterone receptor agonist	C[C@]12CCC3C(CCC4=CC(=O)CC[C@H]34)C1CC[C@@]2(O)C#C	VIKNJXKGJWUCNN-FOEMKWDFSA-N
6759	-41.07	cp	BRD-A35912562	pregnenolone	Glutamate receptor modulator	CC(=O)[C@H]1CCC2C3CC=C4C[C@H](CC[C@]4(C)C3CC[C@]12C)OC(=O)CCC(O)=O	OZZAYJQNMKMUSD-NNEZGNMOSA-N	Launched
6755	-40.91	cp	BRD-A41692738	TGX-221	PI3K inhibitor	CC(Nc1ccccc1)c1cc(C)cn2c1nc(cc2=O)N1CCOCC1	CPRAGQJXBLMUEL-UHFFFAOYSA-N	Preclinical
6749	-40.76	cp	BRD-K12102668	nialamide	Monoamine oxidase inhibitor	O=C(CCNNC(=O)c1ccncc1)NCc1ccccc1	NOIIUHRQUVNIDD-UHFFFAOYSA-N	Withdrawn
6747	-40.75	cp	BRD-K92138166	mammea-a	other antibiotic	CC(C)CC(=O)c1c(O)c(CC=C(C)C)c(O)c2c(cc(=O)oc12)c3ccccc3	SBHOAZQBEGVQLJ-UHFFFAOYSA-N
6743	-40.67	cp	BRD-K26241953	piceatannol	SYK inhibitor	Oc1cc(O)cc(C=Cc2ccc(O)c(O)c2)c1	CDRPUGZCRXZLFL-UHFFFAOYSA-N	Preclinical
6728	-40.42	cp	BRD-A78942461	ICI-118551	Adrenergic receptor antagonist	CC(C)NC(C)C(O)COc1ccc(C)c2CCCc21	VFIDUCMKNJIJTO-UHFFFAOYSA-N
6727	-40.4	cp	BRD-K93331255	lypressin	Vasopressin receptor agonist	NCCCC[C@H](NC(=O)[C@@H]1CCCN1C(=O)[C@@H]1CSSC[C@H](N)C(=O)N[C@@H](Cc2ccc(O)cc2)C(=O)N[C@@H](Cc2ccccc2)C(=O)N[C@@H](CCC(N)=O)C(=O)N[C@@H](CC(N)=O)C(=O)N1)C(=O)NCC(N)=O	BJFIDCADFRDPIO-DZCXQCEKSA-N
6726	-40.32	cp	BRD-K21667562	AM-404	Cyclooxygenase inhibitor	CCCCCC=CCC=CCC=CCC=CCCCC(=O)Nc1ccc(O)cc1	IJBZOOZRAXHERC-UHFFFAOYSA-N	Preclinical
6723	-40.26	cp	BRD-K85606544	neratinib	EGFR inhibitor	CCOc1cc2ncc(C#N)c(Nc3ccc(OCc4ccccn4)c(Cl)c3)c2cc1NC(=O)C=CCN(C)C	JWNPDZNEKVCWMY-VQHVLOKHSA-N	Phase 3
6718	-40.05	cp	BRD-A01346607	flumetasone	Glucocorticoid receptor agonist	C[C@@H]1CC2C3C[C@H](F)C4=CC(=O)C=C[C@]4(C)[C@@]3(F)[C@@H](O)C[C@]2(C)[C@@]1(O)C(=O)CO	WXURHACBFYSXBI-DRBBXQFKSA-N
6713	-39.91	cp	BRD-A94709349	metaxalone	Muscle relaxant	Cc1cc(C)cc(OCC2CNC(=O)O2)c1	IMWZZHHPURKASS-UHFFFAOYSA-N	Launched
6711	-39.85	cp	BRD-K79092138	nitrofural	Bacterial DNA inhibitor	NC(=O)N/N=C/c1ccc(o1)[N+](=O)[O-]	IAIWVQXQOWNYOU-FPYGCLRLSA-N
6702	-39.72	cp	BRD-K34437622	BRD-K34437622	Thymidylate synthase inhibitor	Oc1ncc(F)cn1	HPABFFGQPLJKBP-UHFFFAOYSA-N
6703	-39.72	cp	BRD-A65449987	flunisolide	Cytochrome P450 inhibitor	CC1(C)O[C@@H]2CC3C4C[C@H](F)C5=CC(=O)C=CC5(C)C4C(O)CC3(C)[C@@]2(O1)C(=O)CO	XSFJVAJPIHIPKU-CCRGDLLISA-N	Launched
6700	-39.68	cp	BRD-K48029790	OBAA	Phospholipase inhibitor	CCCCCCCCCCCCCCCCCCc1ccc(cc1)C(=O)C=CC(=O)O	ZBESASFHIWDSCJ-UHFFFAOYSA-N
6699	-39.66	cp	BRD-K67439147	SIB-1893	Glutamate receptor antagonist	Cc1cccc(C=Cc2ccccc2)n1	SISOFUCTXZKSOQ-UHFFFAOYSA-N
6691	-39.44	cp	BRD-A43940795	tetrahydropalmatine	Serotonin release inhibitor	COc1ccc2CC3N(CCc4cc(OC)c(OC)cc34)Cc2c1OC	AEQDJSLRWYMAQI-UHFFFAOYSA-N
6676	-39.05	cp	BRD-K39520573	GW-5074	Leucine rich repeat kinase inhibitor	Oc1c(Br)cc(C=C2C(=O)Nc3ccc(I)cc23)cc1Br	LMXYVLFTZRPNRV-UHFFFAOYSA-N
6675	-39.01	cp	BRD-K08589866	linsitinib	IGF-1 inhibitor	CC1(C)CC(C1)c1nc(-c2ccc3ccc(nc3c2)-c2ccccc2)c2c(N)nccn12	RGLPLEBXLNEXKU-UHFFFAOYSA-N	Phase 3
6673	-38.99	cp	BRD-K31792052	pifithrin	Interleukin receptor antagonist	Cc1ccc(cc1)c2cn3c4CCCCc4sc3n2	IMUKUMUNZJILCG-UHFFFAOYSA-N
6672	-38.98	cp	BRD-K15563106	phloretin	Sodium/glucose cotransporter inhibitor	Oc1ccc(CCC(=O)c2c(O)cc(O)cc2O)cc1	VGEREEWJJVICBM-UHFFFAOYSA-N	Launched
6663	-38.91	cp	BRD-K67537649	PQ-401	IGF-1 inhibitor	COc1ccc(Cl)cc1NC(=O)Nc1cc(C)nc2ccccc12	YBLWOZUPHDKFOT-UHFFFAOYSA-N	Preclinical
6664	-38.91	cp	BRD-K29178788	dictamnine	Furoquinoline alkaloid	COc1c2ccoc2nc3ccccc13	WIONIXOBNMDJFJ-UHFFFAOYSA-N
6662	-38.88	cp	BRD-K64746805	MBCQ	Phosphodiesterase inhibitor	Clc1ccc2ncnc(NCc3ccc4OCOc4c3)c2c1	CNODHOSDWZLJGA-UHFFFAOYSA-N
6651	-38.7	cp	BRD-K27665173	D-64406	PDGFR receptor inhibitor	Oc1ccc2[nH]c(cc2c1)C(=O)c3cc4ccccc4[nH]3	AALNCHNFTKRFEL-UHFFFAOYSA-N
6647	-38.67	cp	BRD-K96402602	farnesylthiotriazole	PPMTase inhibitor	CC(=CCC/C(=C/CC/C(=C/CSc1nc[nH]n1)/C)/C)C	QFXNCKFWHATRCH-XGGJEREUSA-N
6645	-38.65	cp	BRD-A18579359	wiskostatin	Neural Wiskott-Aldrich syndrome protein inhibitor	CN(C)CC(O)Cn1c2ccc(Br)cc2c3cc(Br)ccc13	XUBJEDZHBUPBKL-UHFFFAOYSA-N
6643	-38.62	cp	BRD-K06854232	AM-580	Retinoid receptor agonist	CC1(C)CCC(C)(C)c2cc(ccc12)C(=O)Nc1ccc(cc1)C(O)=O	SZWKGOZKRMMLAJ-UHFFFAOYSA-N	Preclinical
6640	-38.55	cp	BRD-K89402695	L-655240	Thromboxane receptor antagonist	Cc1c(CC(C)(C)C(O)=O)n(Cc2ccc(Cl)cc2)c2ccc(F)cc12	JLPYLHLUHJOPNL-UHFFFAOYSA-N	Phase 1
6635	-38.48	cp	BRD-A80960055	celastrol	Anti-inflammatory	CC1C(=O)C(=O)C=C2C1=CC=C1[C@]2(C)CC[C@]2(C)[C@H]3C[C@](C)(CC[C@@]3(C)CC[C@@]12C)C(O)=O	AQKDBFWJOPNOKZ-HSFLDMIGSA-N
6634	-38.47	cp	BRD-K82795137	loratadine	Histamine receptor antagonist	CCOC(=O)N1CCC(CC1)=C1c2ccc(Cl)cc2CCc2cccnc12	JCCNYMKQOSZNPW-UHFFFAOYSA-N	Launched
6621	-38.23	cp	BRD-K82164249	andarine	Androgen receptor modulator	CC(=O)Nc1ccc(OC[C@](C)(O)C(=O)Nc2ccc(c(c2)C(F)(F)F)[N+]([O-])=O)cc1	YVXVTLGIDOACBJ-SFHVURJKSA-N	Phase 1
6611	-37.97	cp	BRD-A84702196	penicillin	Bacterial cell wall synthesis inhibitor	CC1(C)SC2C(NC(=O)COc3ccccc3)C(=O)N2C1C(=O)O	BPLBGHOLXOTWMN-UHFFFAOYSA-N
6606	-37.89	cp	BRD-K37289225	clozapine	Dopamine receptor antagonist	CN1CCN(CC1)C1=Nc2cc(Cl)ccc2Nc2ccccc12	QZUDBNBUXVUHMW-UHFFFAOYSA-N	Launched
6603	-37.79	cp	BRD-A43849199	karakoline	Phytotoxin	CCN1C[C@]2(C)CC[C@H](O)[C@]3([C@@H]4C[C@H]5C(O)[C@@H]4[C@](O)(C[C@@H]5OC)[C@H]6C[C@@H]32)C61	HKQZUYOVMYOFIT-VEUUHKJVSA-N
6600	-37.67	cp	BRD-K64881305	ispinesib	Kinesin-like spindle protein inhibitor	CC(C)[C@@H](N(CCCN)C(=O)c1ccc(C)cc1)c1nc2cc(Cl)ccc2c(=O)n1Cc1ccccc1	QJZRFPJCWMNVAV-HHHXNRCGSA-N	Phase 2
6598	-37.61	cp	BRD-K32412559	morphothebaine	Adrenergic receptor antagonist	COc1ccc2C[C@H]3N(C)CCc4cc(O)cc(c34)-c2c1O	LEWKYIVLAXKZAS-CQSZACIVSA-N
6597	-37.57	cp	BRD-A43331270	niguldipine	Calcium channel blocker	CCCN1C(C)=C(C(c2cccc(c2)[N+]([O-])=O)C(C(=O)ON2CCC(CC2)(c2ccccc2)c2ccccc2)=C1C)C(=O)OC	SLTFTBXXKKDMPA-UHFFFAOYSA-N
6592	-37.47	cp	BRD-A95939040	sertaconazole	Sterol demethylase inhibitor	Clc1ccc(C(Cn2ccnc2)OCc2csc3c(Cl)cccc23)c(Cl)c1	JLGKQTAYUIMGRK-UHFFFAOYSA-N	Launched
6589	-37.43	cp	BRD-A35519318	benidipine	Calcium channel blocker	COC(=O)C1[C@H](C(=C(C)N=C1C)C(=O)O[C@@H]2CCCN(Cc3ccccc3)C2)c4cccc(c4)[N+](=O)[O-]	VATGWEZOSFWWCV-SKWHODKYSA-N	Launched
6580	-37.19	cp	BRD-K12994359	valdecoxib	Cyclooxygenase inhibitor	Cc1onc(c1-c1ccc(cc1)S(N)(=O)=O)-c1ccccc1	LNPDTQAFDNKSHK-UHFFFAOYSA-N	Withdrawn
6576	-37.15	cp	BRD-K96471533	nitazoxanide	Pyruvate ferredoxin oxidoreductase inhibitor	CC(=O)Oc1ccccc1C(=O)Nc1ncc(s1)[N+]([O-])=O	YQNQNVDNTFHQSW-UHFFFAOYSA-N	Launched
6560	-36.83	cp	BRD-K91733562	secoisolariciresinol	Antioxidant	COc1cc(C[C@@H](CO)[C@H](CO)Cc2ccc(O)c(OC)c2)ccc1O	PUETUDUXMCLALY-HOTGVXAUSA-N
6549	-36.66	cp	BRD-K41707108	ceramide	Phosphoenolpyruvate carboxylase activator	CCCCCCCCCCCCCC=C[C@@H](O)[C@H](CO)NC(C)=O	BLTCBVOJNNKFKC-QUDYQQOWSA-N	Launched
6550	-36.66	cp	BRD-K39120595	bithionol	Autotaxin inhibitor	Oc1c(Cl)cc(Cl)cc1Sc1cc(Cl)cc(Cl)c1O	JFIOVJDNOJYLKP-UHFFFAOYSA-N	Withdrawn
6545	-36.59	cp	BRD-K71035033	masitinib	KIT inhibitor	CN1CCN(Cc2ccc(cc2)C(=O)Nc2ccc(C)c(Nc3nc(cs3)-c3cccnc3)c2)CC1	WJEOLQLKVOPQFV-UHFFFAOYSA-N	Launched
6540	-36.52	cp	BRD-K90864987	cobalt(II)-chloride	HSP inducer	Cl[Co]Cl	GVPFVAHMJGGAJG-UHFFFAOYSA-L
6537	-36.46	cp	BRD-K46137903	prednicarbate	Phospholipase activator	CCOC(=O)O[C@@]1(CC[C@H]2[C@@H]3CCC4=CC(=O)C=C[C@]4(C)[C@H]3[C@@H](O)C[C@@]21C)C(=O)COC(=O)CC	FNPXMHRZILFCKX-YKGOFRARSA-N
6527	-36.31	cp	BRD-A17065207	brefeldin-a	Protein synthesis inhibitor	CC1CCCC=CC2CC(O)CC2C(O)C=CC(=O)O1	KQNZDYYTLMIZCT-UHFFFAOYSA-N	Preclinical
6523	-36.27	cp	BRD-A98283014	calmidazolium	Calcium channel blocker	Clc1ccc(cc1)C(c2ccc(Cl)cc2)[n+]3ccn(CC(OCc4ccc(Cl)cc4Cl)c5ccc(Cl)cc5Cl)c3	CTKNMSVWMRRCPW-UHFFFAOYSA-N
6514	-36.04	cp	BRD-K07237224	moclobemide	Monoamine oxidase inhibitor	Clc1ccc(cc1)C(=O)NCCN1CCOCC1	YHXISWVBGDMDLQ-UHFFFAOYSA-N	Launched
6511	-35.99	cp	BRD-K78485176	olmesartan	Angiotensin receptor antagonist	CCCc1nc(C(C)(C)O)c(C(=O)OCc2oc(=O)oc2C)n1Cc1ccc(cc1)-c1ccccc1-c1nn[nH]n1	UQGKUQLKSCSZGY-UHFFFAOYSA-N	Launched
6502	-35.76	cp	BRD-K23383398	T-0901317	LXR agonist	OC(c1ccc(cc1)N(CC(F)(F)F)S(=O)(=O)c1ccccc1)(C(F)(F)F)C(F)(F)F	SGIWFELWJPNFDH-UHFFFAOYSA-N	Preclinical
6494	-35.58	cp	BRD-K11696279	BU-239	Imidazoline receptor agonist	C1CN=C(N1)c1cnc2ccccc2n1	MQSSFHXQKUSFIW-UHFFFAOYSA-N	Preclinical
6492	-35.57	cp	BRD-A28970875	puromycin	Protein synthesis inhibitor	COc1ccc(C[C@H](N)C(=O)N[C@@H]2[C@@H](CO)OC([C@@H]2O)n2cnc3c(ncnc23)N(C)C)cc1	RXWNCPJZOCPEPQ-DYKMBDCPSA-N	Preclinical
6493	-35.57	cp	BRD-K52397688	amperozide	Dopamine receptor antagonist	CCNC(=O)N1CCN(CCCC(c2ccc(F)cc2)c2ccc(F)cc2)CC1	NNAIYOXJNVGUOM-UHFFFAOYSA-N	Launched
6490	-35.54	cp	BRD-A10969569	ambelline	Plant alkaloid	CO[C@@H]1CC2N3CC(O)C2(C=C1)c4cc5OCOc5c(OC)c4C3	QAHZAHIPKNLGAS-UVJOJOKMSA-N
6485	-35.44	cp	BRD-K67977190	eprosartan	Angiotensin receptor antagonist	CCCCc1ncc(C=C(/Cc2cccs2)C(O)=O)n1Cc1ccc(cc1)C(O)=O	OROAFUQRIXKEMV-LDADJPATSA-N	Launched
6482	-35.37	cp	BRD-K39462424	dexchlorpheniramine	Histamine receptor antagonist	CN(C)CC[C@@H](c1ccc(Cl)cc1)c1ccccn1	SOYKEARSMXGVTM-HNNXBMFYSA-N	Launched
6479	-35.3	cp	BRD-K00603606	ticlopidine	Purinergic receptor antagonist	Clc1ccccc1CN1CCc2sccc2C1	PHWBOXQYWZNQIN-UHFFFAOYSA-N	Launched
6468	-35.1	cp	BRD-K10467831	tibolone	Androgen receptor agonist	C[C@@H]1CC2=C(CCC(=O)C2)[C@H]3CC[C@@]4(C)[C@@H](CC[C@@]4(O)C#C)[C@H]13	WZDGZWOAQTVYBX-XOINTXKNSA-N	Launched
6461	-34.94	cp	BRD-K18574842	nafcillin	Bacterial cell wall synthesis inhibitor	CCOc1ccc2ccccc2c1C(=O)N[C@H]1[C@H]2SC(C)(C)[C@@H](N2C1=O)C(O)=O	GPXLMGHLHQJAGZ-JTDSTZFVSA-N	Launched
6454	-34.85	cp	BRD-K38197229	bumetanide	Solute carrier family member inhibitor	CCCCNc1cc(cc(c1Oc1ccccc1)S(N)(=O)=O)C(O)=O	MAEIEVLCKWDQJH-UHFFFAOYSA-N	Launched
6451	-34.77	cp	BRD-K93918653	quizartinib	FLT3 inhibitor	CC(C)(C)c1cc(NC(=O)Nc2ccc(cc2)-c2cn3c(n2)sc2cc(OCCN4CCOCC4)ccc32)no1	CVWXJKQAOSCOAB-UHFFFAOYSA-N	Phase 3
6437	-34.52	cp	BRD-K26997899	SA-792574	Microtubule inhibitor	COc1ccc2[nH]c(cc2c1)C(=O)c1ccccc1	ICMIJSRDISNKOC-UHFFFAOYSA-N
6435	-34.49	cp	BRD-K29905972	axitinib	PDGFR receptor inhibitor	CNC(=O)c1ccccc1Sc1ccc2c(C=Cc3ccccn3)n[nH]c2c1	RITAVMQDGBJQJZ-FMIVXFBMSA-N	Launched
6434	-34.46	cp	BRD-A09539288	homatropine	Acetylcholine receptor antagonist	CN1C2CC[C@H]1C[C@H](C2)OC(=O)C(O)c1ccccc1	ZTVIKZXZYLEVOL-FGZQJIAISA-N	Launched
6429	-34.33	cp	BRD-A68888262	azelastine	Histamine receptor antagonist	CN1CCCC(CC1)n1nc(Cc2ccc(Cl)cc2)c2ccccc2c1=O	MBUVEWMHONZEQD-UHFFFAOYSA-N	Launched
6430	-34.33	cp	BRD-K63606607	bufalin	ATPase inhibitor	C[C@@]12CC[C@H]3[C@@H](CC[C@@H]4C[C@@H](O)CC[C@@]43C)[C@@]2(O)CC[C@@H]1c5ccc(=O)oc5	QEEBRPGZBVVINN-BMPKRDENSA-N
6427	-34.32	cp	BRD-K41564320	purvalanol-b	Tyrosine kinase inhibitor	CC(C)[C@H](CO)Nc1nc(Nc2ccc(C(O)=O)c(Cl)c2)c2ncn(C(C)C)c2n1	ZKDXRFMOHZVXSG-HNNXBMFYSA-N	Preclinical
6425	-34.24	cp	BRD-K50464341	berbamine	Calmodulin antagonist	COc1cc2CCN(C)[C@@H]3Cc4ccc(OC(=O)c5ccc(cc5)[N+](=O)[O-])c(Oc6ccc(C[C@@H]7N(C)CCc8cc(OC)c(Oc(c1OC)c32)cc78)cc6)c4	PUAVTDKYTXNVBU-OIDHKYIRSA-N
6411	-33.87	cp	BRD-A39052811	mosapride	Serotonin receptor agonist	CCOc1cc(N)c(Cl)cc1C(=O)NCC1CN(Cc2ccc(F)cc2)CCO1	YPELFRMCRYSPKZ-UHFFFAOYSA-N	Launched
6408	-33.8	cp	BRD-K19227686	phenolphthalein	Indicator dye	Oc1ccc(cc1)C1(OC(=O)c2ccccc12)c1ccc(O)cc1	KJFMBFZCATUALV-UHFFFAOYSA-N	Withdrawn
6407	-33.79	cp	BRD-A83892713	rifampicin	RNA polymerase inhibitor	CO[C@H]1C=CO[C@@]2(C)Oc3c(C2=O)c2c(O)c(C=NN4CCN(C)CC4)c(NC(=O)C(C)=C/C=C/[C@H](C)[C@H](O)[C@@H](C)[C@@H](O)[C@@H](C)[C@H](OC(C)=O)[C@@H]1C)c(O)c2c(O)c3C	JQXXHWHPUNPDRT-YOPQJBRCSA-N
6395	-33.55	cp	BRD-K04412738	tramadol	Norepinephrine reuptake inhibitor	COc1cccc(c1)[C@@]2(O)CCCC[C@@H]2CN(C)C	TVYLLZQTGLZFBW-ZBFHGGJFSA-N	Launched
6396	-33.55	cp	BRD-K51485625	ritonavir	HIV protease inhibitor	CC(C)[C@H](NC(=O)N(C)Cc1csc(n1)C(C)C)C(=O)N[C@H](C[C@H](O)[C@H](Cc1ccccc1)NC(=O)OCc1cncs1)Cc1ccccc1	NCDNCNXCDXHOMX-XGKFQTDJSA-N	Launched
6382	-33.24	cp	BRD-K42142750	retrorsine	Antimitotic	C/C=C1/C[C@@H](C)[C@](O)(CO)C(=O)OCC2=CCN3CC[C@@H](OC1=O)[C@H]32	BCJMNZRQJAVDLD-CQRYIUNCSA-N
6381	-33.21	cp	BRD-K60460488	nelfinavir	HIV protease inhibitor	Cc1c(O)cccc1C(=O)N[C@@H](CSc1ccccc1)[C@H](O)CN1C[C@@H]2CCCC[C@@H]2C[C@H]1C(=O)NC(C)(C)C	QAGYKUNXZHXKMR-BBDMRMKHSA-N	Launched
6380	-33.2	cp	BRD-A83855350	naltrexone	Opioid receptor antagonist	Oc1ccc2CC3N(CC4CC4)CCC5(C6Oc1c25)C3(O)CCC6=O	DQCKKXVULJGBQN-UHFFFAOYSA-N	Launched
6379	-33.19	cp	BRD-K09991945	GSK-3-inhibitor-II	PKC inhibitor	Ic1cccc(CSc2nnc(o2)c3ccncc3)c1	ZRHRPGSSSVYBRG-UHFFFAOYSA-N
6378	-33.17	cp	BRD-A68589262	troxipide	Glucosamine synthetase stimulant	COc1cc(cc(OC)c1OC)C(=O)NC1CCCNC1	YSIITVVESCNIPR-UHFFFAOYSA-N	Launched
6375	-33.14	cp	BRD-A49225603	alimemazine	Histamine receptor agonist	CC(CN(C)C)CN1c2ccccc2Sc2ccccc12	ZZHLYYDVIOPZBE-UHFFFAOYSA-N	Launched
6366	-33	cp	BRD-K86595100	chlordiazepoxide	Benzodiazepine receptor agonist	CNC1=Nc2ccc(Cl)cc2C(=[N+]([O-])C1)c3ccccc3	ANTSCNMPPGJYLG-UHFFFAOYSA-N
6361	-32.91	cp	BRD-K52394958	GR-159897	Tachykinin antagonist	COC1(C[S@@](=O)c2ccccc2)CCN(CCc2c[nH]c3ccc(F)cc23)CC1	BANYJBHWTOJQDU-GDLZYMKVSA-N	Preclinical
6353	-32.71	cp	BRD-A50675702	fipronil	GABA gated chloride channel blocker	Nc1c(c(nn1-c1c(Cl)cc(cc1Cl)C(F)(F)F)C#N)S(=O)C(F)(F)F	ZOCSXAVNDGMNBV-UHFFFAOYSA-N	Launched
6352	-32.69	cp	BRD-K03842655	penitrem-a	Potassium channel blocker	CC(=C)[C@H]1O[C@H]2CC[C@]3(C)[C@]4(C)[C@@H](CC[C@@]3(O)[C@@]52O[C@@H]5[C@H]1O)[C@@H]6OC(C)(C)[C@H]7C[C@@H]8C(=C)Cc9c(Cl)cc%10[nH]c4c6c%10c9[C@@]87O	JDUWHZOLEDOQSR-JKPSMKLGSA-N
6350	-32.58	cp	BRD-K64157027	ZD-2079	Adrenergic receptor agonist	O[C@@H](CNCCOc1ccc(CC(O)=O)cc1)c1ccccc1	SRBPKVWITYPHQR-KRWDZBQOSA-N	Phase 2
6349	-32.56	cp	BRD-K68756823	FR-180204	-666	Nc1[nH]nc2nnc(cc12)-c1c(nn2ccccc12)-c1ccccc1	XVECMUKVOMUNLE-UHFFFAOYSA-N	Preclinical
6346	-32.52	cp	BRD-A67981824	cefotaxime	Bacterial cell wall synthesis inhibitor	CON=C(C(=O)NC1C2SCC(COC(C)=O)=C(N2C1=O)C(O)=O)c1csc(N)n1	GPRBEKHLDVQUJE-AWQFTUOYSA-N
6337	-32.36	cp	BRD-K27737647	H-89	PKA inhibitor	Brc1ccc(C=CCNCCNS(=O)(=O)c2cccc3cnccc23)cc1	ZKZXNDJNWUTGDK-NSCUHMNNSA-N	Preclinical
6334	-32.34	cp	BRD-K24132293	piperlongumine	Glutathione transferase inhibitor	COc1cc(/C=C/C(=O)N2CCC=CC2=O)cc(OC)c1OC	VABYUUZNAVQNPG-BQYQJAHWSA-N
6329	-32.27	cp	BRD-K26801045	pipamperone	Dopamine receptor antagonist	NC(=O)C1(CCN(CCCC(=O)c2ccc(F)cc2)CC1)N1CCCCC1	AXKPFOAXAHJUAG-UHFFFAOYSA-N	Launched
6325	-32.22	cp	BRD-K73589401	corticosterone	mineralocorticoid receptor agonist	C[C@]12C[C@H](O)[C@H]3[C@@H](CCC4=CC(=O)CC[C@]34C)[C@@H]1CC[C@@H]2C(=O)CO	OMFXVFTZEKFJBZ-HJTSIMOOSA-N	Preclinical
6322	-32.14	cp	BRD-K45988865	tetramethylsilane	Internal standard for NMR spectroscopy	COc1ccc(C=Cc2cc(OC)cc(OC)c2)c(OC)c1	JDBCWSHYEQUBLW-UHFFFAOYSA-N
6320	-32.13	cp	BRD-K16406336	methylene-blue	Guanylyl cyclase inhibitor	CN(C)c1ccc2nc3ccc(cc3[s+]c2c1)N(C)C	RBTBFTRPCNLSDE-UHFFFAOYSA-N
6310	-31.89	cp	BRD-A41519720	ezetimibe	Niemann-Pick C1-like 1 protein antagonist	OC(CC[C@@H]1[C@H](N(C1=O)c1ccc(F)cc1)c1ccc(O)cc1)c1ccc(F)cc1	OLNTVTPDXPETLC-OJVMETQDSA-N	Launched
6307	-31.81	cp	BRD-A83695761	chromanol	Potassium channel blocker	CCS(=O)(=O)N(C)C1C(O)C(C)(C)Oc2ccc(C#N)cc12	HVSJHHXUORMCGK-UHFFFAOYSA-N
6302	-31.74	cp	BRD-K56047318	RHC-80267	Triacylglycerol lipase inhibitor	O=C(NCCCCCCNC(=O)ON=C1CCCCC1)ON=C1CCCCC1	RXSVYGIGWRDVQC-UHFFFAOYSA-N	Preclinical
6291	-31.57	cp	BRD-A29731977	17-hydroxyprogesterone-caproate	progesterone receptor agonist	CCCCCC(=O)O[C@@]1(CCC2C3CCC4=CC(=O)CC[C@]4(C)C3CC[C@]12C)C(C)=O	DOMWKUIIPQCAJU-JKPPDDDBSA-N	Launched
6282	-31.5	cp	BRD-K15791587	L-733060	Tachykinin antagonist	FC(F)(F)c1cc(CO[C@H]2CCCN[C@H]2c2ccccc2)cc(c1)C(F)(F)F	FCDRFVCGMLUYPG-ROUUACIJSA-N	Preclinical
6272	-31.36	cp	BRD-K26134695	calpeptin	Calpain inhibitor	CCCC[C@H](NC(=O)[C@H](CC(C)C)NC(=O)OCc1ccccc1)C=O	PGGUOGKHUUUWAF-ROUUACIJSA-N
6271	-31.35	cp	BRD-K89732114	trifluoperazine	Dopamine receptor antagonist	CN1CCN(CCCN2c3ccccc3Sc3ccc(cc23)C(F)(F)F)CC1	ZEWQUBUPAILYHI-UHFFFAOYSA-N	Launched
6268	-31.28	cp	BRD-K77987382	mebendazole	Tubulin inhibitor	COC(=O)Nc1nc2ccc(cc2[nH]1)C(=O)c1ccccc1	OPXLLQIJSORQAM-UHFFFAOYSA-N	Launched
6265	-31.22	cp	BRD-K78126613	menadione	Mitochondrial DNA polymerase inhibitor	CC1=CC(=O)c2ccccc2C1=O	MJVAVZPDRWSRRC-UHFFFAOYSA-N	Launched
6262	-31.12	cp	BRD-K47869605	podophyllotoxin	Microtubule inhibitor	COc1cc(cc(OC)c1OC)[C@H]1[C@@H]2[C@H](COC2=O)[C@@H](O)c2cc3OCOc3cc12	YJGVMLPVUAXIQN-XVVDYKMHSA-N	Launched
6256	-30.98	cp	BRD-K97752965	nicorandil	Nitric oxide donor	[O-][N+](=O)OCCNC(=O)c1cccnc1	LBHIOVVIQHSOQN-UHFFFAOYSA-N	Launched
6247	-30.78	cp	BRD-K61480498	epoxycholesterol	LXR agonist	C[C@H](CC[C@@H]1OC1(C)C)[C@H]1CC[C@H]2[C@@H]3CC=C4C[C@@H](O)CC[C@]4(C)[C@H]3CC[C@]12C	OSENKJZWYQXHBN-XVYZBDJZSA-N
6240	-30.66	cp	BRD-K35573744	erbstatin-analog	EGFR inhibitor	COC(=O)C=Cc1cc(O)ccc1O	BQCNSTFWSKOWMA-GORDUTHDSA-N
6234	-30.61	cp	BRD-A88282067	delcorine	Antiarrhythmic	CCN1C[C@]2(COC)CC[C@H](OC)[C@]3([C@@H]4C[C@H]5[C@H](OC)[C@@H]4[C@@]6(C[C@@H]5OC)OCO[C@]76[C@@H](O)[C@@H]32)C17	XTLROSDJDZHIIK-YUXMBUEVSA-N
6231	-30.57	cp	BRD-A81177136	KN-62	Calcium-calmodulin dependent protein kinase inhibitor	CN(C(Cc1ccc(OS(=O)(=O)c2cccc3cnccc23)cc1)C(=O)N4CCN(CC4)c5ccccc5)S(=O)(=O)c6cccc7cnccc67	RJVLFQBBRSMWHX-UHFFFAOYSA-N
6228	-30.52	cp	BRD-A12560204	nitrendipine	Calcium channel blocker	CCOC(=O)C1C(C(=C(C)N=C1C)C(=O)OC)c2cccc(c2)[N+](=O)[O-]	NDYAXPIAEFCPMJ-UHFFFAOYSA-N	Launched
6222	-30.46	cp	BRD-K82941592	rosuvastatin	HMGCR inhibitor	CC(C)c1nc(nc(-c2ccc(F)cc2)c1C=C[C@@H](O)C[C@@H](O)CC(O)=O)N(C)S(C)(=O)=O	BPRHUIZQVSMCRT-VEUZHWNKSA-N	Launched
6216	-30.38	cp	BRD-K85402309	dovitinib	EGFR inhibitor	CN1CCN(CC1)c1ccc2nc([nH]c2c1)-c1c(N)c2c(F)cccc2[nH]c1=O	BAWMTQUBRCAWFL-ZZEZOPTASA-N	Phase 3
6214	-30.36	cp	BRD-A70449690	forskolin	Adenylyl cyclase activator	CC(=O)OC1C(O)C2C(C)(C)CCC(O)C2(C)C2(O)C(=O)CC(C)(OC12C)C=C	OHCQJHSOBUTRHG-UHFFFAOYSA-N	Launched
6209	-30.25	cp	BRD-K00673382	famotidine	Histamine receptor antagonist	NC(N)=Nc1nc(CSCCC(N)=N/S(N)(=O)=O)cs1	XUFQPHANEAPEMJ-UHFFFAOYSA-N	Launched
6207	-30.24	cp	BRD-K94144010	cotinine	Nicotine metabolite	CN1[C@@H](CCC1=O)c1cccnc1	UIKROCXWUNQSPJ-VIFPVBQESA-N	Phase 2
6206	-30.23	cp	BRD-K13514097	everolimus	MTOR inhibitor	CO[C@@H]1C[C@H](C[C@@H](C)[C@@H]2CC(=O)[C@H](C)C=C(C)[C@@H](O)[C@@H](OC)C(=O)[C@H](C)C[C@H](C)C=CC=CC=C(C)[C@H](C[C@@H]3CC[C@@H](C)[C@@](O)(O3)C(=O)C(=O)N3CCCC[C@H]3C(=O)O2)OC)CC[C@H]1OCCO	HKVAMNSJSFKALM-GKUWKFKPSA-N	Launched
6201	-30.18	cp	BRD-K48115423	2-(4-methoxybenzylthio)-6-methylpyrimidin-4-ol	Matrix metalloprotease inhibitor	COc1ccc(CSc2nc(C)cc(O)n2)cc1	XMFWHLZTTUUQHL-UHFFFAOYSA-N
6198	-30.16	cp	BRD-K83508485	FK-888	Tachykinin antagonist	CN(Cc1ccccc1)C(=O)[C@H](Cc1ccc2ccccc2c1)NC(=O)[C@@H]1C[C@@H](O)CN1C(=O)c1cn(C)c2ccccc12	BFNKQTIJVFGCKQ-PDJGWCFMSA-N	Phase 2
6195	-30.13	cp	BRD-K66896231	BRD-K66896231	Acetylcholinesterase inhibitor	Nc1c2CCCc2nc2CCCCc12	YLUSMKAJIQOXPV-UHFFFAOYSA-N
6189	-30.05	cp	BRD-K05528470	L-745870	Dopamine receptor antagonist	Clc1ccc(cc1)N1CCN(Cc2c[nH]c3ncccc23)CC1	OGJGQVFWEPNYSB-UHFFFAOYSA-N	Preclinical
6185	-29.99	cp	BRD-A21858158	praziquantel	Anthelmintic	O=C(C1CCCCC1)N1CC2N(CCc3ccccc23)C(=O)C1	FSVJFNAIGNNGKK-UHFFFAOYSA-N	Launched
6184	-29.96	cp	BRD-K24681473	YM-155	Survivin inhibitor	COCC[n+]1c(C)n(Cc2cnccn2)c2c1C(=O)c1ccccc1C2=O	OTSOOHRUMBRSHZ-UHFFFAOYSA-N	Phase 2
6178	-29.82	cp	BRD-K09416995	lovastatin	HMGCR inhibitor	CC[C@H](C)C(=O)O[C@H]1C[C@@H](C)C=C2C=C[C@H](C)[C@H](CC[C@@H]3C[C@@H](O)CC(=O)O3)[C@@H]12	PCZOHLXUXFIOCF-BXMDZJJMSA-N	Launched
6171	-29.67	cp	BRD-K30563334	rifabutin	Protein synthesis inhibitor	CO[C@H]1C=CO[C@@]2(C)Oc3c(C2=O)c2c(c(O)c3C)c(O)c(NC(=O)C(C)=CC=C[C@H](C)[C@H](O)[C@@H](C)[C@@H](O)[C@@H](C)[C@H](OC(C)=O)[C@@H]1C)c1=NC3(CCN(CC(C)C)CC3)N=c21	AZFBLLCNOQPJGJ-DVAZEERGSA-N	Launched
6168	-29.57	cp	BRD-A81402010	KU-C103443N	CDC inhibitor	NS(=O)(=O)c1ccc(cc1)N1N=C(CC1c1ccc(Br)cc1)c1ccccc1	XGGIHZZGQLXCAR-UHFFFAOYSA-N
6165	-29.49	cp	BRD-K25906698	immepip	Histamine receptor agonist	C(C1CCNCC1)c1c[nH]cn1	MCNGUYXRBCIGOV-UHFFFAOYSA-N	Preclinical
6164	-29.48	cp	BRD-A75769826	SDM25N	Opioid receptor antagonist	CC(=C)CN1CC[C@@]23[C@H]4Oc5c2c(CC1[C@]3(O)Cc1c4[nH]c2ccccc12)ccc5O	ZFMVWAWSKLAVOE-OOGIKFLQSA-N	Preclinical
6157	-29.31	cp	BRD-A84389091	L-655708	GABA receptor inverse agonist	CCOC(=O)c1ncn-2c1C3CCCN3C(=O)c4cc(OC)ccc42	YKYOQIXTECBVBB-UHFFFAOYSA-N
6154	-29.25	cp	BRD-A55946879	BW-B70C	Lipoxygenase inhibitor	CC(C=Cc1cccc(Oc2ccc(F)cc2)c1)N(O)C(N)=O	UAIYNMRLUHHRMF-AATRIKPKSA-N
6152	-29.23	cp	BRD-K94353609	fluocinolone	Glucocorticoid receptor agonist	CC1(C)O[C@@H]2C[C@H]3[C@@H]4C[C@H](F)C5=CC(=O)C=C[C@]5(C)[C@@]4(F)[C@@H](O)C[C@]3(C)[C@@]2(O1)C(=O)CO	FEBLZLNTKCEFIT-VSXGLTOVSA-N
6141	-29.04	cp	BRD-K14920963	erythrosine	Coloring agent	OC(=O)c1ccccc1-c1c2cc(I)c(O)c(I)c2oc2c(I)c(=O)c(I)cc12	LAINPTZBIXYTIZ-UHFFFAOYSA-N	Preclinical
6136	-28.94	cp	BRD-K06147391	telenzepine	Acetylcholine receptor antagonist	CN1CCN(CC(=O)N2c3c(C)scc3C(=O)Nc3ccccc23)CC1	VSWPGAIWKHPTKX-UHFFFAOYSA-N	Phase 3
6132	-28.84	cp	BRD-A39255369	DCPIB	Chloride channel blocker	CCCCC1(Cc2cc(OCCCC(O)=O)c(Cl)c(Cl)c2C1=O)C1CCCC1	KHKGTPJPBOQECW-UHFFFAOYSA-N	Preclinical
6130	-28.83	cp	BRD-K97309399	thiothixene	Dopamine receptor antagonist	CN(C)S(=O)(=O)c1ccc2Sc3ccccc3C(=C/CCN3CCN(C)CC3)c2c1	GFBKORZTTCHDGY-UFWORHAWSA-N	Launched
6128	-28.8	cp	BRD-K08996725	zolantidine	Histamine receptor antagonist	C(CNc1nc2ccccc2s1)COc1cccc(CN2CCCCC2)c1	KUBONGDXTUOOLM-UHFFFAOYSA-N	Preclinical
6127	-28.78	cp	BRD-A32349859	methyl-angolensate	Apoptosis inhibitor	COC(=O)CC1C(C)(C)C(=O)C[C@@H]2O[C@@]34CC(=O)O[C@@H](c5ccoc5)[C@]4(C)CCC(C3=C)[C@]12C	YNMYHRYTRCKSMI-RPKVDDIGSA-N
6122	-28.73	cp	BRD-A15415227	GW-1929	PPAR receptor agonist	CN(CCOc1ccc(CC(Nc2ccccc2C(=O)c2ccccc2)C(O)=O)cc1)c1ccccn1	QTQMRBZOBKYXCG-UHFFFAOYSA-N	Preclinical
6116	-28.64	cp	BRD-K82381502	acetylcholine	Acetylcholine receptor agonist	CC(=O)OCC[N+](C)(C)C	OIPILFWXSMYKGL-UHFFFAOYSA-N	Launched
6103	-28.44	cp	BRD-A82590476	SDZ-NKT-343	Tachykinin antagonist	CN(Cc1ccccc1)C(=O)C(Cc2ccc3ccccc3c2)NC(=O)C4CCCN4C(=O)Nc5ccccc5[N+](=O)[O-]	PCVSIMQAFWRUEC-UHFFFAOYSA-N	Phase 1
6102	-28.35	cp	BRD-K01436366	XMD-1150	Leucine rich repeat kinase inhibitor	COc1cc(ccc1Nc1ncc2N(C)C(=O)c3ccccc3N(C)c2n1)C(=O)N1CCC(CC1)N1CCN(C)CC1	IWMCPJZTADUIFX-UHFFFAOYSA-N
6090	-28.08	cp	BRD-K24240364	GYKI-52466	Glutamate receptor antagonist	CC1=NN=C(c2ccc(N)cc2)c2cc3OCOc3cc2C1	LFBZZHVSGAHQPP-UHFFFAOYSA-N
6087	-27.97	cp	BRD-K58772419	AZD-6482	PI3K inhibitor	C[C@@H](Nc1ccccc1C(O)=O)c1cc(C)cn2c1nc(cc2=O)N1CCOCC1	IRTDIKMSKMREGO-OAHLLOKOSA-N
6088	-27.97	cp	BRD-A59174698	ritodrine	Adrenergic receptor agonist	CC(NCCc1ccc(O)cc1)C(O)c1ccc(O)cc1	IOVGROKTTNBUGK-UHFFFAOYSA-N	Launched
6081	-27.92	cp	BRD-A99833829	bethanechol	Acetylcholine receptor agonist	CC(C[N+](C)(C)C)OC(N)=O	NZUPCNDJBJXXRF-UHFFFAOYSA-O	Launched
6077	-27.83	cp	BRD-A64297288	amlodipine	Calcium channel blocker	CCOC(=O)C1=C(NC(=C(C1C2=CC=CC=C2Cl)C(=O)OC)C)COCCN	HTIQEAQVCYTUBX-UHFFFAOYSA-N	Launched
6073	-27.77	cp	BRD-K54472332	elvitegravir	HIV integrase inhibitor	COc1cc2n(cc(C(O)=O)c(=O)c2cc1Cc1cccc(Cl)c1F)[C@H](CO)C(C)C	JUZYLCPPVHEVSV-LJQANCHMSA-N	Launched
6071	-27.74	cp	BRD-K84987553	MDM2-inhibitor	MDM inhibitor	OB(O)c1ccc(cc1)C(=O)/C=C/c2ccc(I)cc2	BYMGWCQXSPGCMW-XCVCLJGOSA-N
6072	-27.74	cp	BRD-A44551378	LFM-A12	EGFR inhibitor	CC(=O)C(C#N)C(=O)Nc1ccc(OC(F)(F)F)cc1	XXNKCLVHOZOIOC-UHFFFAOYSA-N
6070	-27.71	cp	BRD-A50928468	norgestrel	Progesterone receptor agonist	CC[C@@]12CCC3C(CCC4=CC(=O)CC[C@H]34)C2CC[C@@]1(O)C#C	WWYNJERNGUHSAO-RYHLCRTJSA-N	Launched
6063	-27.61	cp	BRD-K14965640	ibuprofen	Cyclooxygenase inhibitor	CC(C)Cc1ccc(cc1)[C@H](C)C(O)=O	HEFNNWSXXWATRW-JTQLQIEISA-N	Launched
6064	-27.61	cp	BRD-K04976539	aminogenistein	SRC inhibitor	Nc1ccc(cc1)c2cc(=O)c3cc(O)ccc3o2	YBQRUOMICVULNM-UHFFFAOYSA-N
6053	-27.34	cp	BRD-A45499626	UBP-302	Glutamate receptor antagonist	NC(Cn1ccc(=O)n(Cc2ccccc2C(O)=O)c1=O)C(O)=O	UUIYULWYHDSXHL-UHFFFAOYSA-N	Preclinical
6050	-27.29	cp	BRD-K26429091	J-104129	Acetylcholine receptor antagonist	CC(=CCCN1CCC(CC1)NC(=O)[C@@](O)(C2CCCC2)c3ccccc3)C	YECZUVJTDYORCB-DEOSSOPVSA-N
6043	-27.24	cp	BRD-A38030642	cyclosporin-a	Calcineurin inhibitor	CCC1NC(=O)C([C@H](O)[C@H](C)C/C=C/C)N(C)C(=O)C(C(C)C)N(C)C(=O)C(CC(C)C)N(C)C(=O)C(CC(C)C)N(C)C(=O)[C@@H](C)NC(=O)C(C)NC(=O)C(CC(C)C)N(C)C(=O)C(NC(=O)C(CC(C)C)N(C)C(=O)CN(C)C1=O)C(C)C	PMATZTZNYRCHOR-NFOUMSERSA-N	Launched
6038	-27.1	cp	BRD-K20714604	RS-56812	Serotonin receptor partial agonist	Cn1cc(C(=O)C(=O)N[C@H]2CN3CCC2CC3)c2ccccc12	ZNAPADWWBWFMCQ-HNNXBMFYSA-N	Preclinical
6032	-27.02	cp	BRD-K89997465	chlorpromazine	Dopamine receptor antagonist	CN(C)CCCN1c2ccccc2Sc2ccc(Cl)cc12	ZPEIMTDSQAKGNT-UHFFFAOYSA-N	Launched
6030	-26.98	cp	BRD-K59273480	propentofylline	Adenosine reuptake inhibitor	CCCn1cnc2n(C)c(=O)n(CCCCC(C)=O)c(=O)c12	RBQOQRRFDPXAGN-UHFFFAOYSA-N	Launched
6025	-26.88	cp	BRD-A47598013	citalopram	Serotonin reuptake inhibitor	CN(C)CCCC1(OCc2cc(ccc12)C#N)c1ccc(F)cc1	WSEQXVZVJXJVFP-UHFFFAOYSA-N	Launched
6016	-26.68	cp	BRD-A39747742	estradiol-valerate	Estrogen receptor agonist	CCCCC(=O)O[C@H]1CCC2C3CCc4cc(O)ccc4C3CC[C@]12C	RSEPBGGWRJCQGY-ZZSVNSIZSA-N	Launched
6014	-26.63	cp	BRD-K20655524	mefexamide	Psychoactive drug	CCN(CC)CCNC(=O)COc1ccc(OC)cc1	HUNIPYLVUPMFCZ-UHFFFAOYSA-N	Preclinical
6009	-26.58	cp	BRD-K46742498	alosetron	Serotonin receptor antagonist	Cc1[nH]cnc1CN1CCc2c(C1=O)c1ccccc1n2C	JSWZEAMFRNKZNL-UHFFFAOYSA-N	Withdrawn
6006	-26.5	cp	BRD-U86922168	QL-XII-47	BTK inhibitor	restricted	restricted
6005	-26.47	cp	BRD-A37052580	physostigmine	Acetylcholinesterase inhibitor	CNC(=O)Oc1ccc2N(C)C3N(C)CC[C@@]3(C)c2c1	PIJVFDBKTWXHHD-WUJWULDRSA-N	Launched
6004	-26.45	cp	BRD-A95696820	acadesine	AMPK activator	NC(=O)c1ncn(C2O[C@H](CO)[C@@H](O)[C@H]2O)c1N	RTRQQBHATOEIAF-LZGMGDPASA-N	Phase 3
6003	-26.43	cp	BRD-A05186015	bupropion	Dopamine uptake inhibitor	CC(NC(C)(C)C)C(=O)c1cccc(Cl)c1	SNPPWIUOZRMYNY-UHFFFAOYSA-N	Launched
5995	-26.25	cp	BRD-K18779551	bifemelane	Acetylcholine release stimulant	CNCCCCOc1ccccc1Cc1ccccc1	QSQQPMHPCBLLGX-UHFFFAOYSA-N	Launched
5984	-26.12	cp	BRD-K19540840	saracatinib	SRC inhibitor	CN1CCN(CCOc2cc(OC3CCOCC3)c3c(Nc4c5OCOc5ccc4Cl)ncnc3c2)CC1	OUKYUETWWIPKQR-UHFFFAOYSA-N	Phase 2/Phase 3
5982	-26.1	cp	BRD-A84189516	baccatin-III	Paclitaxel precursor	CC(=O)O[C@@H]1C2=C(C)[C@@H](O)C[C@@](O)([C@@H](OC(=O)c3ccccc3)C3[C@@]4(CO[C@@H]4C[C@H](O)[C@@]3(C)C1=O)OC(C)=O)C2(C)C	OVMSOCFBDVBLFW-IAGPSASASA-N
5980	-26.08	cp	BRD-A40639672	ketorolac	Cyclooxygenase inhibitor	OC(=O)C1CCn2c1ccc2C(=O)c1ccccc1	OZWKMVRBQXNZKK-UHFFFAOYSA-N	Launched
5979	-26.07	cp	BRD-K64890080	BI-2536	PLK inhibitor	CC[C@H]1N(C2CCCC2)c2nc(Nc3ccc(cc3OC)C(=O)NC3CCN(C)CC3)ncc2N(C)C1=O	XQVVPGYIWAGRNI-JOCHJYFZSA-N	Phase 2
5977	-26.05	cp	BRD-A25687296	emetine	Protein synthesis inhibitor	CC[C@H]1CN2CCc3cc(OC)c(OC)cc3C2C[C@@H]1CC1NCCc2cc(OC)c(OC)cc12	AUVVAXYIELKVAI-VXNUJMKFSA-N	Phase 2
5975	-26.04	cp	BRD-K21283037	riluzole	Glutamate inhibitor	Nc1nc2ccc(OC(F)(F)F)cc2s1	FTALBRSUTCGOEG-UHFFFAOYSA-N	Launched
5974	-26.03	cp	BRD-A95696066	nisoxetine	Norepinephrine reuptake inhibitor	CNCCC(Oc1ccccc1OC)c1ccccc1	ITJNARMNRKSWTA-UHFFFAOYSA-N	Phase 1
5970	-26.01	cp	BRD-K39621635	artemether	Antimalarial	CO[C@H]1O[C@@H]2O[C@@]3(C)CC[C@H]4[C@H](C)CC[C@@H]([C@H]1C)[C@@]24OO3	SXYIRMFQILZOAM-HVNFFKDJSA-N
5971	-26.01	cp	BRD-K24201553	SB-269970	Serotonin receptor antagonist	CC1CCN(CC[C@H]2CCCN2S(=O)(=O)c2cccc(O)c2)CC1	HWKROQUZSKPIKQ-MRXNPFEDSA-N	Preclinical
5968	-25.98	cp	BRD-A72596465	GW-6471	PPAR receptor antagonist	CCOC(=O)NCC(Cc1ccc(OCCc2nc(oc2C)c3ccccc3)cc1)NC(=CC(=O)c4ccc(cc4)C(F)(F)F)C	UEPVEQWUZJXOKB-UHFFFAOYSA-N
5967	-25.96	cp	BRD-K24526313	levcromakalim	Potassium channel activator	CC1(C)Oc2ccc(cc2[C@H]([C@@H]1O)N1CCCC1=O)C#N	TVZCRIROJQEVOT-CABCVRRESA-N
5966	-25.93	cp	BRD-K31553034	zibotentan	Endothelin receptor antagonist	COc1nc(C)cnc1NS(=O)(=O)c1cccnc1-c1ccc(cc1)-c1nnco1	FJHHZXWJVIEFGJ-UHFFFAOYSA-N	Phase 3
5961	-25.9	cp	BRD-K67860401	AR-A014418	Glycogen synthase kinase inhibitor	COc1ccc(CNC(=O)Nc2ncc(s2)[N+]([O-])=O)cc1	YAEMHJKFIIIULI-UHFFFAOYSA-N	Preclinical
5959	-25.86	cp	BRD-K68997413	PF-3845	FAAH inhibitor	FC(F)(F)c1ccc(Oc2cccc(CC3CCN(CC3)C(=O)Nc3cccnc3)c2)nc1	NBOJHRYUGLRASX-UHFFFAOYSA-N	Preclinical
5955	-25.76	cp	BRD-K09485525	GANT-61	GLI antagonist	CN(C)c1ccccc1CN1CCCN(Cc2ccccc2N(C)C)C1c1ccncc1	KVQOGDQTWWCZFX-UHFFFAOYSA-N
5943	-25.57	cp	BRD-K22031190	diflunisal	Prostanoid receptor antagonist	OC(=O)c1cc(ccc1O)-c1ccc(F)cc1F	HUPFGZXOMWLGNK-UHFFFAOYSA-N	Launched
5936	-25.41	cp	BRD-A70407468	PSB-36	Adenosine receptor antagonist	CCCCn1c(=O)n(CCCO)c2nc([nH]c2c1=O)C12CC3CC1CC(C2)C3	CIBIXJYFYPFMTN-UHFFFAOYSA-N	Preclinical
5933	-25.4	cp	BRD-K37798499	etoposide	Topoisomerase inhibitor	COc1cc(cc(OC)c1O)[C@H]1[C@@H]2[C@H](COC2=O)[C@H](O[C@@H]2O[C@@H]3CO[C@@H](C)O[C@H]3[C@H](O)[C@H]2O)c2cc3OCOc3cc12	VJJPUSNTGOMMGY-MRVIYFEKSA-N	Launched
5929	-25.3	cp	BRD-A89434049	sarmentogenin	ATPase inhibitor	CC12C[C@@H](O)C3C(CCC4CC(O)CCC43C)C2(O)CCC1C5=CC(=O)OC5	FLMSQRUGSHIKCT-CDDJPJPASA-N
5930	-25.3	cp	BRD-K76534306	enrofloxacin	Bacterial DNA gyrase inhibitor	CCN1CCN(CC1)c1cc2n(cc(C(O)=O)c(=O)c2cc1F)C1CC1	SPFYMRJSYKOXGV-UHFFFAOYSA-N	Launched
5928	-25.29	cp	BRD-K92991072	PAC-1	Caspase activator	Oc1c(CC=C)cccc1C=NNC(=O)CN1CCN(Cc2ccccc2)CC1	YQNRVGJCPCNMKT-LFVJCYFKSA-N	Phase 1
5926	-25.21	cp	BRD-K88304388	dextrorphan	Glutamate receptor antagonist	CN1CC[C@]23CCCC[C@@H]3[C@@H]1Cc4ccc(O)cc42	JAQUASYNZVUNQP-PVAVHDDUSA-N
5916	-25.05	cp	BRD-U08759356	EI-346-erlotinib-analog	EGFR inhibitor	restricted	restricted
5914	-25.04	cp	BRD-K22828899	TUL-XXI039	Serine/threonine kinase inhibitor	CC(=O)NC[C@@H]1C[C@H](CN1)NS(=O)(=O)c1cccc2cncc(C)c12	KAAADIFKRHNJHA-LSDHHAIUSA-N
5911	-25	cp	BRD-K79366068	PSB-069	NTPDase inhibitor	Nc1c(cc(Nc2ccc(Cl)cc2)c3C(=O)c4ccccc4C(=O)c13)S(=O)(=O)O	MHSMKEQLFFWYOS-UHFFFAOYSA-N
5909	-24.93	cp	BRD-A55369275	CGP-54626	GABA receptor antagonist	CC(NCC(O)CP(=O)(O)CC1CCCCC1)c2ccc(Cl)c(Cl)c2	JGGVBBYJRQOPPA-UHFFFAOYSA-N	Preclinical
5908	-24.92	cp	BRD-K99696746	fatostatin	SREBP inhibitor	CCCc1cc(ccn1)c2nc(cs2)c3ccc(C)cc3	ZROSUBKIGBSZCG-UHFFFAOYSA-N
5901	-24.8	cp	BRD-K16277217	piperacetazine	Dopamine receptor antagonist	CC(=O)c1ccc2Sc3ccccc3N(CCCN3CCC(CCO)CC3)c2c1	BTFMCMVEUCGQDX-UHFFFAOYSA-N	Launched
5896	-24.7	cp	BRD-K94841585	emodic-acid	Laxative	OC(=O)c1cc(O)c2C(=O)c3c(O)cc(O)cc3C(=O)c2c1	ZJXVNNSMRGTDBI-UHFFFAOYSA-N
5890	-24.58	cp	BRD-A84481105	thioridazine	Dopamine receptor antagonist	CSc1ccc2Sc3ccccc3N(CCC3CCCCN3C)c2c1	KLBQZWRITKRQQV-UHFFFAOYSA-N	Withdrawn
5889	-24.55	cp	BRD-K72034655	peucedanin	Apoptosis stimulant	COc1c(oc2cc3oc(=O)ccc3cc12)C(C)C	YQBNJPACAUPNLV-UHFFFAOYSA-N
5886	-24.5	cp	BRD-K36616567	doxepin	Histamine receptor antagonist	CN(C)CCC=C1c2ccccc2COc3ccccc13	ODQWQRRAPPTVAG-UHFFFAOYSA-N	Launched
5879	-24.31	cp	BRD-A16754160	ampicillin	Bacterial cell wall synthesis inhibitor	CC1(C)SC2C(NC(=O)C(N)c3ccccc3)C(=O)N2C1C(=O)O	AVKUERGKIZMTKX-UHFFFAOYSA-N	Launched
5878	-24.26	cp	BRD-K23566484	nilutamide	Androgen receptor antagonist	CC1(C)NC(=O)N(C1=O)c1ccc(c(c1)C(F)(F)F)[N+]([O-])=O	XWXYUMMDTVBTOU-UHFFFAOYSA-N	Launched
5875	-24.2	cp	BRD-K72676686	fluvoxamine	Selective serotonin reuptake inhibitor (SSRI)	COCCCCC(=NOCCN)c1ccc(cc1)C(F)(F)F	CJOFXWAVKWHTFT-UHFFFAOYSA-N	Launched
5874	-24.18	cp	BRD-K78084463	W-12	Calmodulin antagonist	NCCCCNS(=O)(=O)c1ccc2ccccc2c1	BUGAJERDTXSWQA-UHFFFAOYSA-N
5870	-24.08	cp	BRD-K46435977	valaciclovir	DNA polymerase inhibitor	CC(C)[C@H](N)C(=O)OCCOCn1cnc2c1nc(N)[nH]c2=O	HDOVUKNUBWVHOX-QMMMGPOBSA-N	Launched
5869	-24.07	cp	BRD-A80502530	cinobufagin	ATPase inhibitor	C[C@@H]1C[C@H]2[C@@H](CC[C@@H]3C[C@@H](O)CC[C@@]32C)[C@]45O[C@@H]5[C@H](OC(=O)C)[C@@H](C14)c6ccc(=O)oc6	XSIZUTIZDQZYMA-SBWPMOMYSA-N
5867	-24.05	cp	BRD-A92161634	scopoline	Acetylcholine receptor antagonist	CN1[C@H]2CC3CC1C(O)C2O3	MEGPURSNXMUDAE-LTHVNZCTSA-N
5865	-24.01	cp	BRD-K66175015	afatinib	EGFR inhibitor	CN(C)CC=CC(=O)Nc1cc2c(Nc3ccc(F)c(Cl)c3)ncnc2cc1O[C@H]1CCOC1	ULXXDDBFHOBEHA-CWDCEQMOSA-N	Launched
5864	-23.99	cp	BRD-K93080877	Ala-Ala-Phe-CMK	Tripeptidyl peptidase inhibitor	C[C@H](N)C(=O)N[C@@H](C)C(=O)N[C@@H](Cc1ccccc1)C(=O)CCl	ONICONPPGVXITG-GVXVVHGQSA-N
5863	-23.98	cp	BRD-K55127134	fluphenazine	Dopamine receptor antagonist	OCCN1CCN(CCCN2c3ccccc3Sc3ccc(cc23)C(F)(F)F)CC1	PLDUPXSUYLZYBN-UHFFFAOYSA-N	Launched
5857	-23.91	cp	BRD-K89014967	AS-703026	MEK inhibitor	OC[C@@H](O)CNC(=O)c1ccncc1Nc1ccc(I)cc1F	VIUAUNHCRHHYNE-JTQLQIEISA-N	Phase 2
5854	-23.88	cp	BRD-K69688083	mestinon	Cholinesterase inhibitor	CN(C)C(=O)Oc1ccc[n+](C)c1	RVOLLAQWKVFTGE-UHFFFAOYSA-N	Launched
5851	-23.82	cp	BRD-A78360835	cercosporin	Photoactivated toxin	COc1c(O)c2c(=O)cc3OCOc4cc(O)c5c(=O)c(OC)c(CC(C)O)c6c(c1CC(C)O)c2c3c4c56	JWFLIMIGORGZMQ-UHFFFAOYSA-N
5847	-23.75	cp	BRD-A24191444	ifenprodil	Adrenergic receptor antagonist	CC(C(O)c1ccc(O)cc1)N1CCC(Cc2ccccc2)CC1	UYNVMODNBIQBMV-UHFFFAOYSA-N	Launched
5848	-23.75	cp	BRD-K03440695	boldine	Acetylcholine receptor antagonist	COc1cc-2c(C[C@@H]3N(C)CCc4cc(O)c(OC)c2c34)cc1O	LZJRNLRASBVRRX-ZDUSSCGKSA-N
5838	-23.63	cp	BRD-A91452556	estradiol-cypionate	Estrogen receptor agonist	C[C@]12CCC3C(CCc4cc(O)ccc34)C1CC[C@@H]2OC(=O)CCC1CCCC1	UOACKFBJUYNSLK-OCTSOESTSA-N	Launched
5835	-23.57	cp	BRD-K60274257	dephostatin	Tyrosine phosphatase inhibitor	CN([N+][O-])c1cc(O)ccc1O	HCJOLYFWJWJPTJ-UHFFFAOYSA-N
5834	-23.56	cp	BRD-K11853856	PJ-34	PARP inhibitor	CN(C)CC(=O)Nc1ccc2[nH]c(=O)c3ccccc3c2c1	UYJZZVDLGDDTCL-UHFFFAOYSA-N	Preclinical
5832	-23.47	cp	BRD-K14441456	tyrphostin-AG-556	EGFR inhibitor	Oc1ccc(C=C(C#N)C(=O)NCCCCc2ccccc2)cc1O	GWCNJMUSWLTSCW-UHFFFAOYSA-N
5830	-23.46	cp	BRD-K62858456	lomerizine	Calcium channel blocker	COc1ccc(CN2CCN(CC2)C(c2ccc(F)cc2)c2ccc(F)cc2)c(OC)c1OC	JQSAYKKFZOSZGJ-UHFFFAOYSA-N	Launched
5819	-23.33	cp	BRD-K93618743	ipriflavone	Bone resorption inhibitor	CC(C)Oc1ccc2c(c1)occ(-c1ccccc1)c2=O	SFBODOKJTYAUCM-UHFFFAOYSA-N	Launched
5818	-23.32	cp	BRD-K09668667	benzo(a)pyrene	Carcinogen	c1ccc2c(c1)cc3ccc4cccc5ccc2c3c45	FMMWHPNWAFZXNH-UHFFFAOYSA-N
5811	-23.22	cp	BRD-K60160658	tiagabine	GABA uptake inhibitor	Cc1ccsc1C(=CCCN1CCC[C@H](C1)C(O)=O)c1sccc1C	PBJUNZJWGZTSKL-MRXNPFEDSA-N	Launched
5808	-23.16	cp	BRD-K49027941	PSB-1115	Adenosine receptor antagonist	CCCn1c(=O)[nH]c2nc([nH]c2c1=O)-c1ccc(cc1)S(O)(=O)=O	UYDRRQPGDSIMNU-UHFFFAOYSA-N	Preclinical
5807	-23.15	cp	BRD-K10860596	granisetron	Serotonin receptor antagonist	CN1[C@H]2CCC[C@@H]1C[C@@H](C2)NC(=O)c3nn(C)c4ccccc34	MFWNKCLOYSRHCJ-BTTYYORXSA-N	Launched
5804	-23.06	cp	BRD-K93433262	alfacalcidol	Vitamin D receptor agonist	CC(C)CCC[C@@H](C)[C@@H]1CC[C@H]2[C@@]1(C)CCCC2=C/C=C1/C[C@@H](O)C[C@H](O)C1=C	OFHCOWSQAMBJIW-FFVLKWEISA-N	Launched
5803	-23.05	cp	BRD-K71266197	PSB-06126	NTPDase inhibitor	Nc1c2C(=O)c3ccccc3C(=O)c2c(Nc2cccc3ccccc23)cc1S(O)(=O)=O	ZHQRPIRGSWEALJ-UHFFFAOYSA-N	Preclinical
5799	-22.95	cp	BRD-K13169950	NSC-3852	HDAC inhibitor	Oc1ccc([N+][O-])c2cccnc12	RZWRYPGAUIOOMK-UHFFFAOYSA-N	Preclinical
5797	-22.94	cp	BRD-K97399794	quercetin	Polar auxin transport inhibitor	Oc1cc(O)c2c(c1)oc(-c1ccc(O)c(O)c1)c(O)c2=O	REFJWTPEDVJJIY-UHFFFAOYSA-N	Launched
5798	-22.94	cp	BRD-K46678324	RHO-kinase-inhibitor-II	Rho associated kinase inhibitor	Clc1cc(Cl)c(NC(=O)Nc2ccncc2)c(Cl)c1	GBOKNHVRVRMECW-UHFFFAOYSA-N
5791	-22.78	cp	BRD-K67847053	guanabenz	Adrenergic receptor agonist	NC(=N)NN=Cc1c(Cl)cccc1Cl	WDZVGELJXXEGPV-UHFFFAOYSA-N
5789	-22.74	cp	BRD-K70281171	U-99194	Dopamine receptor antagonist	CCCN(CCC)C1Cc2cc(OC)c(OC)cc2C1	UOLJKAPABHXFRE-UHFFFAOYSA-N	Preclinical
5787	-22.65	cp	BRD-K33312228	halometasone	Glucocorticoid receptor agonist	C[C@@H]1C[C@H]2[C@@H]3C[C@H](F)C4=CC(=O)C(=C[C@]4(C)[C@@]3(F)[C@@H](O)C[C@]2(C)[C@@]1(O)C(=O)CO)Cl	GGXMRPUKBWXVHE-MIHLVHIWSA-N
5784	-22.61	cp	BRD-A14208071	oxyphenonium	Cholinergic receptor antagonist	CC[N+](C)(CC)CCOC(=O)C(O)(C1CCCCC1)c1ccccc1	GFRUPHOKLBPHTQ-UHFFFAOYSA-N	Launched
5783	-22.6	cp	BRD-K30020243	aliskiren	Antihypertensive	COCCCOc1cc(C[C@@H](C[C@H](N)[C@@H](O)C[C@@H](C(C)C)C(=O)NCC(C)(C)C(N)=O)C(C)C)ccc1OC	UXOWGYHJODZGMF-QORCZRPOSA-N
5771	-22.48	cp	BRD-K73397362	purmorphamine	Smoothened receptor agonist	C1CCC(CC1)n1cnc2c(Nc3ccc(cc3)N3CCOCC3)nc(Oc3cccc4ccccc34)nc12	FYBHCRQFSFYWPY-UHFFFAOYSA-N	Preclinical
5768	-22.44	cp	BRD-K36395411	SB-206553	Serotonin receptor antagonist	Cn1ccc2cc3N(CCc3cc12)C(=O)Nc1cccnc1	QJQORSLQNXDVGE-UHFFFAOYSA-N	Preclinical
5765	-22.42	cp	BRD-K62289640	lylamine	Cannabinoid receptor agonist	CC(C)c1ccc2c(CC[C@H]3[C@](C)(CN)CCC[C@]23C)c1	JVVXZOOGOGPDRZ-SLFFLAALSA-N
5758	-22.36	cp	BRD-A13650332	flucloxacillin	Bacterial cell wall synthesis inhibitor	Cc1onc(c1C(=O)N[C@H]1[C@H]2SC(C)(C)C(N2C1=O)C(O)=O)-c1c(F)cccc1Cl	UIOFUWFRIANQPC-SNVMCYLTSA-N	Launched
5753	-22.25	cp	BRD-K09497549	kawain	Calcium channel modulator	COC1=CC(=O)O[C@H](C1)/C=C/c2ccccc2	XEAQIWGXBXCYFX-GUOLPTJISA-N
5749	-22.19	cp	BRD-K15086322	JNJ-10191584	Histamine receptor antagonist	CN1CCN(CC1)C(=O)c1nc2ccc(Cl)cc2[nH]1	MOIWSUQWIOVGRH-UHFFFAOYSA-N	Preclinical
5746	-22.13	cp	BRD-K85871428	SC-68376	p38 MAPK inhibitor	Cc1nc(c(o1)c2ccncc2)c3ccccc3	BHWCZLOXTLWZAQ-UHFFFAOYSA-N
5745	-22.12	cp	BRD-A66435872	HTMT	Histamine receptor agonist	CC(CCCCC(=O)Nc1ccc(cc1)C(F)(F)F)NCCc1c[nH]cn1	PMKJGGBYYNEYPA-UHFFFAOYSA-N	Preclinical
5743	-22.11	cp	BRD-K84595254	strophanthidin	ATPase inhibitor	C[C@@]12CC[C@H]3[C@@H](CC[C@]4(O)C[C@@H](O)CC[C@]34C=O)[C@@]2(O)CC[C@@H]1C5=CC(=O)OC5	ODJLBQGVINUMMR-HZXDTFASSA-N
5740	-22.09	cp	BRD-K05104363	PD-184352	MEK inhibitor	Fc1ccc(C(=O)NOCC2CC2)c(Nc2ccc(I)cc2Cl)c1F	GFMMXOIFOQCCGU-UHFFFAOYSA-N	Phase 2
5738	-22.06	cp	BRD-K09471561	levofloxacin	Bacterial DNA gyrase inhibitor	C[C@H]1COc2c(N3CCN(C)CC3)c(F)cc3c2n1cc(C(O)=O)c3=O	GSDSWSVVBLHKDQ-JTQLQIEISA-N	Launched
5735	-21.99	cp	BRD-A94543220	bifonazole	Sterol demethylase inhibitor	c1cn(cn1)C(c1ccccc1)c1ccc(cc1)-c1ccccc1	OCAPBUJLXMYKEJ-UHFFFAOYSA-N	Launched
5729	-21.96	cp	BRD-K18909381	CGS-12066B	Serotonin receptor agonist	CN1CCN(CC1)c2nc3cc(ccc3n4cccc24)C(F)(F)F	LXFHSCDLMBZYKY-UHFFFAOYSA-N
5730	-21.96	cp	BRD-A79237180	ascorbic-acid	Antioxidant	CCCCCCCCCCCCCCCC(=O)OC[C@H](O)[C@@H]1OC(=O)C(=O)C1O	CYJPUZLKFAUFHF-YIXKLDTESA-N	Launched
5725	-21.89	cp	BRD-A02713983	dihydrodeoxygedunin	Growth factor receptor activator	CC(=O)O[C@@H]1CC2C(C)(C)C(=O)CC[C@]2(C)C3CC[C@@]4(C)[C@@H](OC(=O)C=C4[C@]13C)c5ccoc5	QDBAUJQKYJXHPB-OMRKLITNSA-N
5720	-21.79	cp	BRD-K18619710	digoxigenin	Steroid	C[C@@]12[C@H](CC[C@]1(O)[C@@H]1CC[C@@H]3C[C@@H](O)CC[C@]3(C)[C@H]1C[C@H]2O)C1=CC(=O)OC1	SHIBSTMRCDJXLN-KCZCNTNESA-N	Preclinical
5717	-21.65	cp	BRD-K46424862	hymecromone	Monoamine oxidase inhibitor	Cc1cc(=O)oc2cc(O)ccc12	HSHNITRMYYLLCV-UHFFFAOYSA-N	Phase 2
5709	-21.54	cp	BRD-K98493452	honokiol	AKT inhibitor	Oc1ccc(cc1CC=C)-c1cc(CC=C)ccc1O	FVYXIJYOAGAUQK-UHFFFAOYSA-N	Phase 3
5704	-21.41	cp	BRD-K60690191	MPEP	Glutamate receptor antagonist	Cc1cccc(n1)C#Cc1ccccc1	NEWKHUASLBMWRE-UHFFFAOYSA-N	Preclinical
5702	-21.36	cp	BRD-K35559145	levomepromazine	Dopamine receptor antagonist	COc1ccc2Sc3ccccc3N(C[C@H](C)CN(C)C)c2c1	VRQVVMDWGGWHTJ-CQSZACIVSA-N	Launched
5700	-21.33	cp	BRD-K72541103	JAK3-inhibitor-I	JAK inhibitor	OCc1cc2ncnc(Nc3ccc(O)cc3)c2cc1CO	OHQQFYCZENVXDJ-UHFFFAOYSA-N
5697	-21.29	cp	BRD-K50660797	epicatechin	Bacterial DNA gyrase inhibitor	Oc1cc(O)c2C[C@@H](OC(=O)c3cc(O)c(O)c(O)c3)[C@H](Oc2c1)c1ccc(O)c(O)c1	LSHVYAFMTMFKBA-TZIWHRDSSA-N
5696	-21.27	cp	BRD-K98763141	niflumic-acid	Cyclooxygenase inhibitor	OC(=O)c1cccnc1Nc1cccc(c1)C(F)(F)F	JZFPYUNJRRFVQU-UHFFFAOYSA-N	Launched
5688	-21.12	cp	BRD-K99029477	prometon	Photosynthesis inhibitor	COc1nc(NC(C)C)nc(NC(C)C)n1	ISEUFVQQFVOBCY-UHFFFAOYSA-N
5687	-21.08	cp	BRD-K67783091	haloperidol	Dopamine receptor antagonist	OC1(CCN(CCCC(=O)c2ccc(F)cc2)CC1)c1ccc(Cl)cc1	LNEPOXFFQSENCJ-UHFFFAOYSA-N	Launched
5686	-21.07	cp	BRD-K06335600	tizanidine	Adrenergic receptor agonist	Clc1ccc2nsnc2c1NC1=NCCN1	XFYDIVBRZNQMJC-UHFFFAOYSA-N	Launched
5684	-21.04	cp	BRD-K39111395	BCL2-inhibitor	BCL inhibitor	COc1ccc([N+][O-])c(CCc2cc(OC)ccc2[N+][O-])c1	YPSXFMHXRZAGTG-UHFFFAOYSA-N
5680	-20.94	cp	BRD-K95921201	reserpine	Vesicular monoamine transporter inhibitor	CO[C@H]1[C@@H](C[C@@H]2CN3CCc4c([nH]c5cc(OC)ccc45)[C@H]3C[C@@H]2[C@@H]1C(=O)OC)OC(=O)c1cc(OC)c(OC)c(OC)c1	QEVHRUUCFGRFIF-MDEJGZGSSA-N	Launched
5675	-20.87	cp	BRD-M45964048	verteporfin	Photosensitizing agent	COC(=O)CCc1c(C)c2cc3nc(cc4[nH]c(cc5nc(cc1[nH]2)c(CCC(O)=O)c5C)c(C=C)c4C)C1=CC=C([C@@H](C(=O)OC)[C@@]31C)C(=O)OC	YTZALCGQUPRCGW-VKZOZCAPSA-N
5674	-20.82	cp	BRD-K39944607	ochratoxin-a	Phenylalanyl tRNA synthetase inhibitor	C[C@@H]1Cc2c(Cl)cc(C(=O)N[C@@H](Cc3ccccc3)C(=O)O)c(O)c2C(=O)O1	RWQKHEORZBHNRI-BMIGLBTASA-N
5673	-20.79	cp	BRD-K28143534	cyproheptadine	Histamine receptor antagonist	CN1CCC(CC1)=C1c2ccccc2C=Cc2ccccc12	JJCFRYNCJDLXIK-UHFFFAOYSA-N	Launched
5668	-20.68	cp	BRD-K19462402	buflomedil	Adrenergic receptor antagonist	COc1cc(OC)c(C(=O)CCCN2CCCC2)c(OC)c1	OWYLAEYXIQKAOL-UHFFFAOYSA-N	Launched
5663	-20.62	cp	BRD-A66927094	nemonapride	Dopamine receptor antagonist	CNc1cc(OC)c(cc1Cl)C(=O)NC2CCN(Cc3ccccc3)C2C	KRVOJOCLBAAKSJ-UHFFFAOYSA-N	Launched
5664	-20.62	cp	BRD-K66707493	lawsone	Coloring agent	O=C1CC(=O)c2ccccc2C1=O	SLJWCCMDGTZEGQ-UHFFFAOYSA-N
5661	-20.6	cp	BRD-K55454768	TAS-301	Calcium-calmodulin dependent protein kinase inhibitor	COc1ccc(cc1)C(=C2C(=O)Nc3ccccc23)c4ccc(OC)cc4	KUEYYIJXBRWZIB-UHFFFAOYSA-N
5659	-20.58	cp	BRD-A97674275	ranolazine	Sodium channel blocker	COc1ccccc1OCC(O)CN1CCN(CC(=O)Nc2c(C)cccc2C)CC1	XKLMZUWKNUAPSZ-UHFFFAOYSA-N	Launched
5657	-20.55	cp	BRD-K60184833	tyrphostin-46	Tyrosine kinase inhibitor	NC(=O)C(=Cc1ccc(O)c(O)c1)C#N	USOXQZNJFMKTKJ-XVNBXDOJSA-N
5654	-20.52	cp	BRD-K11373525	ZD-7155	Angiotensin receptor antagonist	CCc1cc2N(Cc3ccc(cc3)-c3ccccc3-c3nnn[nH]3)C(=O)CCc2c(CC)n1	BFVNEYDCFJNLGN-UHFFFAOYSA-N	Preclinical
5646	-20.36	cp	BRD-K15502390	nevirapine	Reverse transcriptase inhibitor	Cc1ccnc2c1NC(=O)c1cccnc1N2C1CC1	NQDJXKOVJZTUJA-UHFFFAOYSA-N	Launched
5642	-20.32	cp	BRD-K33453211	levocabastine	Histamine receptor antagonist	C[C@@H]1CN(CC[C@]1(C(O)=O)c1ccccc1)[C@H]1CC[C@](CC1)(C#N)c1ccc(F)cc1	ZCGOMHNNNFPNMX-KYTRFIICSA-N	Launched
5639	-20.28	cp	BRD-A84134924	pancuronium	Acetylcholine receptor antagonist	CC(=O)OC1C(C[C@H]2C3CC[C@H]4C[C@H](OC(=O)C)C(CC4(C)[C@H]3CCC12C)[N+]5(C)CCCCC5)[N+]6(C)CCCCC6	GVEAYVLWDAFXET-PLEMNMNKSA-N	Launched
5634	-20.22	cp	BRD-K50387473	XMD-892	MAP kinase inhibitor	CCOc1cc(ccc1Nc1ncc2N(C)C(=O)c3ccccc3N(C)c2n1)N1CCC(O)CC1	QAPAJIZPZGWAND-UHFFFAOYSA-N
5631	-20.18	cp	BRD-K70557564	zosuquidar	P-glycoprotein inhibitor	O[C@@H](COc1cccc2ncccc12)CN1CCN(CC1)[C@@H]1c2ccccc2[C@@H]2[C@H](c3ccccc13)C2(F)F	IHOVFYSQUDPMCN-DBEBIPAYSA-N	Phase 3
5630	-20.17	cp	BRD-A25067867	benzatropine	Acetylcholine receptor antagonist	CN1C2CCC1CC(C2)OC(c3ccccc3)c4ccccc4	GIJXKZJWITVLHI-UHFFFAOYSA-N
5628	-20.16	cp	BRD-K64835161	BRD-K64835161	-666	Cc1ccc(CNc2ncnc3ccc(cc23)-c2ccc(CO)o2)o1	ROCFOIBAEVAOLQ-UHFFFAOYSA-N
5624	-20.09	cp	BRD-K61401890	deguelin	NADH-ubiquinone oxidoreductase (Complex I) inhibitor	COc1cc2OC[C@H]3Oc4c5C=CC(C)(C)Oc5ccc4C(=O)[C@H]3c2cc1OC	ORDAZKGHSNRHTD-UXHICEINSA-N
5623	-20.06	cp	BRD-K63150726	JTE-907	Cannabinoid receptor inverse agonist	CCCCCOc1c(OC)ccc2cc(C(=O)NCc3ccc4OCOc4c3)c(=O)[nH]c12	GRAJFFFXJYFVOC-UHFFFAOYSA-N	Phase 1
5617	-19.94	cp	BRD-K50938786	ropivacaine	Sodium channel blocker	CCCN1CCCC[C@H]1C(=O)Nc1c(C)cccc1C	ZKMNUMMKYBVTFN-HNNXBMFYSA-N	Launched
5618	-19.94	cp	BRD-K01292756	pimozide	Dopamine receptor antagonist	Fc1ccc(cc1)C(CCCN1CCC(CC1)n1c2ccccc2[nH]c1=O)c1ccc(F)cc1	YVUQSNJEYSNKRX-UHFFFAOYSA-N	Launched
5615	-19.91	cp	BRD-A53077924	tianeptine	Selective serotonin reuptake enhancer (SSRE)	CN1c2ccccc2C(NCCCCCCC(O)=O)c2ccc(Cl)cc2S1(=O)=O	JICJBGPOMZQUBB-UHFFFAOYSA-N	Launched
5614	-19.89	cp	BRD-K29359156	ebselen	H+/K+-ATPase inhibitor	O=c1n([se]c2ccccc12)-c1ccccc1	DYEFUKCXAQOFHX-UHFFFAOYSA-N	Phase 2/Phase 3
5612	-19.88	cp	BRD-K53857191	risperidone	Dopamine receptor antagonist	Cc1nc2CCCCn2c(=O)c1CCN1CCC(CC1)c1noc2cc(F)ccc12	RAPZEAPATHNIPO-UHFFFAOYSA-N	Launched
5609	-19.86	cp	BRD-K28761384	zuclopenthixol	Dopamine receptor antagonist	OCCN1CCN(CCC=C2c3ccccc3Sc3ccc(Cl)cc23)CC1	WFPIAZLQTJBIFN-DVZOWYKESA-N	Launched
5606	-19.78	cp	BRD-K67352070	TC-2559	Acetylcholine receptor agonist	CCOc1cncc(C=CCCNC)c1	HFZDMKMXPGRKCK-UHFFFAOYSA-N
5603	-19.69	cp	BRD-K59058766	chlorprothixene	Dopamine receptor antagonist	CN(C)CCC=C1/c2ccccc2Sc2ccc(Cl)cc12	WSPOMRSOLSGNFJ-VGOFMYFVSA-N	Launched
5600	-19.67	cp	BRD-K72222507	quinapril	ACE inhibitor	CCOC(=O)[C@H](CCc1ccccc1)N[C@@H](C)C(=O)N1Cc2ccccc2C[C@H]1C(O)=O	JSDRRTOADPPCHY-HSQYWUDLSA-N	Launched
5596	-19.62	cp	BRD-K15601958	SEW-2871	Lysophospholipid receptor agonist	FC(F)(F)c1sc(cc1-c1ccccc1)-c1nc(no1)-c1cccc(c1)C(F)(F)F	OYMNPJXKQVTQTR-UHFFFAOYSA-N	Preclinical
5592	-19.57	cp	BRD-K46556543	canrenoic-acid	Mineralocorticoid receptor antagonist	C[C@]12CC[C@H]3[C@@H](C=CC4=CC(=O)CC[C@]34C)[C@@H]1CC[C@@]2(O)CCC(O)=O	PBKZPPIHUVSDNM-WNHSNXHDSA-N
5590	-19.53	cp	BRD-K20338176	cefaclor	Bacterial cell wall synthesis inhibitor	N[C@@H](C(=O)N[C@H]1[C@H]2SCC(Cl)=C(N2C1=O)C(O)=O)c1ccccc1	QYIYFLOTGYLRGG-GPCCPHFNSA-N	Launched
5583	-19.46	cp	BRD-K08890269	CO-102862	Sodium channel blocker	NC(=O)NN=Cc1ccc(Oc2ccc(F)cc2)cc1	MHUUDVZSPFRUSK-UHFFFAOYSA-N
5578	-19.38	cp	BRD-K14200658	syrosingopine	Vesicular monoamine transporter inhibitor	CCOC(=O)Oc1c(OC)cc(cc1OC)C(=O)O[C@@H]2C[C@@H]3CN4CCc5c([nH]c6cc(OC)ccc56)[C@H]4C[C@@H]3[C@@H]([C@H]2OC)C(=O)OC	ZCDNRPPFBQDQHR-SSYATKPKSA-N
5576	-19.36	cp	BRD-K85030058	benactyzine	Acetylcholine receptor antagonist	CCN(CC)CCOC(=O)C(O)(c1ccccc1)c2ccccc2	IVQOFBKHQCTVQV-UHFFFAOYSA-N
5575	-19.33	cp	BRD-K41170226	deoxycholic-acid	G protein-coupled receptor agonist	C[C@H](CCC(O)=O)[C@H]1CC[C@H]2[C@@H]3CC[C@@H]4C[C@H](O)CC[C@]4(C)[C@H]3C[C@H](O)[C@]12C	KXGVEGMKQFWNSR-LLQZFEROSA-N	Launched
5573	-19.3	cp	BRD-K32821942	azathioprine	Dehydrogenase inhibitor	Cn1cnc(c1Sc1[nH]cnc2ncnc12)[N+]([O-])=O	LMEKQMALGUDUQG-UHFFFAOYSA-N	Launched
5571	-19.28	cp	BRD-K05977355	fluconazole	Sterol demethylase inhibitor	OC(Cn1cncn1)(Cn1cncn1)c1ccc(F)cc1F	RFHAOTPXVQNOHP-UHFFFAOYSA-N	Launched
5569	-19.2	cp	BRD-K13261168	LY-16350	Dopamine receptor agonist	CCCN1CCC[C@@H]2Cc3nc(N)ncc3C[C@@H]12	TUFADSGTJUOBEH-ZWNOBZJWSA-N
5568	-19.19	cp	BRD-A34806832	proscillaridin	ATPase inhibitor	C[C@@H]1O[C@@H](O[C@H]2CC[C@]3(C)C4CC[C@]5(C)[C@H](CC[C@]5(O)C4CCC3=C2)c6ccc(=O)oc6)[C@H](O)[C@H](O)[C@H]1O	MYEJFUXQJGHEQK-BVLCKXLMSA-N
5564	-19.12	cp	BRD-A87479750	tenidap	Cyclooxygenase inhibitor	NC(=O)N1C(=O)C(C(=O)c2cccs2)c2cc(Cl)ccc12	IGPDWKCUDHIIRL-UHFFFAOYSA-N	Phase 3
5565	-19.12	cp	BRD-K08502430	angiogenesis-inhibitor	Angiogenesis inhibitor	O=C/1Nc2ccccc2C1=C/c3c[nH]cn3	VEEGZPWAAPPXRB-BJMVGYQFSA-N
5562	-19.11	cp	BRD-K28849549	mesalazine	Cyclooxygenase inhibitor	Nc1ccc(O)c(c1)C(O)=O	KBOPZPXVLCULAV-UHFFFAOYSA-N	Launched
5557	-19.06	cp	BRD-K34533029	tyrphostin-AG-494	EGFR inhibitor	Oc1ccc(cc1O)C=C(/C#N)C(=O)Nc1ccccc1	HKHOVJYOELRGMV-XYOKQWHBSA-N	Preclinical
5550	-18.95	cp	BRD-K17868609	BRL-54443	Serotonin receptor agonist	CN1CCC(CC1)c1c[nH]c2ccc(O)cc12	WKNFADCGOAHBPG-UHFFFAOYSA-N	Preclinical
5552	-18.95	cp	BRD-A31159102	fluoxetine	Selective serotonin reuptake inhibitor (SSRI)	CNCCC(Oc1ccc(cc1)C(F)(F)F)c1ccccc1	RTHCYVBBDHJXIQ-UHFFFAOYSA-N	Launched
5548	-18.93	cp	BRD-K15891719	tenofovir	Reverse transcriptase inhibitor	C[C@H](Cn1cnc2c(N)ncnc12)OCP(O)(O)=O	SGOIRFVFHAKUTI-ZCFIWIBFSA-N	Launched
5541	-18.88	cp	BRD-K63533170	AM-630	Cannabinoid receptor antagonist	COc1ccc(cc1)C(=O)c1c(C)n(CCN2CCOCC2)c2cc(I)ccc12	JHOTYHDSLIUKCJ-UHFFFAOYSA-N	Preclinical
5542	-18.88	cp	BRD-K12002134	megestrol	progesterone receptor agonist	CC(=O)O[C@]1(CC[C@@H]2[C@H]3C=C(C)C4=CC(=O)CC[C@@]4(C)[C@@H]3CC[C@@]12C)C(C)=O	RQZAXGRLVPAYTJ-CNILUYSSSA-N
5537	-18.79	cp	BRD-A68930007	ouabain	ATPase inhibitor	C[C@@H]1O[C@@H](O[C@H]2C[C@@H](O)[C@]3(CO)C4[C@H](O)C[C@]5(C)[C@H](CC[C@]5(O)C4CC[C@]3(O)C2)C2=CC(=O)OC2)[C@H](O)[C@H](O)[C@H]1O	LPMXVESGRSUGHW-XPXORLBYSA-N	Launched
5536	-18.75	cp	BRD-A47494775	dipivefrine	Adrenergic receptor agonist	CNCC(O)c1ccc(OC(=O)C(C)(C)C)c(OC(=O)C(C)(C)C)c1	OCUJLLGVOUDECM-UHFFFAOYSA-N	Launched
5534	-18.72	cp	BRD-K49519092	immethridine	Histamine receptor agonist	C(c1cnc[nH]1)c1ccncc1	DFVSGZHJSIEEQQ-UHFFFAOYSA-N
5532	-18.7	cp	BRD-A30205217	ethotoin	Hydantoin antiepileptic	CCN1C(=O)NC(C1=O)c1ccccc1	SZQIFWWUIBRPBZ-UHFFFAOYSA-N	Launched
5531	-18.66	cp	BRD-A48261811	argatroban	Thrombin inhibitor	C[C@@H]1CCN([C@H](C1)C(O)=O)C(=O)[C@H](CCCN=C(N)N)NS(=O)(=O)c1cccc2CC(C)CNc12	KXNPVXPOPUZYGB-IOVMHBDKSA-N	Launched
5530	-18.6	cp	BRD-K12260308	xanthoxyline	Antifungal	COc1cc(O)c(C(=O)C)c(OC)c1	FBUBVLUPUDBFME-UHFFFAOYSA-N
5523	-18.48	cp	BRD-A73605923	mocimycin	Protein synthesis inhibitor	CCC(C(=O)NC/C=CC=C(C)/C(OC)C(C)C1OC(C=C/C=CC=C(C)/C(=O)c2c(O)cc[nH]c2=O)C(O)C1O)C3(O)OC(C=C/C=CC)C(C)(C)C(O)C3O	HMSYAPGFKGSXAJ-GQARRPNOSA-N
5524	-18.48	cp	BRD-A97730597	hexylcaine	Sodium channel blocker	CC(CNC1CCCCC1)OC(=O)c1ccccc1	DKLKMKYDWHYZTD-UHFFFAOYSA-N	Launched
5520	-18.42	cp	BRD-K59637651	NSC-119889	Protein synthesis inhibitor	OC(=O)c1c(Br)c(Br)c(Br)c(Br)c1c2c3ccc(O)cc3oc4cc(=O)ccc24	MQGBYISSPZLIEZ-UHFFFAOYSA-N
5516	-18.39	cp	BRD-K97810537	beclometasone	Glucocorticoid receptor agonist	CCC(=O)OCC(=O)[C@@]1(OC(=O)CC)[C@@H](C)C[C@H]2[C@@H]3CCC4=CC(=O)C=C[C@]4(C)[C@@]3(Cl)[C@@H](O)C[C@]12C	KUVIULQEHSCUHY-XYWKZLDCSA-N
5512	-18.35	cp	BRD-A09722536	cyclophosphamide	DNA alkylating agent	ClCCN(CCCl)P1(=O)NCCCO1	CMSMOCZEIVJLDB-UHFFFAOYSA-N	Launched
5508	-18.31	cp	BRD-K96084870	DMBI	PDGFR receptor inhibitor	CN(C)c1ccc(/C=C2/C(=O)Nc3ccccc23)cc1	UAKWLVYMKBWHMX-RVDMUPIBSA-N
5503	-18.25	cp	BRD-A49734948	foliosidine	Plant alkaloid	COc1cc(=O)n(C)c2c(OCC(O)C(C)(C)O)cccc12	IUPYLWAXGAJZQC-UHFFFAOYSA-N
5502	-18.24	cp	BRD-A01643550	prednisolone	Glucocorticoid receptor agonist	CC(=O)OCC(=O)[C@@]1(O)CCC2C3CCC4=CC(=O)C=CC4(C)C3[C@@H](O)C[C@]12C	LRJOMUJRLNCICJ-AUGMLKDDSA-N	Launched
5499	-18.18	cp	BRD-A67748489	K3644	Kinesin-like spindle protein inhibitor	CC(=O)NC1=NN(C(C)=O)C(C)(S1)c1ccccc1	JEFVYQYZCAVNTP-UHFFFAOYSA-N
5498	-18.17	cp	BRD-K19295594	gossypol	BCL inhibitor	CC(C)c1c(O)c(O)c(C=O)c2c(O)c(c(C)cc12)-c1c(C)cc2c(C(C)C)c(O)c(O)c(C=O)c2c1O	QBKSWRVVCFFDOT-UHFFFAOYSA-N	Phase 2
5492	-18.13	cp	BRD-K67578145	GDC-0879	RAF inhibitor	OCCn1cc(c(n1)-c1ccncc1)-c1ccc2c(CCC2=N/O)c1	DEZZLWQELQORIU-RELWKKBWSA-N	Preclinical
5493	-18.13	cp	BRD-K39391626	ethylestrenol	Progesterone receptor agonist	CC[C@]1(O)CC[C@H]2[C@@H]3CCC4=CCCC[C@@H]4[C@H]3CC[C@]12C	AOXRBFRFYPMWLR-XGXHKTLJSA-N
5489	-18.08	cp	BRD-A45140972	meclocycline	Bacterial 30S ribosomal subunit inhibitor	CN(C)[C@H]1[C@@H]2[C@@H](O)C3C(C(=O)c4c(O)ccc(Cl)c4C3=C)C(=O)[C@]2(O)C(=O)C(C(=O)N)C1=O	YKYBWGJKLYMCFI-LOXSQDDVSA-N
5484	-17.99	cp	BRD-A10715913	sulpiride	Dopamine receptor antagonist	CCN1CCC(CNC(=O)c2cc(ccc2OC)S(=O)(=O)N)C1	IAGQNKXBDXVWPR-UHFFFAOYSA-N	Launched
5476	-17.9	cp	BRD-K25504083	cytochalasin-d	Actin polymerization inhibitor	C[C@H]1[C@H]2[C@H](Cc3ccccc3)NC(=O)[C@@]22[C@@H](C=CC[C@H](C)C(=O)[C@@](C)(O)C=C[C@H]2OC(C)=O)[C@H](O)C1=C	SDZRWUKZFQQKKV-NJXDYHGESA-N
5471	-17.84	cp	BRD-K87142802	veliparib	PARP inhibitor	C[C@@]1(CCCN1)c1nc2c(cccc2[nH]1)C(N)=O	JNAHVYVRKWKWKQ-CYBMUJFWSA-N	Phase 3
5468	-17.78	cp	BRD-K70358946	aripiprazole	Serotonin receptor agonist	Clc1cccc(N2CCN(CCCCOc3ccc4CCC(=O)Nc4c3)CC2)c1Cl	CEUORZQYGODEFX-UHFFFAOYSA-N	Launched
5467	-17.74	cp	BRD-K57631554	aminolevulinic-acid	Oxidizing agent	NCC(=O)CCC(O)=O	ZGXJTSGNIOSYLO-UHFFFAOYSA-N
5461	-17.62	cp	BRD-A69917777	aminopentamide	Acetylcholine receptor antagonist	CC(CC(C(N)=O)(c1ccccc1)c1ccccc1)N(C)C	NARHAGIVSFTMIG-UHFFFAOYSA-N	Launched
5459	-17.58	cp	BRD-K66019333	oxantel	Anthelmintic	CN1CCCN=C1C=Cc1cccc(O)c1	VRYKTHBAWRESFI-VOTSOKGWSA-N
5448	-17.37	cp	BRD-K18742343	H-8	PKA inhibitor	CNCCNS(=O)(=O)c1cccc2cnccc12	PJWUXKNZVMEPPH-UHFFFAOYSA-N
5445	-17.34	cp	BRD-K63343048	orlistat	Lipase inhibitor	CCCCCCCCCCC[C@@H](C[C@@H]1OC(=O)[C@H]1CCCCCC)OC(=O)[C@H](CC(C)C)NC=O	AHLBNYSZXLDEJQ-FWEHEUNISA-N	Launched
5439	-17.26	cp	BRD-K64341947	CFM-1571	Guanylate cyclase activator	COc1ccc(NC(=O)c2cc(OCCCN(C)C)nn2Cc2ccccc2)cc1	YZCSJBGQLATPMH-UHFFFAOYSA-N	Preclinical
5431	-17.13	cp	BRD-K61269089	daphnetin	Protein kinase inhibitor	Oc1ccc2ccc(=O)oc2c1O	ATEFPOUAMCWAQS-UHFFFAOYSA-N	Preclinical
5429	-17.04	cp	BRD-A65013509	oxybutynin	Acetylcholine receptor antagonist	CCN(CC)CC#CCOC(=O)C(O)(C1CCCCC1)c1ccccc1	XIQVNETUBQGFHX-UHFFFAOYSA-N	Launched
5427	-17.02	cp	BRD-A51182606	chloramphenicol	Protein synthesis inhibitor	OCC(NC(=O)C(Cl)Cl)C(O)c1ccc(cc1)[N+](=O)[O-]	WIIZWVCIJKGZOK-UHFFFAOYSA-N	Launched
5424	-16.99	cp	BRD-K76133116	benzydamine	Membrane integrity inhibitor	NCc1ccccc1	WGQKYBSKWIADBV-UHFFFAOYSA-N	Launched
5420	-16.89	cp	BRD-K10995081	perphenazine	Dopamine receptor antagonist	OCCN1CCN(CCCN2c3ccccc3Sc3ccc(Cl)cc23)CC1	RGCVKNLCSQQDEP-UHFFFAOYSA-N	Launched
5417	-16.86	cp	BRD-K13725475	rhodomyrtoxin	Cytotoxic agent	CC(C)CC(=O)c1c(O)c(C)c(O)c2c1oc3c(C(=O)CC(C)C)c(O)c(C)c(O)c32	DEUFHKWBUJBCRS-UHFFFAOYSA-N
5412	-16.81	cp	BRD-K46862739	metyrapone	Cytochrome P450 inhibitor	CC(C)(C(=O)c1cccnc1)c1cccnc1	FJLBFSROUSIWMA-UHFFFAOYSA-N	Launched
5410	-16.75	cp	BRD-K88679075	methandriol	Androgenic steroid	C[C@]1(O)CC[C@H]2[C@@H]3CC=C4C[C@@H](O)CC[C@]4(C)[C@H]3CC[C@@]21C	WRWBCPJQPDHXTJ-DTMQFJJTSA-N
5408	-16.74	cp	BRD-K87573634	propylpyrazole	Estrogen receptor agonist	CCCc1cn(nc1-c1ccc(O)cc1)-c1ccc(O)cc1	HTMIOGNQDXQXAQ-UHFFFAOYSA-N
5409	-16.74	cp	BRD-K07303502	arachidonyl-trifluoro-methane	Cytosolic phospholipase inhibitor	CCCCC/C=CC/C=CC/C=CC/C=CCCCC(=O)C(F)(F)F	PLWROONZUDKYKG-DOFZRALJSA-N
5405	-16.69	cp	BRD-A43082555	loxoprofen	Cyclooxygenase inhibitor	CC(C(O)=O)c1ccc(CC2CCCC2=O)cc1	YMBXTVYHTMGZDW-UHFFFAOYSA-N	Launched
5403	-16.65	cp	BRD-K40990712	hexamethyleneamiloride	Sodium/hydrogen antiport inhibitor	NC(=N)NC(=O)c1nc(Cl)c(nc1N)N2CCCCCC2	RQQJJXVETXFINY-UHFFFAOYSA-N
5401	-16.6	cp	BRD-K51476772	ST-638	Tyrosine kinase inhibitor	CCOc1cc(/C=C(/C#N)C(=O)N)cc(CSc2ccccc2)c1O	YKLMGKWXBLSKPK-ZSOIEALJSA-N
5399	-16.59	cp	BRD-K69195780	NAN-190	Serotonin receptor agonist	COc1ccccc1N1CCN(CCCCN2C(=O)c3ccccc3C2=O)CC1	SJDOMIRMMUGQQK-UHFFFAOYSA-N	Preclinical
5394	-16.48	cp	BRD-K73290745	ICI-199441	Opioid receptor agonist	CN([C@H](CN1CCCC1)c1ccccc1)C(=O)Cc1ccc(Cl)c(Cl)c1	AEJOEPSMZCEYJN-HXUWFJFHSA-N	Preclinical
5392	-16.43	cp	BRD-K96119599	leucodin	Melanin inhibitor	C[C@H]1[C@@H]2CCC(=C3[C@@H]([C@H]2OC1=O)C(=CC3=O)C)C	BJPSSVHNEGMBDQ-NUZBWSBOSA-N
5391	-16.41	cp	BRD-K50417881	eticlopride	Dopamine receptor antagonist	CCN1CCC[C@H]1CNC(=O)c1c(O)c(CC)cc(Cl)c1OC	AADCDMQTJNYOSS-LBPRGKRZSA-N	Preclinical
5388	-16.35	cp	BRD-A41722204	sulmazole	Adenosine receptor antagonist	COc1cc(ccc1c2nc3ccncc3[nH]2)S(=O)C	JQUKCPUPFALELS-UHFFFAOYSA-N	Phase 1
5377	-16.15	cp	BRD-K82846253	repaglinide	Insulin secretagogue	CCOc1cc(CC(=O)N[C@@H](CC(C)C)c2ccccc2N2CCCCC2)ccc1C(O)=O	FAEKWTJYAYMJKF-QHCPKHFHSA-N	Launched
5375	-16.14	cp	BRD-K80315159	DPPE	Histamine receptor antagonist	CCN(CC)CCOc1ccc(Cc2ccccc2)cc1	NFIXBCVWIPOYCD-UHFFFAOYSA-N	Phase 3
5373	-16.11	cp	BRD-K72726508	arcyriaflavin-a	CDK inhibitor	O=C1NC(=O)c2c1c1c3ccccc3[nH]c1c1[nH]c3ccccc3c21	KAJXOWFGKYKMMZ-UHFFFAOYSA-N	Preclinical
5367	-16	cp	BRD-A66563878	medetomidine	Adrenergic receptor agonist	CC(c1cnc[nH]1)c2cccc(C)c2C	CUHVIMMYOGQXCV-UHFFFAOYSA-N	Launched
5364	-15.97	cp	BRD-K39823328	VU-0366037-2	Glutamate receptor modulator	Clc1ccccc1C(=O)Nc1ccc(NC(=O)c2ccccn2)cc1Cl	MTELUFOIWGSEFF-UHFFFAOYSA-N
5360	-15.94	cp	BRD-A16332958	modafinil	Adrenergic receptor agonist	NC(=O)CS(=O)C(c1ccccc1)c1ccccc1	YFGHCGITMMYXAQ-UHFFFAOYSA-N
5358	-15.92	cp	BRD-K11399644	phenformin	AMPK activator	NC(=N)NC(=N)NCCc1ccccc1	ICFJFFQQTFMIBG-UHFFFAOYSA-N	Withdrawn
5355	-15.9	cp	BRD-K76908866	CP-724714	EGFR inhibitor	COCC(=O)NCC=Cc1ccc2ncnc(Nc3ccc(Oc4ccc(C)nc4)c(C)c3)c2c1	LLVZBTWPGQVVLW-SNAWJCMRSA-N	Phase 2
5354	-15.89	cp	BRD-A60294240	tribenoside	Anti-inflammatory	CCOC1O[C@H]([C@@H](COCc2ccccc2)OCc2ccccc2)[C@H](OCc2ccccc2)[C@H]1O	ULLNJSBQMBKOJH-VIVFLBMVSA-N
5353	-15.88	cp	BRD-A99177642	deltaline	Acetylcholine receptor antagonist	CCN1C[C@]2(C)CC[C@H](OC)[C@@]34[C@@H]2[C@H](OC(=O)C)[C@@]5(OCO[C@]65C[C@H](OC)[C@H]7C[C@]4(O)[C@@H]6[C@H]7OC)C13	DTTPWCNKTMQMTE-DCRKHLHRSA-N
5348	-15.83	cp	BRD-K64044582	linoleamide	ACAT inhibitor	CCCCC/C=CC/C=CCCCCCCCC(=O)N	SFIHQZFZMWZOJV-HZJYTTRNSA-N
5339	-15.77	cp	BRD-A28105619	cucurbitacin-i	JAK inhibitor	CC(C)(O)C=CC(=O)[C@](C)(O)C1[C@H](O)C[C@@]2(C)C3CC=C4C(CC(=O)C(=O)C4(C)C)[C@]3(C)C(=O)C[C@]12C	NZZOMHODWAPPJH-YOLQPZLMSA-N
5322	-15.54	cp	BRD-A65076780	dihydroergocristine	Adrenergic receptor antagonist	CC(C)[C@@]1(NC(=O)[C@@H]2CC3[C@@H](Cc4c[nH]c5cccc3c45)N(C)C2)O[C@@]6(O)[C@@H]7CCCN7C(=O)[C@H](Cc8ccccc8)N6C1=O	DEQITUUQPICUMR-DLVWBKJWSA-N	Launched
5320	-15.53	cp	BRD-K76810206	nicergoline	Adrenergic receptor antagonist	CO[C@]12C[C@@H](COC(=O)c3cncc(Br)c3)CN(C)[C@@H]1Cc1cn(C)c3cccc2c13	YSEXMKHXIOCEJA-FVFQAYNVSA-N	Launched
5317	-15.5	cp	BRD-A41941932	vitexin	Antioxidant	OC[C@H]1OC([C@H](O)[C@@H](O)[C@@H]1O)c2c(O)cc(O)c3c(=O)cc(oc23)c4ccc(O)cc4	SGEWCQFRYRRZDC-YWFAZRBLSA-N
5316	-15.49	cp	BRD-K90543092	levonorgestrel	Estrogen receptor agonist	CC[C@@]12CC[C@@H]3[C@H](CCC4=CC(=O)CC[C@@H]34)[C@H]1CC[C@@]2(O)C#C	WWYNJERNGUHSAO-ZWMUSQMVSA-N	Launched
5312	-15.48	cp	BRD-K41337261	ZM-306416	ABL inhibitor	COc1cc2ncnc(Nc3ccc(Cl)cc3F)c2cc1OC	YHUIUSRCUKUUQA-UHFFFAOYSA-N	Preclinical
5308	-15.44	cp	BRD-K12932420	YM-976	Phosphodiesterase inhibitor	CCc1ccc2c(nc(=O)n(CC)c2n1)-c1cccc(Cl)c1	MNHXYNNKDDXKNP-UHFFFAOYSA-N	Phase 1
5309	-15.44	cp	BRD-K18059238	gamma-linolenic-acid	Cyclooxygenase inhibitor	CCCCCC=C/CC=C/CC=C/CCCCC(O)=O	VZCCETWTMQHEPK-QNEBEIHSSA-N	Phase 2
5306	-15.43	cp	BRD-K55468218	spiperone	Dopamine receptor antagonist	Fc1ccc(cc1)C(=O)CCCN1CCC2(CC1)N(CNC2=O)c1ccccc1	DKGZKTPJOSAWFA-UHFFFAOYSA-N	Launched
5304	-15.4	cp	BRD-K79930101	GW-583340	EGFR inhibitor	CS(=O)(=O)CCNCc1nc(cs1)-c1ccc2ncnc(Nc3ccc(OCc4cccc(F)c4)c(Cl)c3)c2c1	MNNXRVSQOABRRP-UHFFFAOYSA-N	Preclinical
5303	-15.39	cp	BRD-K97158071	droperidol	Dopamine receptor antagonist	Fc1ccc(cc1)C(=O)CCCN1CCC(=CC1)n1c2ccccc2[nH]c1=O	RMEDXOLNCUSCGS-UHFFFAOYSA-N	Launched
5297	-15.29	cp	BRD-K52930707	rescinnamine	ACE inhibitor	CO[C@H]1[C@@H](C[C@@H]2CN3CCc4c([nH]c5cc(OC)ccc45)[C@H]3C[C@@H]2[C@@H]1C(=O)OC)OC(=O)/C=C/c6cc(OC)c(OC)c(OC)c6	SZLZWPPUNLXJEA-QEGASFHISA-N
5298	-15.29	cp	BRD-A77299732	salubrinal	Eukaryotic translation initiation factor inhibitor	ClC(Cl)(Cl)C(NC(=O)C=Cc1ccccc1)NC(=S)Nc2cccc3cccnc23	LCOIAYJMPKXARU-UHFFFAOYSA-N	Preclinical
5292	-15.22	cp	BRD-A39172021	ampiroxicam	Cyclooxygenase inhibitor	CCOC(=O)OC(C)OC1=C(N(C)S(=O)(=O)c2ccccc12)C(=O)Nc1ccccn1	LSNWBKACGXCGAJ-UHFFFAOYSA-N
5290	-15.2	cp	BRD-K10961822	latanoprost	Prostanoid receptor agonist	CC(C)OC(=O)CCCC=C/C[C@H]1[C@@H](O)C[C@@H](O)[C@@H]1CC[C@@H](O)CCc1ccccc1	GGXICVAJURFBLW-CEYXHVGTSA-N	Launched
5287	-15.15	cp	BRD-K40758068	efavirenz	HIV protease inhibitor	FC(F)(F)[C@]1(OC(=O)Nc2ccc(Cl)cc12)C#CC1CC1	XPOQHMRABVBWPR-ZDUSSCGKSA-N	Launched
5278	-15.07	cp	BRD-K44442813	pidotimod	Interferon receptor agonist	OC(=O)[C@@H]1CSCN1C(=O)[C@@H]1CCC(=O)N1	UUTKICFRNVKFRG-WDSKDSINSA-N	Launched
5274	-15.03	cp	BRD-K34092021	arvanil	TRPV agonist	CCCCC/C=CC/C=CC/C=CC/C=CCCCC(=O)NCc1ccc(O)c(OC)c1	QVLMCRFQGHWOPM-ZKWNWVNESA-N
5270	-14.97	cp	BRD-K45435259	SCH-23390	Dopamine receptor antagonist	CN1CCc2cc(Cl)c(O)cc2[C@H](C1)c1ccccc1	GOTMKOSCLKVOGG-OAHLLOKOSA-N	Preclinical
5266	-14.94	cp	BRD-K30990140	FR-122047	Cyclooxygenase inhibitor	COc1ccc(cc1)-c1nc(sc1-c1ccc(OC)cc1)C(=O)N1CCN(C)CC1	UBHKJRYGKOSQDJ-UHFFFAOYSA-N	Preclinical
5264	-14.93	cp	BRD-K05737787	isoeugenol	Nitric oxide production inhibitor	Cc1cc(=O)c2c(O)cc(O)c(C)c2o1	XSSGQRFNGHRFBC-UHFFFAOYSA-N
5263	-14.91	cp	BRD-K09963420	saquinavir	HIV protease inhibitor	CC(C)(C)NC(=O)[C@@H]1C[C@@H]2CCCC[C@@H]2CN1C[C@@H](O)[C@H](Cc3ccccc3)NC(=O)[C@H](CC(=O)N)NC(=O)c4ccc5ccccc5n4	QWAXKHKRTORLEM-UGJKXSETSA-N	Launched
5260	-14.9	cp	BRD-K06198550	isorotenone	Mitochondrial complex I inhibitor	COc1cc2OC[C@H]3Oc4c(ccc5oc(cc45)C(C)C)C(=O)[C@H]3c2cc1OC	DJDRQIXLFYUYAA-RTWAWAEBSA-N
5261	-14.9	cp	BRD-K59574735	ubenimex	Leukotriene inhibitor	CC(C)C[C@H](NC(=O)[C@@H](O)[C@H](N)Cc1ccccc1)C(O)=O	VGGGPCQERPFHOB-RDBSUJKOSA-N	Launched
5257	-14.87	cp	BRD-K36627727	tamibarotene	Retinoid receptor agonist	CC1(C)CCC(C)(C)c2cc(NC(=O)c3ccc(cc3)C(O)=O)ccc12	MUTNCGKQJGXKEM-UHFFFAOYSA-N	Launched
5253	-14.85	cp	BRD-K42452249	EO-1428	p38 MAPK inhibitor	Cc1ccccc1C(=O)c1ccc(Nc2ccc(Br)cc2N)cc1Cl	HDCLCHNAEZNGNV-UHFFFAOYSA-N	Preclinical
5248	-14.81	cp	BRD-K07691486	roscovitine	CDK inhibitor	CC[C@H](CO)Nc1nc(NCc2ccccc2)c2ncn(C(C)C)c2n1	BTIHMVBBUGXLCJ-OAHLLOKOSA-N	Phase 2
5249	-14.81	cp	BRD-A86044036	flurbiprofen	Cyclooxygenase inhibitor	CC(C(O)=O)c1ccc(c(F)c1)-c1ccccc1	SYTBZMRGLBWNTM-UHFFFAOYSA-N
5246	-14.79	cp	BRD-A62071884	siguazodan	Phosphodiesterase inhibitor	CNC(NC#N)=N/c1ccc(cc1)C1=NNC(=O)CC1C	NUHPODZZKHQQET-UHFFFAOYSA-N	Phase 1
5243	-14.78	cp	BRD-K36153907	KU-C103885	Cystic fibrosis transmembrane conductance regulator inhibitor	FC(F)(F)c1ccc2sn(-c3ccccc3)c(=O)c2c1	SVRPCKORFHWVIP-UHFFFAOYSA-N
5240	-14.77	cp	BRD-K68873215	phosphodiesterase-V-inhibitor-II	Phosphodiesterase inhibitor	CCCCN1C(=O)[C@H]2Cc3c([nH]c4ccccc34)[C@@H](N2C1=O)c5ccc(OC)cc5	XWBJKKIHTRCECR-IRLDBZIGSA-N
5239	-14.72	cp	BRD-K68103045	CGS-20625	Benzodiazepine receptor agonist	COc1ccc(cc1)-n1nc2c3CCCCCc3[nH]cc2c1=O	XRUUVUYJUULCBQ-UHFFFAOYSA-N	Phase 1
5235	-14.67	cp	BRD-A87719232	naproxen	Cyclooxygenase inhibitor	COc1ccc2cc(ccc2c1)C(C)C(=O)O	CMWTZPSULFXXJA-UHFFFAOYSA-N	Launched
5236	-14.67	cp	BRD-K95885906	quercetagetin	PIM inhibitor	COc1ccc(cc1OC)-c1oc2cc(OC)c(OC)c(OC)c2c(=O)c1OC	CHXSDKWBSFDZEU-UHFFFAOYSA-N
5231	-14.61	cp	BRD-K66412701	pazufloxacin	Topoisomerase inhibitor	C[C@H]1COc2c(c(F)cc3c2n1cc(C(O)=O)c3=O)C1(N)CC1	XAGMUUZPGZWTRP-ZETCQYMHSA-N	Launched
5232	-14.61	cp	BRD-A16311756	profenamine	Butyrylcholinesterase inhibitor	CCN(CC)C(C)CN1c2ccccc2Sc2ccccc12	CDOZDBSBBXSXLB-UHFFFAOYSA-N
5226	-14.55	cp	BRD-K07888107	depudecin	HDAC inhibitor	C[C@@H](O)[C@H]1O[C@H]1C=C[C@H]1O[C@H]1[C@H](O)C=C	DLVJMFOLJOOWFS-JCQOUOGGSA-N
5210	-14.29	cp	BRD-K37516142	idebenone	Calcium channel modulator	COC1=C(OC)C(=O)C(CCCCCCCCCCO)=C(C)C1=O	JGPMMRGNQUBGND-UHFFFAOYSA-N	Launched
5206	-14.27	cp	BRD-K59570838	homoveratrylamine	Dopamine analog	COc1ccc(CCN)cc1OC	ANOUKFYBOAKOIR-UHFFFAOYSA-N
5207	-14.27	cp	BRD-A99411506	esculin	Antioxidant	OC[C@H]1OC(Oc2cc3ccc(=O)oc3cc2O)[C@H](O)[C@@H](O)[C@@H]1O	XHCADAYNFIFUHF-GSZWNOCJSA-N	Phase 1
5202	-14.19	cp	BRD-K52172416	anastrozole	Aromatase inhibitor	CC(C)(C#N)c1cc(Cn2cncn2)cc(c1)C(C)(C)C#N	YBBLVLTVTVSKRW-UHFFFAOYSA-N	Launched
5198	-14.12	cp	BRD-K22193694	dioxybenzone	Topical sunscreen agent	COc1ccc(C(=O)c2ccccc2O)c(O)c1	MEZZCSHVIGVWFI-UHFFFAOYSA-N	Preclinical
5196	-14.11	cp	BRD-K56064827	EI-273	PKC inhibitor	COCc1cc(O)c(O)c(O)c1c2c(O)c(O)c(O)cc2COC	NEBCAMAQXZIVRE-UHFFFAOYSA-N
5194	-14.07	cp	BRD-K45861246	azaperone	Dopamine receptor antagonist	Fc1ccc(cc1)C(=O)CCCN1CCN(CC1)c1ccccn1	XTKDAFGWCDAMPY-UHFFFAOYSA-N	Launched
5190	-14.04	cp	BRD-K24576554	AT-9283	JAK inhibitor	O=C(NC1CC1)Nc1c[nH]nc1-c1nc2cc(CN3CCOCC3)ccc2[nH]1	LOLPPWBBNUVNQZ-UHFFFAOYSA-N	Phase 2
5191	-14.04	cp	BRD-A82656074	naltrindole	Opioid receptor antagonist	Oc1ccc2CC3N(CC4CC4)CCC5(C6Oc1c25)C3(O)Cc7c6[nH]c8ccccc78	WIYUZYBFCWCCQJ-UHFFFAOYSA-N	Preclinical
5186	-14	cp	BRD-K68867920	quetiapine	Dopamine receptor antagonist	OCCOCCN1CCN(CC1)C1=Nc2ccccc2Sc2ccccc12	URKOMYMAXPYINW-UHFFFAOYSA-N	Launched
5183	-13.99	cp	BRD-K51730347	diphencyprone	Immunostimulant	O=c1c(c1-c1ccccc1)-c1ccccc1	HCIBTBXNLVOFER-UHFFFAOYSA-N	Phase 2
5184	-13.99	cp	BRD-K90574421	ipsapirone	Serotonin receptor agonist	O=C1N(CCCCN2CCN(CC2)c2ncccn2)S(=O)(=O)c2ccccc12	TZJUVVIWVWFLCD-UHFFFAOYSA-N	Phase 3
5185	-13.99	cp	BRD-K96037667	norethindrone	Progesterone receptor agonist	CC(=O)O[C@]1(CC[C@H]2[C@@H]3CCC4=CC(=O)CC[C@@H]4[C@H]3CC[C@]12C)C#C	IMONTRJLAWHYGT-ZCPXKWAGSA-N	Launched
5181	-13.97	cp	BRD-A37492983	iocetamic-acid	Radiopaque medium	CC(CN(C(C)=O)c1c(I)cc(I)c(N)c1I)C(O)=O	GSVQIUGOUKJHRC-UHFFFAOYSA-N	Launched
5178	-13.93	cp	BRD-K61250553	loperamide	Opioid receptor agonist	CN(C)C(=O)C(CCN1CCC(O)(CC1)c1ccc(Cl)cc1)(c1ccccc1)c1ccccc1	RDOIQAHITMMDAJ-UHFFFAOYSA-N	Launched
5174	-13.86	cp	BRD-A73859745	glycodeoxycholic-acid	Apoptosis stimulant	CC(CCC(=O)NCC(=O)O)C1CCC2C3CCC4CC(O)CCC4(C)C3CC(O)C12C	WVULKSPCQVQLCU-UHFFFAOYSA-N
5170	-13.84	cp	BRD-A41112154	oleanolic-acid	G protein-coupled receptor agonist	CC(=O)O[C@@H]1CC[C@@]2(C)C(CC[C@]3(C)C2CC=C4C5CC(C)(C)CC[C@@]5(CC[C@]43C)C(=O)O)C1(C)C	RIXNFYQZWDGQAE-JMGFFJFSSA-N	Preclinical
5167	-13.82	cp	BRD-K64994968	progesterone	Progesterone receptor agonist	CC(=O)[C@H]1CC[C@H]2[C@@H]3CCC4=CC(=O)CC[C@]4(C)[C@H]3CC[C@]12C	RJKFOVLPORLFTN-LEKSSAKUSA-N	Launched
5158	-13.68	cp	BRD-A42423104	benproperine	Antitussive	CC(COc1ccccc1Cc2ccccc2)N3CCCCC3	JTUQXGZRVLWBCR-UHFFFAOYSA-N	Launched
5156	-13.64	cp	BRD-K37206356	rhamnetin	HDAC inhibitor	COc1cc(O)c2c(=O)c(O)c(oc2c1)c3ccc(O)c(O)c3	JGUZGNYPMHHYRK-UHFFFAOYSA-N
5153	-13.6	cp	BRD-A93236127	digitoxin	ATPase inhibitor	C[C@H]1O[C@H](C[C@H](O)[C@@H]1O)O[C@H]1[C@@H](O)C[C@H](O[C@H]2[C@@H](O)C[C@H](O[C@H]3CC[C@@]4(C)[C@H](CCC5C4CC[C@]4(C)[C@H](CC[C@]54O)C4=CC(=O)OC4)C3)O[C@@H]2C)O[C@@H]1C	WDJUZGPOPHTGOT-KSVSUYAUSA-N	Launched
5152	-13.58	cp	BRD-K84663978	trequinsin	Phosphodiesterase inhibitor	COc1cc2CCn3c(cc(=N/c4c(C)cc(C)cc4C)n(C)c3=O)-c2cc1OC	MCMSJVMUSBZUCN-YYDJUVGSSA-N	Phase 1
5150	-13.52	cp	BRD-K46766488	S-14506	Serotonin receptor agonist	COc1ccc2cccc(N3CCN(CCNC(=O)c4ccc(F)cc4)CC3)c2c1	IFMQODYDAUKKEN-UHFFFAOYSA-N	Preclinical
5149	-13.51	cp	BRD-A96107863	nisoldipine	Calcium channel blocker	COC(=O)C1C(C(=C(C)N=C1C)C(=O)OCC(C)C)c2ccccc2[N+](=O)[O-]	CMRUBVBRILWITQ-UHFFFAOYSA-N
5146	-13.48	cp	BRD-K88759641	EMD-66684	Angiotensin receptor antagonist	CCCCc1nc2ccn(CC(=O)N(C)C)c(=O)c2n1Cc1ccc(cc1)-c1ccccc1-c1nnn[nH]1	CQVJTTOZTTVVBK-UHFFFAOYSA-N	Preclinical
5141	-13.43	cp	BRD-A51382177	fosinopril	ACE inhibitor	CCC(=O)O[C@@H](OP(=O)(CCCCc1ccccc1)CC(=O)N1C[C@@H](C[C@H]1C(O)=O)C1CCCCC1)C(C)C	BIDNLKIUORFRQP-AJTMIRJTSA-N	Launched
5135	-13.41	cp	BRD-A20968261	WAY-213613	Glutamate inhibitor	NC(CC(=O)Nc1ccc(Oc2cc(F)c(F)cc2Br)cc1)C(=O)O	BNYDDAAZMBUFRG-UHFFFAOYSA-N	Preclinical
5137	-13.41	cp	BRD-A36074203	remacemide	Glutamate receptor antagonist	CC(Cc1ccccc1)(NC(=O)CN)c1ccccc1	YSGASDXSLKIKOD-UHFFFAOYSA-N	Phase 3
5130	-13.35	cp	BRD-K03642198	AY-9944	Hedgehog pathway modulator	Clc1ccccc1CNCC2CCC(CNCc3ccccc3Cl)CC2	RZRPZWGIOOZIBE-UHFFFAOYSA-N	Preclinical
5127	-13.32	cp	BRD-K43290182	Ro-04-6790	Serotonin receptor antagonist	CNc1cc(NS(=O)(=O)c2ccc(N)cc2)nc(NC)n1	JELFWSXQTXRMAJ-UHFFFAOYSA-N
5128	-13.32	cp	BRD-K39733634	L-161982	Prostanoid receptor antagonist	CCCCc1nn(-c2ccccc2C(F)(F)F)c(=O)n1Cc1ccc(cc1)-c1ccccc1S(=O)(=O)NC(=O)c1sccc1C	MMDNKTXNUZFVKD-UHFFFAOYSA-N	Preclinical
5125	-13.3	cp	BRD-K99174507	cardiogenol-c	Cardiomyogenesis inducer	COc1ccc(Nc2nccc(NCCO)n2)cc1	LKBSMPFEKIBRGC-UHFFFAOYSA-N	Preclinical
5120	-13.09	cp	BRD-K75641298	metoclopramide	Dopamine receptor antagonist	CCN(CC)CCNC(=O)c1cc(Cl)c(N)cc1OC	TTWJBBZEZQICBI-UHFFFAOYSA-N	Launched
5117	-13.08	cp	BRD-K39987650	bisacodyl	Laxative	CC(=O)Oc1ccc(cc1)C(c1ccc(OC(C)=O)cc1)c1ccccn1	KHOITXIGCFIULA-UHFFFAOYSA-N	Launched
5114	-13.06	cp	BRD-A31007383	SDZ-WAG-994	Adenosine receptor agonist	COC1C(O)C(CO)OC1n2cnc3c(NC4CCCCC4)ncnc23	JAKAFSGZUXCHLF-UHFFFAOYSA-N	Phase 2
5111	-12.97	cp	BRD-K41051431	mecillinam	Bacterial cell wall synthesis inhibitor	CC1(C)S[C@@H]2[C@H](N=CN3CCCCCC3)C(=O)N2[C@H]1C(O)=O	BWWVAEOLVKTZFQ-ISVUSNJMSA-N
5110	-12.96	cp	BRD-A78295502	hydroquinine	Antiarrhythmic	CC[C@H]1CN2CCC1C[C@H]2[C@H](O)c3ccnc4ccc(OC)cc34	LJOQGZACKSYWCH-OOXNXYBBSA-N
5100	-12.85	cp	BRD-K41903098	diphenoxylate	Opioid receptor agonist	CCOC(=O)C1(CCN(CCC(C#N)(c2ccccc2)c3ccccc3)CC1)c4ccccc4	HYPPXZBJBPSRLK-UHFFFAOYSA-N
5098	-12.83	cp	BRD-K96263742	GW-7647	PPAR receptor agonist	CC(C)(Sc1ccc(CCN(CCCCC2CCCCC2)C(=O)NC2CCCCC2)cc1)C(O)=O	PKNYXWMTHFMHKD-UHFFFAOYSA-N	Preclinical
5082	-12.63	cp	BRD-K49890030	gavestinel	Glutamate receptor antagonist	OC(=O)c1[nH]c2cc(Cl)cc(Cl)c2c1C=CC(=O)Nc3ccccc3	WZBNEZWCNKUOSM-VOTSOKGWSA-N	Phase 3
5083	-12.63	cp	BRD-K43405658	tyrphostin-AG-527	Protein tyrosine kinase inhibitor	C[C@@H](NC(=O)/C(=C/c1ccc(O)c(O)c1)/C#N)c2ccccc2	UMGQVUWXNOJOSJ-KMHUVPDISA-N
5076	-12.57	cp	BRD-K01253243	SB-590885	RAF inhibitor	CN(C)CCOc1ccc(cc1)-c1nc(c([nH]1)-c1ccc2c(CCC2=NO)c1)-c1ccncc1	MLSAQOINCGAULQ-QLTSDVKISA-N	Preclinical
5077	-12.57	cp	BRD-K29950728	clomifene	Estrogen receptor antagonist	CCN(CC)CCOc1ccc(cc1)C(=C(/Cl)c1ccccc1)c1ccccc1	GKIRPKYJQBWNGO-QPLCGJKRSA-N	Launched
5065	-12.46	cp	BRD-A11135865	nor-binaltorphimine	Opioid receptor antagonist	Oc1ccc2CC3N(CC4CC4)CCC5(C6Oc1c25)C3(O)Cc7c8CC9(O)C%10Cc%11ccc(O)c%12OC(c8[nH]c67)C9(CCN%10CC%13CC%13)c%12%11	APSUXPSYBJVPPS-UHFFFAOYSA-N
5064	-12.45	cp	BRD-K95676198	JAK3-inhibitor-V	JAK inhibitor	C=CC(=O)c1ccc2ccccc2c1	FOTCGZPFSUWZBN-UHFFFAOYSA-N
5060	-12.43	cp	BRD-K48869804	icilin	TRPV agonist	Oc1ccccc1N1CC=C(NC1=O)c1cccc(c1)[N+]([O-])=O	RCEFMOGVOYEGJN-UHFFFAOYSA-N
5062	-12.43	cp	BRD-K47323024	methapyrilene	Histamine receptor antagonist	CN(C)CCN(Cc1cccs1)c1ccccn1	HNJJXZKZRAWDPF-UHFFFAOYSA-N	Withdrawn
5058	-12.39	cp	BRD-A04756508	norgestimate	Progesterone receptor agonist	CC[C@]12CCC3C(CCC4=CC(CCC34)=NO)C1CC[C@@]2(OC(C)=O)C#C	KIQQMECNKUGGKA-OMEWWMGKSA-N
5057	-12.35	cp	BRD-K82091397	SB-239063	p38 MAPK inhibitor	COc1nccc(n1)-c1c(ncn1[C@H]1CC[C@H](O)CC1)-c1ccc(F)cc1	ZQUSFAUAYSEREK-WKILWMFISA-N	Preclinical
5056	-12.33	cp	BRD-A33447119	oxfendazole	Anthelmintic	COC(=O)Nc1nc2ccc(cc2[nH]1)S(=O)c1ccccc1	BEZZFPOZAYTVHN-UHFFFAOYSA-N	Launched
5053	-12.3	cp	BRD-K62810658	PD-98059	MEK inhibitor	COc1cccc(-c2cc(=O)c3ccccc3o2)c1N	QFWCYNPOPKQOKV-UHFFFAOYSA-N	Preclinical
5051	-12.28	cp	BRD-K30240666	clemastine	Histamine receptor antagonist	CN1CCC[C@@H]1CCO[C@](C)(c1ccccc1)c1ccc(Cl)cc1	YNNUSGIPVFPVBX-NHCUHLMSSA-N	Launched
5049	-12.27	cp	BRD-K25224017	pirenperone	Serotonin receptor antagonist	Cc1nc2ccccn2c(=O)c1CCN1CCC(CC1)C(=O)c1ccc(F)cc1	HXCNRYXBZNHDNE-UHFFFAOYSA-N	Preclinical
5047	-12.25	cp	BRD-M40783228	mesna	Antioxidant	OS(=O)(=O)CCS	ZNEWHQLOPFWXOF-UHFFFAOYSA-N	Launched
5037	-12.15	cp	BRD-A24381660	zeranol	Estrogen receptor agonist	CC1CCC[C@H](O)CCCCCc2cc(O)cc(O)c2C(=O)O1	DWTTZBARDOXEAM-TYZXPVIJSA-N
5034	-12.1	cp	BRD-A59215453	lobelanidine	Acetylcholine receptor antagonist	CN1C(CC(O)c2ccccc2)CCCC1CC(O)c3ccccc3	OWGJQNXIWMMDTH-UHFFFAOYSA-N
5029	-12.06	cp	BRD-K06753942	nobiletin	MEK inhibitor	COc1ccc(cc1OC)-c1cc(=O)c2c(OC)c(OC)c(OC)c(OC)c2o1	MRIAQLRQZPPODS-UHFFFAOYSA-N	Preclinical
5022	-11.99	cp	BRD-A80775386	hyperforin	Cyclooxygenase inhibitor	CC(C)C(=O)[C@@]12C(=O)C(CC=C(C)C)C(=O)[C@@](CC=C(C)C)(C[C@H](CC=C(C)C)[C@@]1(C)CCC=C(C)C)C2=O	GQRREYKSPJMLAW-KZFONMTISA-N
5016	-11.93	cp	BRD-K20287671	SU-4312	PDGFR receptor inhibitor	CN(C)c1ccc(cc1)C=C1/C(=O)Nc2ccccc12	UAKWLVYMKBWHMX-PTNGSMBKSA-N
5013	-11.87	cp	BRD-K73978287	hydrocortisone	Glucocorticoid receptor agonist	C[C@@]12C[C@H](O)[C@H]3[C@@H](CCC4=CC(=O)CC[C@]34C)[C@@H]2CC[C@]1(O)C(=O)COC(=O)CCC(=O)O	VWQWXZAWFPZJDA-VDINROJTSA-N	Launched
5011	-11.83	cp	BRD-A51410489	yohimbine	Adrenergic receptor antagonist	COC(=O)C1C(O)CCC2CN3CCc4c([nH]c5ccccc45)C3CC12	BLGXFZZNTVWLAY-UHFFFAOYSA-N	Launched
5010	-11.82	cp	BRD-K26548821	quinpirole	Dopamine receptor agonist	CCCN1CCC[C@@H]2Cc3n[nH]cc3C[C@@H]12	FTSUPYGMFAPCFZ-ZWNOBZJWSA-N
5009	-11.81	cp	BRD-A43671941	oxprenolol	Adrenergic receptor antagonist	CC(C)NCC(O)COc1ccccc1OCC=C	CEMAWMOMDPGJMB-UHFFFAOYSA-N	Launched
5007	-11.79	cp	BRD-A10903566	imiloxan	Adrenergic receptor antagonist	CCn1ccnc1CC1COc2ccccc2O1	UXABARREKCJULM-UHFFFAOYSA-N	Phase 1
5005	-11.77	cp	BRD-K94919853	10H-phenothiazin-10-yl)(p-tolyl)methanone	Butyrylcholinesterase inhibitor	Cc1ccc(cc1)C(=O)N2c3ccccc3Sc4ccccc24	BXCIQPXSBSOIQX-UHFFFAOYSA-N
5006	-11.77	cp	BRD-K63430059	methoxsalen	DNA synthesis inhibitor	COc1c2occc2cc2ccc(=O)oc12	QXKHYNVANLEOEG-UHFFFAOYSA-N	Launched
5001	-11.72	cp	BRD-K79254416	decitabine	DNA methyltransferase inhibitor	Nc1ncn([C@H]2C[C@H](O)[C@@H](CO)O2)c(=O)n1	XAUDJQYHKZQPEU-KVQBGUIXSA-N	Launched
4999	-11.7	cp	BRD-K15196155	IBC-293	Hydroxycarboxylic acid receptor agonist	CC(C)n1nnc2cc(ccc12)C(O)=O	RUTVRAJKELSHCC-UHFFFAOYSA-N	Preclinical
4998	-11.69	cp	BRD-K55034111	pefloxacin	Bacterial DNA gyrase inhibitor	CCn1cc(C(O)=O)c(=O)c2cc(F)c(cc12)N1CCN(C)CC1	FHFYDNQZQSQIAI-UHFFFAOYSA-N	Launched
4994	-11.68	cp	BRD-K83837640	JNJ-26854165	HDAC inhibitor	Cn1cc(CNCC2CCN(CC2)c2ncc(cn2)C(=O)NO)c2ccccc12	PAWIYAYFNXQGAP-UHFFFAOYSA-N
4991	-11.64	cp	BRD-K44094599	tacrolimus	Calcineurin inhibitor	CO[C@@H]1C[C@@H](CC[C@H]1O)C=C(/C)[C@H]1OC(=O)[C@@H]2CCCCN2C(=O)C(=O)[C@]2(O)O[C@@H]([C@H](C[C@H]2C)OC)[C@H](C[C@@H](C)CC(C)=C/[C@@H](CC=C)C(=O)C[C@H](O)[C@H]1C)OC	QJJXYPPXXYFBGM-LJIGMGMYSA-N	Launched
4986	-11.6	cp	BRD-K79124250	ioxaglic-acid	Radiopaque medium	CNC(=O)c1c(I)c(N(C)C(C)=O)c(I)c(C(=O)NCC(=O)Nc2c(I)c(C(O)=O)c(I)c(C(=O)NCCO)c2I)c1I	TYYBFXNZMFNZJT-UHFFFAOYSA-N	Launched
4980	-11.49	cp	BRD-K32710582	EI-247	IGF-1 inhibitor	O[C@H](c1ccc2ccccc2c1)P(O)(O)=O	AMJJLDJPDLKNJA-NSHDSACASA-N
4975	-11.43	cp	BRD-A13133631	fluorometholone	Glucocorticoid receptor agonist	C[C@H]1CC2C3CC[C@](O)(C(C)=O)[C@@]3(C)C[C@H](O)[C@]2(F)C2(C)C=CC(=O)C=C12	FAOZLTXFLGPHNG-KXWDGVDDSA-N	Launched
4971	-11.41	cp	BRD-K69600043	thiethylperazine	Dopamine receptor antagonist	CCSc1ccc2Sc3ccccc3N(CCCN3CCN(C)CC3)c2c1	XCTYLCDETUVOIP-UHFFFAOYSA-N	Launched
4972	-11.41	cp	BRD-K89348303	ramipril	ACE inhibitor	CCOC(=O)[C@H](CCc1ccccc1)N[C@@H](C)C(=O)N1[C@H]2CCC[C@H]2C[C@H]1C(O)=O	HDACQVRGBOVJII-JBDAPHQKSA-N	Launched
4964	-11.29	cp	BRD-A56987319	SQ-22536	Adenylyl cyclase inhibitor	Nc1ncnc2n(cnc12)C1CCCO1	UKHMZCMKHPHFOT-UHFFFAOYSA-N	Preclinical
4963	-11.27	cp	BRD-K75615183	talipexole	Adrenergic receptor agonist	Nc1nc2CCN(CC=C)CCc2s1	DHSSDEDRBUKTQY-UHFFFAOYSA-N	Launched
4958	-11.2	cp	BRD-K03384561	roquinimex	Angiogenesis inhibitor	CN(C(=O)c1c(O)c2ccccc2n(C)c1=O)c1ccccc1	SGOOQMRIPALTEL-UHFFFAOYSA-N	Phase 3
4959	-11.2	cp	BRD-K57304726	PRE-084	Sigma receptor agonist	O=C(OCCN1CCOCC1)C1(CCCCC1)c1ccccc1	RQHKZUBCUZVZEF-UHFFFAOYSA-N	Preclinical
4956	-11.16	cp	BRD-K96527333	dehydroisoandosterone	GABA receptor modulator	CC(=O)O[C@H]1CC[C@]2(C)[C@H]3CC[C@@]4(C)[C@@H](CCC4=O)[C@@H]3CC=C2C1	NCMZQTLCXHGLOK-ZKHIMWLXSA-N
4954	-11.15	cp	BRD-K33818169	GW-3965	LXR agonist	OC(=O)Cc1cccc(OCCCN(CC(c2ccccc2)c2ccccc2)Cc2cccc(c2Cl)C(F)(F)F)c1	NAXSRXHZFIBFMI-UHFFFAOYSA-N	Preclinical
4949	-11.1	cp	BRD-K31238592	devazepide	CCK receptor antagonist	CN1C(=O)[C@@H](NC(=O)c2cc3ccccc3[nH]2)N=C(c4ccccc4)c5ccccc15	NFHRQQKPEBFUJK-HSZRJFAPSA-N
4943	-11.05	cp	BRD-K22385716	LY-303511	Casein kinase inhibitor	O=c1cc(oc2c(cccc12)-c1ccccc1)N1CCNCC1	NGAGMBNBKCDCDJ-UHFFFAOYSA-N
4942	-11.01	cp	BRD-K04111260	raclopride	Dopamine receptor antagonist	CCN1CCC[C@H]1CNC(=O)c1c(O)c(Cl)cc(Cl)c1OC	WAOQONBSWFLFPE-VIFPVBQESA-N	Launched
4938	-10.96	cp	BRD-A03623303	metoprolol	Adrenergic receptor antagonist	COCCc1ccc(OCC(O)CNC(C)C)cc1	IUBSYMUCCVWXPE-UHFFFAOYSA-N	Launched
4940	-10.96	cp	BRD-K83988098	alvespimycin	HSP inhibitor	CO[C@H]1C[C@H](C)CC2=C(NCCN(C)C)C(=O)C=C(NC(=O)C(C)=CC=C/[C@H](OC)[C@@H](OC(N)=O)C(C)=C[C@H](C)[C@H]1O)C2=O	KUFRQPKVAWMTJO-LMZWQJSESA-N	Phase 2
4936	-10.93	cp	BRD-K79145749	dibenzepin	Norepinephrine reuptake inhibitor	CN(C)CCN1C(=O)c2ccccc2N(C)c3ccccc13	QPGGEKPRGVJKQB-UHFFFAOYSA-N
4937	-10.93	cp	BRD-K23204545	busulfan	DNA inhibitor	CS(=O)(=O)OCCCCOS(C)(=O)=O	COVZYZSDYWQREU-UHFFFAOYSA-N	Launched
4934	-10.92	cp	BRD-A95096829	PNU-96415E	Dopamine receptor antagonist	Fc1ccc(cc1)N2CCN(CCC3OCCc4ccccc34)CC2	UKOCGOXTVCIACM-UHFFFAOYSA-N
4930	-10.85	cp	BRD-K14536225	piceid	Glucosidase inhibitor	COc1ccc(/C=C/c2cc(O)cc(O[C@@H]3O[C@H](CO)[C@@H](O)[C@H](O)[C@H]3O)c2)cc1	MFMQRDLLSRLUJY-DXKBKAGUSA-N
4931	-10.85	cp	BRD-K19136521	indirubin	CDK inhibitor	ON=C1c2ccccc2NC/1=C1C(=O)Nc2ccccc12	HBDSHCUSXQATPO-BGBJRWHRSA-N	Phase 2/Phase 3
4928	-10.84	cp	BRD-U44618005	WH-4023	SRC inhibitor	restricted	restricted
4929	-10.84	cp	BRD-K60174629	z-prolyl-prolinal	Prolyl endopeptidase inhibitor	O=C[C@@H]1CCCN1C(=O)[C@@H]2CCCN2C(=O)OCc3ccccc3	ORZXYSPOAVJYRU-HOTGVXAUSA-N
4927	-10.82	cp	BRD-A29734509	disopyramide	Sodium channel blocker	CC(C)N(CCC(C(N)=O)(c1ccccc1)c1ccccn1)C(C)C	UVTNFZQICZKOEM-UHFFFAOYSA-N	Launched
4924	-10.81	cp	BRD-K63945320	dihydrosamidin	Phospholipase inhibitor	CC(C)CC(=O)O[C@@H]1[C@H](OC(=O)C)c2c(OC1(C)C)ccc3ccc(=O)oc23	ALKTVPFKDYZFGA-WOJBJXKFSA-N
4923	-10.79	cp	BRD-K25311561	KU-55933	ATM kinase inhibitor	O=c1cc(oc(c1)-c1cccc2Sc3ccccc3Sc12)N1CCOCC1	XRKYMMUGXMWDAO-UHFFFAOYSA-N	Preclinical
4916	-10.72	cp	BRD-A64125466	dehydrocholic-acid	choleretic agent	C[C@H](CCC(O)=O)[C@H]1CCC2C3C(CC(=O)[C@]12C)[C@@]1(C)CCC(=O)CC1CC3=O	OHXPGWPVLFPUSM-NDGTYXLASA-N
4917	-10.72	cp	BRD-A23290232	westcort	Glucocorticoid receptor agonist	CCCCC(=O)OC1(CCC2C3CCC4=CC(=O)CCC4(C)C3C(O)CC12C)C(=O)CO	FZCHYNWYXKICIO-UHFFFAOYSA-N
4915	-10.71	cp	BRD-K26573499	DMAB-anabaseine	Adrenergic receptor agonist	CN(C)c1ccc(cc1)C=C1CCCN=C/1c1cccnc1	KHUUTHZSRXABAC-DTQAZKPQSA-N	Preclinical
4913	-10.7	cp	BRD-K60511616	pravastatin	HMGCR inhibitor	CC[C@H](C)C(=O)O[C@H]1C[C@H](O)C=C2C=C[C@H](C)[C@H](CC[C@@H](O)C[C@@H](O)CC(O)=O)[C@@H]12	TUZYXOIXSAXUGO-PZAWKZKUSA-N	Launched
4911	-10.65	cp	BRD-K64052750	gefitinib	EGFR inhibitor	COc1cc2ncnc(Nc3ccc(F)c(Cl)c3)c2cc1OCCCN1CCOCC1	XGALLCVXEZPNRQ-UHFFFAOYSA-N	Launched
4910	-10.63	cp	BRD-K72895815	SSR-69071	Leukocyte elastase inhibitor	COc1cc2c(C(=O)N(COc3cc(=O)n4cccc(OCCN5CCCCC5)c4n3)S2(=O)=O)c(c1)C(C)C	DRZXDZYWZSKFDL-UHFFFAOYSA-N
4907	-10.6	cp	BRD-K10136726	tosyllysyl-chloromethyl-ketone	Chymotrypsin inhibitor	Cc1ccc(cc1)S(=O)(=O)N[C@H](CCCCN)C(=O)CCl	RDFCSSHDJSZMTQ-CYBMUJFWSA-N
4908	-10.6	cp	BRD-A75402480	desoxycorticosterone	Mineralocorticoid receptor agonist	CC(=O)OCC(=O)[C@H]1CCC2C3CCC4=CC(=O)CC[C@]4(C)C3CC[C@]12C	VPGRYOFKCNULNK-CLIPTZFXSA-N
4906	-10.59	cp	BRD-A96255180	ribavirin	Antiviral	NC(=O)c1ncn(n1)C1OC(CO)C(O)C1O	IWUCXVSUMQZMFG-UHFFFAOYSA-N	Launched
4904	-10.57	cp	BRD-K25310650	ormetoprim	Bacterial antifolate	COc1cc(C)c(Cc2cnc(N)nc2N)cc1OC	KEEYRKYKLYARHO-UHFFFAOYSA-N
4905	-10.57	cp	BRD-K83063356	RS-102895	CCR antagonist	FC(F)(F)c1ccc(CCN2CCC3(CC2)OC(=O)Nc2ccccc32)cc1	HIDWEYPGMLIQSN-UHFFFAOYSA-N	Preclinical
4903	-10.55	cp	BRD-K49945136	GR-113808	Serotonin receptor antagonist	Cn1cc(C(=O)OCC2CCN(CCNS(C)(=O)=O)CC2)c2ccccc12	MOZPSIXKYJUTKI-UHFFFAOYSA-N	Preclinical
4899	-10.54	cp	BRD-K33551950	radicicol	HSP inhibitor	C[C@@H]1C[C@@H]2O[C@H]2C=CC=CC(=O)Cc2c(Cl)c(O)cc(O)c2C(=O)O1	WYZWZEOGROVVHK-VYKNNJQSSA-N
4900	-10.54	cp	BRD-K81847782	scandenin	Plant compound with antimicrobial activity	COc1c(CC=C(C)C)c2OC(C)(C)C=Cc2c3oc(=O)c(c(O)c13)c4ccc(O)cc4	AAKJUGSASOCUFQ-UHFFFAOYSA-N
4898	-10.51	cp	BRD-K49372556	mofezolac	Cyclooxygenase inhibitor	COc1ccc(cc1)c2noc(CC(=O)O)c2c3ccc(OC)cc3	DJEIHHYCDCTAAH-UHFFFAOYSA-N	Launched
4896	-10.5	cp	BRD-A30435184	metergoline	Dopamine receptor agonist	CN1CC(CNC(=O)OCc2ccccc2)CC3C1Cc4cn(C)c5cccc3c45	WZHJKEUHNJHDLS-UHFFFAOYSA-N	Launched
4892	-10.47	cp	BRD-K10852020	tolcapone	Catechol O methyltransferase inhibitor	Cc1ccc(cc1)C(=O)c1cc(O)c(O)c(c1)[N+]([O-])=O	MIQPIUSUKVNLNT-UHFFFAOYSA-N	Withdrawn
4885	-10.41	cp	BRD-K67100011	pivmecillinam	Bacterial cell wall synthesis inhibitor	CC(C)(C)C(=O)OCOC(=O)[C@@H]1N2[C@H](SC1(C)C)[C@H](N=CN1CCCCCC1)C2=O	NPGNOVNWUSPMDP-UTEPHESZSA-N	Launched
4884	-10.4	cp	BRD-K76568384	PHTPP	Estrogen receptor antagonist	Oc1ccc(cc1)-c1c(nn2c(cc(nc12)C(F)(F)F)C(F)(F)F)-c1ccccc1	AEZPAUSGTAHLOQ-UHFFFAOYSA-N	Preclinical
4882	-10.39	cp	BRD-K06234293	LY-364947	TGF beta receptor inhibitor	c1[nH]nc(c1-c1ccnc2ccccc12)-c1ccccn1	IBCXZJCWDGCXQT-UHFFFAOYSA-N
4873	-10.31	cp	BRD-A18763547	BAX-channel-blocker	Cytochrome C release inhibitor	OC(CN1CCNCC1)Cn1c2ccc(Br)cc2c2cc(Br)ccc12	KUUJEXLRLIPQQJ-UHFFFAOYSA-N	Preclinical
4868	-10.25	cp	BRD-K04923131	GSK-3-inhibitor-IX	Glycogen synthase kinase inhibitor	ON=C1/C(Nc2ccccc12)=C1/C(=O)Nc2cc(Br)ccc12	DDLZLOKCJHBUHD-UJZLGWIISA-N	Preclinical
4866	-10.23	cp	BRD-K70577657	H-9	PKA inhibitor	NCCNS(=O)(=O)c1cccc2cnccc12	DCVZSHVZGVWQKV-UHFFFAOYSA-N
4861	-10.21	cp	BRD-A10070317	propranolol	Adrenergic receptor antagonist	CC(C)NCC(O)COc1cccc2ccccc12	AQHHHDLHHXJYJD-UHFFFAOYSA-N	Launched
4862	-10.21	cp	BRD-K90259198	W-7	Calmodulin antagonist	NCCCCCCNS(=O)(=O)c1cccc2c(Cl)cccc12	IDEHCMNLNCJQST-UHFFFAOYSA-N
4859	-10.18	cp	BRD-K89055274	alverine	Muscle relaxant	CCN(CCCc1ccccc1)CCCc1ccccc1	ZPFXAOWNKLFJDN-UHFFFAOYSA-N	Launched
4857	-10.17	cp	BRD-K77171813	proxyfan	Histamine receptor modulator	C(COCc1ccccc1)Cc1cnc[nH]1	WNWALBVQAAIULR-UHFFFAOYSA-N	Preclinical
4849	-10.04	cp	BRD-A94756469	digoxin	ATPase inhibitor	C[C@H]1O[C@H](C[C@H](O)[C@@H]1O)O[C@H]1[C@@H](O)C[C@H](O[C@H]2[C@@H](O)C[C@H](O[C@H]3CC[C@@]4(C)[C@H](CCC5C4C[C@@H](O)[C@]4(C)[C@H](CC[C@]54O)C4=CC(=O)OC4)C3)O[C@@H]2C)O[C@@H]1C	LTMHDMANZUZIPE-QVYPYPLASA-N	Launched
4848	-10.03	cp	BRD-A73368467	fexofenadine	Histamine receptor antagonist	CC(C)(C(O)=O)c1ccc(cc1)C(O)CCCN1CCC(CC1)C(O)(c1ccccc1)c1ccccc1	RWTNPBWLLIMQHL-UHFFFAOYSA-N	Launched
4845	-10.01	cp	BRD-K24859147	KIN001-242	Protein kinase inhibitor	COCCNCCCn1c(C(=O)CF)c(-c2ccc(C)cc2)c2c(N)ncnc12	UPTQGXMIZXGVSC-UHFFFAOYSA-N
4846	-10.01	cp	BRD-A23359898	sibutramine	Serotonin reuptake inhibitor	CC(C)CC(N(C)C)C1(CCC1)c1ccc(Cl)cc1	UNAANXDKBXWMLN-UHFFFAOYSA-N	Withdrawn
4843	-9.98	cp	BRD-K53561341	KIN001-220	Aurora kinase inhibitor	CCN1CCN(CC1)C(=O)Cc1ccc(Nc2ncc(F)c(Nc3ccc(cc3)C(=O)Nc3ccccc3Cl)n2)cc1	AKSIZPIFQAYJGF-UHFFFAOYSA-N
4841	-9.93	cp	BRD-K34330170	rotenonic-acid	Retinoid receptor antagonist	COc1cc2OC[C@H]3Oc4c(CC=C(C)C)c(O)ccc4C(=O)[C@H]3c2cc1OC	GBVCHRDRVDOMQV-RTWAWAEBSA-N
4838	-9.9	cp	BRD-A71262238	nafadotride	Dopamine receptor antagonist	CCCCN1CCCC1CNC(=O)c1cc(C#N)c2ccccc2c1OC	IDZASIQMRGPBCQ-UHFFFAOYSA-N	Preclinical
4833	-9.85	cp	BRD-A18917088	estradiol	Contraceptive agent	C[C@]12CCC3C(CCc4cc(O)ccc34)C1CC[C@@H]2O	VOXZDWNPVJITMN-PAOLREHBSA-N	Launched
4831	-9.84	cp	BRD-A55416093	colforsin	Adenylyl cyclase activator	CC(=O)O[C@H]1[C@@H](O)C2C(C)(C)CC[C@H](O)[C@]2(C)[C@@]2(O)C(=O)C[C@@](C)(O[C@]12C)C=C	OHCQJHSOBUTRHG-VDCUXWMXSA-N	Phase 2
4824	-9.77	cp	BRD-K05181084	NGB-2904	Dopamine receptor antagonist	Clc1cccc(N2CCN(CCCCNC(=O)c3ccc-4c(Cc5ccccc-45)c3)CC2)c1Cl	YJPWVCIGSHWNON-UHFFFAOYSA-N	Preclinical
4816	-9.63	cp	BRD-K65910366	KUC103904N	-666	CCc1ccc(cc1)S(=O)(=O)NCc1ccc(cc1)C(=O)NCCN(C(C)C)Cc1ccccc1	HTGXHXMUOZRDNL-UHFFFAOYSA-N
4814	-9.61	cp	BRD-A83326220	brazilin	Nitric oxide production inhibitor	Oc1ccc2C3c4cc(O)c(O)cc4CC3(O)COc2c1	UWHUTZOCTZJUKC-UHFFFAOYSA-N
4808	-9.55	cp	BRD-A57382968	piroxicam	Cyclooxygenase inhibitor	CN1C(C(=O)Nc2ccccn2)C(=O)c2ccccc2S1(=O)=O	MNSCVRXKDINXEY-UHFFFAOYSA-N	Launched
4810	-9.55	cp	BRD-K90027355	spironolactone	Mineralocorticoid receptor antagonist	CC(=O)S[C@@H]1CC2=CC(=O)CC[C@]2(C)[C@H]2CC[C@@]3(C)[C@@H](CC[C@@]33CCC(=O)O3)[C@H]12	LXMSZDCAJNLERA-ZHYRCANASA-N	Launched
4811	-9.55	cp	BRD-K47679368	bromfenac	Cyclooxygenase inhibitor	Nc1c(CC(O)=O)cccc1C(=O)c1ccc(Br)cc1	ZBPLOVFIXSTCRZ-UHFFFAOYSA-N	Withdrawn
4803	-9.48	cp	BRD-K04993501	cefixime	Bacterial cell wall synthesis inhibitor	Nc1nc(cs1)/C(=NOCC(=O)O)/C(=O)N[C@H]2[C@H]3SCC(=C(N3C2=O)C(=O)O)C=C	OKBVVJOGVLARMR-VINNURBNSA-N	Launched
4800	-9.45	cp	BRD-K86204871	terconazole	Sterol demethylase inhibitor	CC(C)N1CCN(CC1)c1ccc(OC[C@H]2CO[C@@](Cn3cncn3)(O2)c2ccc(Cl)cc2Cl)cc1	BLSQLHNBWJLIBQ-OZXSUGGESA-N	Launched
4796	-9.44	cp	BRD-K16195444	oxymetazoline	Adrenergic receptor agonist	Cc1cc(c(O)c(C)c1CC1=NCCN1)C(C)(C)C	WYWIFABBXFUGLM-UHFFFAOYSA-N	Launched
4797	-9.44	cp	BRD-K18618618	cimetidine	Histamine receptor antagonist	CNC(=NC#N)NCCSCc1nc[nH]c1C	AQIXAKUUQRKLND-UHFFFAOYSA-N	Launched
4795	-9.42	cp	BRD-A91008255	bepridil	Calcium channel blocker	CC(C)COCC(CN(Cc1ccccc1)c1ccccc1)N1CCCC1	UIEATEWHFDRYRU-UHFFFAOYSA-N	Launched
4791	-9.39	cp	BRD-K77947974	fluspirilene	Dopamine receptor antagonist	Fc1ccc(cc1)C(CCCN1CCC2(CC1)N(CNC2=O)c1ccccc1)c1ccc(F)cc1	QOYHHIBFXOOADH-UHFFFAOYSA-N	Launched
4789	-9.37	cp	BRD-K82147103	lofepramine	Norepinephrine reuptake inhibitor	CN(CCCN1c2ccccc2CCc2ccccc12)CC(=O)c1ccc(Cl)cc1	SAPNXPWPAUFAJU-UHFFFAOYSA-N
4785	-9.33	cp	BRD-K35483542	alitretinoin	Retinoid receptor agonist	C/C(=C/C=C/C(=C/C(=O)O)/C)/C=C/C1=C(C)CCCC1(C)C	SHGAZHPCJJPHSC-ZVCIMWCZSA-N
4786	-9.33	cp	BRD-K15588452	R-96544	Serotonin receptor antagonist	COc1cccc(CCc2ccccc2OCC[C@@H]2C[C@@H](O)CN2C)c1	AFZLABYDOCWQBQ-WOJBJXKFSA-N	Preclinical
4783	-9.32	cp	BRD-A56892734	esomeprazole	ATPase inhibitor	COc1ccc2n([Mg]n3c(nc4cc(OC)ccc34)S(=O)Cc5ncc(C)c(OC)c5C)c(nc2c1)S(=O)Cc6ncc(C)c(OC)c6C	KWORUUGOSLYAGD-UHFFFAOYSA-N	Launched
4784	-9.32	cp	BRD-K43245338	MDL-28170	Calpain inhibitor	CC(C)[C@H](NC(=O)OCc1ccccc1)C(=O)N[C@@H](Cc2ccccc2)C=O	NGBKFLTYGSREKK-PMACEKPBSA-N
4778	-9.3	cp	BRD-K51677086	erythromycin	NFkB pathway inhibitor	CCOC(=O)CCC(=O)O[C@H]1[C@H](O[C@@H]2[C@@H](C)[C@H](O[C@H]3C[C@@](C)(OC)[C@@H](O)[C@H](C)O3)[C@@H](C)C(=O)O[C@H](CC)[C@@](C)(O)[C@H](O)[C@@H](C)C(=O)[C@H](C)C[C@@]2(C)O)O[C@H](C)C[C@@H]1N(C)C	NSYZCCDSJNWWJL-YXOIYICCSA-N	Launched
4776	-9.29	cp	BRD-K05906022	limonin	HIV protease inhibitor	CC1(C)O[C@H]2CC(=O)OC[C@@]23[C@H]1CC(=O)[C@]4(C)[C@@H]3CC[C@@]5(C)[C@@H](OC(=O)[C@H]6O[C@]654)c7ccoc7	KBDSLGBFQAGHBE-MSGMIQHVSA-N	Preclinical
4777	-9.29	cp	BRD-K75958195	pizotifen	Serotonin receptor antagonist	CN1CCC(CC1)=C1c2ccsc2CCc2ccccc12	FIADGNVRKBPQEU-UHFFFAOYSA-N	Launched
4775	-9.28	cp	BRD-K06980535	promazine	Dopamine receptor antagonist	CN(C)CCCN1c2ccccc2Sc2ccccc12	ZGUGWUXLJSTTMA-UHFFFAOYSA-N	Launched
4774	-9.27	cp	BRD-A26097136	bulleyaconitine-a	Non-opiod analgesic	CCN1C[C@]2(COC)CCC(OC)[C@]3(C4C[C@@]5(O)[C@H](OC(=O)c6ccc(OC)cc6)C4[C@](C[C@H]5OC)(OC(=O)C)[C@H]7[C@H](OC)C32)[C@@H]71	GAZDXIGXYWVWQX-VEWJSYFXSA-N
4772	-9.25	cp	BRD-A26334849	propafenone	Antiarrhythmic	CCCNCC(O)COc1ccccc1C(=O)CCc1ccccc1	JWHAUXFOSRPERK-UHFFFAOYSA-N	Launched
4770	-9.23	cp	BRD-K50891186	GR-103691	Dopamine receptor antagonist	COc1ccccc1N1CCN(CCCCNC(=O)c2ccc(cc2)-c2ccc(cc2)C(C)=O)CC1	JARNORYOPMINDY-UHFFFAOYSA-N	Preclinical
4766	-9.22	cp	BRD-A14798026	mestranol	Estrogen receptor agonist	COc1ccc2C3CC[C@@]4(C)C(CC[C@@]4(O)C#C)C3CCc2c1	IMSSROKUHAOUJS-VYJKVFMHSA-N	Launched
4767	-9.22	cp	BRD-K95851186	CGP-13501	GABA receptor modulator	CC(C)(Cc1cc(c(O)c(c1)C(C)(C)C)C(C)(C)C)C=O	XGWATTXMMMANFJ-UHFFFAOYSA-N	Preclinical
4768	-9.22	cp	BRD-K86600316	RS-79948	Adrenergic receptor antagonist	CCS(=O)(=O)N1CCC[C@@H]2CN3CCc4cc(OC)ccc4[C@@H]3C[C@H]12	UMGBFFAJXFXOIL-MNEFBYGVSA-N	Preclinical
4764	-9.2	cp	BRD-K61993165	niacin	NAD precursor with lipid lowering effects	OC(=O)c1cccnc1SCCc2ccccc2	UZERZZRWECLIKE-UHFFFAOYSA-N	Launched
4765	-9.2	cp	BRD-K43860855	iobenguane	Antineoplastic	NC(=N)NCc1cccc(I)c1	PDWUPXJEEYOOTR-UHFFFAOYSA-N	Launched
4762	-9.19	cp	BRD-A63043573	cabergoline	Dopamine receptor agonist	CCNC(=O)N(CCCN(C)C)C(=O)C1CC2C(Cc3c[nH]c4cccc2c34)N(CC=C)C1	KORNTPPJEAJQIU-UHFFFAOYSA-N	Launched
4763	-9.19	cp	BRD-K79353516	indolophenanthridine	CALY activator	CN1Cc2ccccc2[C@H]3[C@H]1Cc4c[nH]c5cccc3c45	WRNKIDLXXXIELU-IEBWSBKVSA-N
4760	-9.16	cp	BRD-K19352500	prochlorperazine	Dopamine receptor antagonist	CN1CCN(CCCN2c3ccccc3Sc3ccc(Cl)cc23)CC1	WIKYUJGCLQQFNW-UHFFFAOYSA-N	Launched
4759	-9.15	cp	BRD-K32526544	DCEBIO	Potassium channel activator	CCn1c(=O)[nH]c2cc(Cl)c(Cl)cc12	LKHRMULASXZCLG-UHFFFAOYSA-N	Preclinical
4758	-9.13	cp	BRD-A88774919	doxycycline	Bacterial 30S ribosomal subunit inhibitor	CC1C2C(O)C3C(N(C)C)C(=O)C(C(N)=O)C(=O)C3(O)C(=O)C2C(=O)c2c(O)cccc12	VXVNYCRICCVPTD-UHFFFAOYSA-N	Launched
4755	-9.11	cp	BRD-K83302049	protopine	Histamine receptor antagonist	CN1CCc2cc3OCOc3cc2C(=O)Cc4ccc5OCOc5c4C1	GPTFURBXHJWNHR-UHFFFAOYSA-N
4754	-9.08	cp	BRD-K60762818	desipramine	Tricyclic antidepressant	CNCCCN1c2ccccc2CCc2ccccc12	HCYAFALTSJYZDH-UHFFFAOYSA-N	Launched
4751	-9.02	cp	BRD-K54142781	cirazoline	Adrenergic receptor agonist	C(Oc1ccccc1C1CC1)C1=NCCN1	YAORIDZYZDUZCM-UHFFFAOYSA-N	Preclinical
4750	-9.01	cp	BRD-A10523515	GSK-429286A	Rho associated kinase inhibitor	CC1=C(C(CC(=O)N1)c1ccc(cc1)C(F)(F)F)C(=O)Nc1cc2cn[nH]c2cc1F	OLIIUAHHAZEXEX-UHFFFAOYSA-N
4748	-9	cp	BRD-K82561139	ricinine	Casein kinase inhibitor	COc1ccn(C)c(=O)c1C#N	PETSAYFQSGAEQY-UHFFFAOYSA-N
4743	-8.99	cp	BRD-A71459254	cymarin	ATPase inhibitor	COC1CC(O[C@H]2CC[C@]3(C=O)C4CC[C@]5(C)C(CC[C@]5(O)C4CC[C@]3(O)C2)C6=CC(=O)OC6)OC(C)C1O	XQCGNURMLWFQJR-LZLVDNNYSA-N
4742	-8.97	cp	BRD-A84174393	meloxicam	Cyclooxygenase inhibitor	CN1C(C(=O)Nc2ncc(C)s2)C(=O)c2ccccc2S1(=O)=O	ZAHQBPYQBHTECE-UHFFFAOYSA-N	Launched
4740	-8.95	cp	BRD-K09635314	M-3M3FBS	phospholipase activator	Cc1cc(C)c(c(C)c1)S(=O)(=O)Nc1cccc(c1)C(F)(F)F	ZIIUUSVHCHPIQD-UHFFFAOYSA-N
4739	-8.94	cp	BRD-K03557653	sappanone-a	Tyrosinase inhibitor	COc1ccc2C(=O)/C(=Cc3ccc(OC)c(OC)c3)/COc2c1	YKRAQIAZPKGEIC-JYRVWZFOSA-N
4736	-8.92	cp	BRD-K17896185	FIT	Opioid receptor agonist	CCC(=O)N(C1CCN(CCc2ccc(cc2)N=C=S)CC1)c1ccccc1	VDKBIFPJULZUPU-UHFFFAOYSA-N
4737	-8.92	cp	BRD-K18194590	mephentermine	Adrenergic receptor agonist	CNC(C)(C)Cc1ccccc1	RXQCGGRTAILOIN-UHFFFAOYSA-N	Launched
4734	-8.87	cp	BRD-A81795050	U-18666A	Oxidosqualene cyclase inhibitor	CCN(CC)CCOC1CCC2(C)C3CCC4(C)C(CCC4=O)C3CC=C2C1	DMZCCFMMPHJWQY-UHFFFAOYSA-N	Preclinical
4733	-8.86	cp	BRD-K94887716	TFMPP	Serotonin receptor agonist	FC(F)(F)c1cccc(c1)N2CCNCC2	KKIMDKMETPPURN-UHFFFAOYSA-N
4730	-8.82	cp	BRD-K51918615	iodophenpropit	Histamine receptor antagonist	Ic1ccc(CCNC(=N)SCCCc2c[nH]cn2)cc1	UBHYDQAARZKHEZ-UHFFFAOYSA-N	Preclinical
4729	-8.81	cp	BRD-K00184207	GR-206	Aryl hydrocarbon receptor ligand	O=Cc1c2[nH]c3ccccc3c2cc4[nH]c5ccccc5c14	OTWFDHQTFRXSAK-UHFFFAOYSA-N
4724	-8.76	cp	BRD-A22256192	terazosin	Adrenergic receptor antagonist	COc1cc2nc(nc(N)c2cc1OC)N1CCN(CC1)C(=O)C1CCCO1	VCKUSRYTPJJLNI-UHFFFAOYSA-N	Launched
4725	-8.76	cp	BRD-K04146668	GW-441756	Growth factor receptor inhibitor	Cn1cc(C=C2C(=O)Nc3cccnc23)c4ccccc14	NXNQLECPAXXYTR-UHFFFAOYSA-N	Preclinical
4722	-8.74	cp	BRD-K87919739	tyrphostin-AG-825	Receptor tyrosine protein kinase inhibitor	COc1cc(C=C(/C#N)C(N)=O)cc(CSc2nc3ccccc3s2)c1O	KXDONFLNGBQLTN-WUXMJOGZSA-N
4719	-8.73	cp	BRD-K31471398	dihydrexidine	Dopamine receptor agonist	Oc1cc2CC[C@H]3NCc4ccccc4[C@@H]3c2cc1O	BGOQGUHWXBGXJW-RHSMWYFYSA-N
4718	-8.72	cp	BRD-A71657825	2-(biphenyl-4-ylsulfonamido)pentanedioic-acid	Matrix metalloprotease inhibitor	OC(=O)CCC(NS(=O)(=O)c1ccc(cc1)c2ccccc2)C(=O)O	IQGHPUPMOUUHPP-UHFFFAOYSA-N
4716	-8.71	cp	BRD-A23683907	NAS-181	Serotonin receptor antagonist	C(Oc1cccc2C=C(CN3CCOCC3)COc12)C4CNCCO4	RTKDBEOSPDFLGD-UHFFFAOYSA-N
4714	-8.7	cp	BRD-K91336023	mesulergine	Dopamine receptor agonist	CN(C)S(=O)(=O)N[C@H]1C[C@H]2[C@@H](Cc3cn(C)c4cccc2c34)N(C)C1	JLVHTNZNKOSCNB-YSVLISHTSA-N	Phase 2
4713	-8.67	cp	BRD-A92177080	betamethasone	Glucocorticoid receptor agonist	C[C@H]1CC2C3CCC4=CC(=O)C=C[C@]4(C)[C@@]3(F)[C@@H](O)C[C@]2(C)[C@@]1(O)C(=O)COC(C)=O	AKUJBENLRBOFTD-DKNQJTFPSA-N	Launched
4706	-8.59	cp	BRD-K47659338	EMD-386088	Serotonin receptor agonist	Cc1[nH]c2ccc(Cl)cc2c1C1=CCNCC1	BPPGPYJBCVXILI-UHFFFAOYSA-N	Preclinical
4699	-8.55	cp	BRD-K35941380	methysergide	Serotonin receptor antagonist	CC[C@@H](CO)NC(=O)[C@H]1CN(C)[C@@H]2Cc3cn(C)c4cccc(C2=C1)c34	KPJZHOPZRAFDTN-ZRGWGRIASA-N
4700	-8.55	cp	BRD-K14221570	benzopurpurin-4b	HIV entry inhibitor	Cc1cc(ccc1N=Nc2cc(c3ccccc3c2N)S(=O)(=O)O)c4ccc(N=Nc5cc(c6ccccc6c5N)S(=O)(=O)O)c(C)c4	PYPYDHUIORYEHW-UHFFFAOYSA-N
4693	-8.41	cp	BRD-K47780086	penciclovir	DNA directed DNA polymerase inhibitor	Nc1nc(O)c2ncn(CCC(CO)CO)c2n1	JNTOCHDNEULJHD-UHFFFAOYSA-N	Launched
4691	-8.4	cp	BRD-K71003802	hippeastrine	Plant alkaloid	CN1CCC2=C[C@H](O)[C@H]3OC(=O)c4cc5OCOc5cc4[C@H]3[C@H]12	DGQPIOQRPAGNGB-DANNLKNASA-N
4692	-8.4	cp	BRD-K86434416	selegiline	Monoamine oxidase inhibitor	C[C@H](Cc1ccccc1)N(C)CC#C	MEZLKOACVSPNER-GFCCVEGCSA-N	Launched
4689	-8.38	cp	BRD-K70505054	ranitidine	Histamine receptor antagonist	CNC(NCCSCc1ccc(CN(C)C)o1)=C/[N+]([O-])=O	VMXUWOKSQNHOCA-UKTHLTGXSA-N	Launched
4684	-8.35	cp	BRD-K55191674	benzylpenicillin	Penicillin binding protein inhibitor	CC1(C)S[C@@H]2[C@H](NC(=O)Cc3ccccc3)C(=O)N2[C@H]1C(O)=O	JGSARLDLIJGVTE-MBNYWOFBSA-N	Launched
4682	-8.28	cp	BRD-A58157837	butabindide	Tripeptidyl peptidase inhibitor	CCCCNC(=O)C1Cc2ccccc2N1C(=O)C(N)CC	HAQIRIMIVLFYIX-UHFFFAOYSA-N
4680	-8.27	cp	BRD-K86887724	dofetilide	Potassium channel blocker	CN(CCOc1ccc(NS(C)(=O)=O)cc1)CCc1ccc(NS(C)(=O)=O)cc1	IXTMWRCNAAVVAI-UHFFFAOYSA-N	Withdrawn
4673	-8.21	cp	BRD-K81855038	roxatidine	Histamine receptor antagonist	CC(=O)OCC(=O)NCCCOc1cccc(CN2CCCCC2)c1	SMTZFNFIKUPEJC-UHFFFAOYSA-N
4672	-8.2	cp	BRD-K99063460	didanosine	Nucleoside reverse transcriptase inhibitor	OC[C@@H]1CC[C@@H](O1)n1cnc2c(O)ncnc12	BXZVVICBKDXVGW-NKWVEPMBSA-N	Launched
4669	-8.18	cp	BRD-K22227508	targinine	Nitric oxide synthase inhibitor	C/N=C(N)/NCCC[C@H](N)C(=O)O	NTNWOCRCBQPEKQ-YFKPBYRVSA-N	Phase 3
4667	-8.15	cp	BRD-K74501079	azithromycin	Bacterial 50S ribosomal subunit inhibitor	CC[C@H]1OC(=O)[C@H](C)[C@@H](O[C@H]2C[C@@](C)(OC)[C@@H](O)[C@H](C)O2)[C@H](C)[C@@H](O[C@@H]2O[C@H](C)C[C@@H]([C@H]2O)N(C)C)[C@](C)(O)C[C@@H](C)CN(C)[C@H](C)[C@@H](O)[C@]1(C)O	MQTOSJVFKKJCRP-BICOPXKESA-N	Launched
4663	-8.1	cp	BRD-K97118047	4,5,6,7-tetrabromobenzotriazole	Casein kinase inhibitor	Brc1c(Br)c(Br)c2[nH]nnc2c1Br	OMZYUVOATZSGJY-UHFFFAOYSA-N	Preclinical
4660	-8.08	cp	BRD-K52080565	rilmenidine	Imidazoline receptor agonist	C[C@]12CC[C@H]3[C@@H](CCC4=CC(=O)CC[C@H]34)[C@@H]1CC[C@@H]2O	NPAGDVCDWIYMMC-IZPLOLCNSA-N	Launched
4661	-8.08	cp	BRD-K40656405	L-165041	PPAR receptor agonist	CCCc1c(O)c(CC=O)ccc1OCCCOc2ccc(OCC(=O)O)cc2	YBEZORYMVISYOA-UHFFFAOYSA-N	Preclinical
4659	-8.07	cp	BRD-K60060639	methyllidocaine	antiarrhythmic medication	CC[N+](C)(CC)CC(=O)Nc1c(C)cccc1C	HFRFLLYLVAKRMZ-UHFFFAOYSA-O
4653	-7.98	cp	BRD-K49448285	bisindolylmaleimide	CDK inhibitor	O=C1NC(=O)C(=C1c2c[nH]c3ccccc23)c4c[nH]c5ccccc45	GBEDQEGRSFONFW-SIJTWYJSSA-N
4650	-7.93	cp	BRD-K89162000	tandutinib	FLT3 inhibitor	COc1cc2c(ncnc2cc1OCCCN1CCCCC1)N1CCN(CC1)C(=O)Nc1ccc(OC(C)C)cc1	UXXQOJXBIDBUAC-UHFFFAOYSA-N	Phase 2
4646	-7.92	cp	BRD-K00206590	P-1075	ATP channel activator	CCC(C)(C)N=C(NC#N)Nc1cccnc1	HKZNADVVGXKQDL-UHFFFAOYSA-N
4645	-7.9	cp	BRD-K10042277	desmethylclozapine	Acetylcholine receptor agonist	Clc1ccc2Nc3ccccc3C(=Nc2c1)N1CCNCC1	JNNOSTQEZICQQP-UHFFFAOYSA-N
4642	-7.89	cp	BRD-A65671304	candesartan	Angiotensin receptor antagonist	CCOc1nc2cccc(C(=O)OC(C)OC(=O)OC3CCCCC3)c2n1Cc1ccc(cc1)-c1ccccc1-c1nnn[nH]1	GHOSNRCGJFBJIB-UHFFFAOYSA-N	Launched
4637	-7.86	cp	BRD-A08877921	cephalotaxine	Protein synthesis inhibitor	COC1=CC23CCCN3CCc4cc5OCOc5cc4C2C1O	YMNCVRSYJBNGLD-UHFFFAOYSA-N
4636	-7.84	cp	BRD-K79684402	RO-10-5824	Dopamine receptor agonist	Cc1ncc(CN2CCC(=CC2)c2ccccc2)c(N)n1	KABDATZAOUSYES-UHFFFAOYSA-N
4634	-7.83	cp	BRD-K28667793	pyrazinamide	Fatty acid synthase inhibitor	NC(=O)c1cnccn1	IPEHBUMCGVEMRF-UHFFFAOYSA-N	Launched
4635	-7.83	cp	BRD-A67799922	phenoxybenzamine	Adrenergic receptor antagonist	CC(COc1ccccc1)N(CCCl)Cc1ccccc1	QZVCTJOXCFMACW-UHFFFAOYSA-N
4633	-7.82	cp	BRD-K33860217	CP-94253	Serotonin receptor agonist	CCCOc1ccc2[nH]cc(C3=CCNCC3)c2n1	KWQWBZIGHIOKIO-UHFFFAOYSA-N
4628	-7.78	cp	BRD-K06014311	DH-97	Melatonin receptor antagonist	CCCCC(=O)NCCc1c(Cc2ccccc2)[nH]c2ccccc12	HDOIPCLEKCEANF-UHFFFAOYSA-N
4629	-7.78	cp	BRD-K28936863	ketotifen	Histamine receptor agonist	CN1CCC(CC1)=C1c2ccsc2C(=O)Cc2ccccc12	ZCVMWBYGMWKGHF-UHFFFAOYSA-N	Launched
4624	-7.74	cp	BRD-K90976994	dehydrocholic-acid	Bile acid	C[C@H](CCC(=O)O)[C@H]1CC[C@H]2[C@H]3[C@H](CC(=O)[C@]12C)[C@@]4(C)CCC(=O)C[C@H]4CC3=O	OHXPGWPVLFPUSM-KLRNGDHRSA-N
4621	-7.71	cp	BRD-K17561142	amiodarone	Potassium channel blocker	CCCCc1oc2ccccc2c1C(=O)c1cc(I)c(OCCN(CC)CC)c(I)c1	IYIKLHRQXLHMJQ-UHFFFAOYSA-N	Launched
4620	-7.7	cp	BRD-A64933752	CV-1808	Adenosine receptor agonist	Nc1nc(Nc2ccccc2)nc3n(cnc13)C4OC(CO)C(O)C4O	SCNILGOVBBRMBK-UHFFFAOYSA-N	Preclinical
4610	-7.65	cp	BRD-K06221026	DUP-697	Cyclooxygenase inhibitor	CS(=O)(=O)c1ccc(cc1)-c1cc(Br)sc1-c1ccc(F)cc1	AJFTZWGGHJXZOB-UHFFFAOYSA-N	Phase 1
4611	-7.65	cp	BRD-A77349281	RK-682	Tyrosine phosphatase inhibitor	CCCCCCCCCCCCCCCC(=O)C1C(=O)OC(CO)C1=O	CPQQKPHTOQWKMF-UHFFFAOYSA-N
4612	-7.65	cp	BRD-K53263234	CITCO	CAR agonist	Clc1ccc(cc1)-c1nc2sccn2c1C=NOCc1ccc(Cl)c(Cl)c1	ZQWBOKJVVYNKTL-AUEPDCJTSA-N	Preclinical
4608	-7.63	cp	BRD-A17453586	MDL-72832	Serotonin receptor agonist	O=C1CC2(CCCC2)CC(=O)N1CCCCNCC1COc2ccccc2O1	HCVRCHQFYYZPHT-UHFFFAOYSA-N	Preclinical
4607	-7.62	cp	BRD-K05673000	dicloxacillin	Bacterial cell wall synthesis inhibitor	Cc1onc(c1C(=O)N[C@H]1[C@H]2SC(C)(C)[C@@H](N2C1=O)C(O)=O)-c1c(Cl)cccc1Cl	YFAGHNZHGGCZAX-JKIFEVAISA-N	Launched
4601	-7.57	cp	BRD-A52650764	ingenol	PKC activator	CC1CC2C(C3C=C(COC(=O)c4ccccc4)C(O)C4(O)C(OC(=O)c5ccccc5)C(C)=CC14C3=O)C2(C)C	GIMKEHNOTHXONN-UHFFFAOYSA-N
4600	-7.56	cp	BRD-A52282606	lacidipine	Calcium channel blocker	CCOC(=O)C1C(C(=C(C)N=C1C)C(=O)OCC)c2ccccc2/C=C/C(=O)OC(C)(C)C	BGYJFSXPRMOZJK-CCEZHUSRSA-N	Launched
4599	-7.54	cp	BRD-A47633927	NPC-15199	ICAM1 antagonist	CC(C)CC(NC(=O)OCC1c2ccccc2-c3ccccc13)C(=O)O	CBPJQFCAFFNICX-UHFFFAOYSA-N	Phase 2
4596	-7.53	cp	BRD-K25905511	buddleoflavonoloside	Acetylcholinesterase inhibitor	COc1ccc(cc1)c2cc(=O)c3c(O)cc(O[C@H]4O[C@H](CO[C@@H]5O[C@@H](C)[C@H](O)[C@@H](O)[C@H]5O)[C@@H](O)[C@H](O)[C@H]4O)cc3o2	YFVGIJBUXMQFOF-JCXAZDOFSA-N
4595	-7.51	cp	BRD-K80672993	M2-PK-activator	-666	Nc1cccc(c1)S(=O)(=O)N1CCCN(CC1)S(=O)(=O)c1ccc2OCCOc2c1	GMHIOMMKSMSRLY-UHFFFAOYSA-N
4593	-7.5	cp	BRD-K51671335	sulpiride	Dopamine receptor antagonist	CCN1CCC[C@H]1CNC(=O)c1cc(ccc1OC)S(N)(=O)=O	BGRJTUBHPOOWDU-NSHDSACASA-N	Launched
4591	-7.48	cp	BRD-A87387433	cefpodoxime	Bacterial cell wall synthesis inhibitor	COCC1=C(N2[C@H](SC1)[C@H](NC(=O)C(=NOC)c1csc(N)n1)C2=O)C(=O)OC(C)OC(=O)OC(C)C	LTINZAODLRIQIX-ZFEISNGRSA-N
4584	-7.38	cp	BRD-K03319035	maprotiline	Norepinephrine reuptake inhibitor	CNCCC[C@]1(CC[C@H]2c3ccccc31)c4ccccc24	QSLMDECMDJKHMQ-GSXCWMCISA-N	Launched
4582	-7.37	cp	BRD-A19661776	mianserin	Serotonin receptor antagonist	CN1CCN2C(C1)c1ccccc1Cc1ccccc21	UEQUQVLFIPOEMF-UHFFFAOYSA-N	Launched
4583	-7.37	cp	BRD-K31611373	fluprostenol	Prostanoid receptor agonist	O[C@@H](COc1cccc(c1)C(F)(F)F)/C=C/[C@H]2[C@H](O)C[C@H](O)[C@@H]2C/C=CCCCC(=O)O	WWSWYXNVCBLWNZ-QIZQQNKQSA-N
4580	-7.35	cp	BRD-A26002865	verrucarin-a	Protein synthesis inhibitor	CC1CCOC(=O)C=CC=C/C(=O)OC2CC3OC4C=C(C)CCC4(COC(=O)C1O)C2(C)C31CO1	NLUGUZJQJYVUHS-GUBXDBFYSA-N
4570	-7.22	cp	BRD-A04308630	genipin	Choleretic agent	COC(=O)C1=COC(O)C2C1CC=C2CO	AZKVWQKMDGGDSV-UHFFFAOYSA-N	Preclinical
4567	-7.19	cp	BRD-A29260609	acebutolol	Adrenergic receptor antagonist	CCCC(=O)Nc1ccc(OCC(O)CNC(C)C)c(c1)C(C)=O	GOEMGAFJFRBGGG-UHFFFAOYSA-N	Launched
4561	-7.15	cp	BRD-K23369905	oxiconazole	Bacterial cell wall synthesis inhibitor	Clc1ccc(CON=C(Cn2ccnc2)c2ccc(Cl)cc2Cl)c(Cl)c1	QRJJEGAJXVEBNE-MOHJPFBDSA-N	Launched
4558	-7.12	cp	BRD-A35033682	eriodictyol	Cytochrome P450 inhibitor	Oc1cc(O)c2C(=O)CC(Oc2c1)c3ccc(O)c(O)c3	SBHXYTNGIZCORC-UHFFFAOYSA-N
4559	-7.12	cp	BRD-A09056319	alfuzosin	Adrenergic receptor antagonist	COc1cc2nc(nc(N)c2cc1OC)N(C)CCCNC(=O)C1CCCO1	WNMJYKCGWZFFKR-UHFFFAOYSA-N	Launched
4553	-7.06	cp	BRD-K86003836	flubendazole	Tubulin inhibitor	COC(=O)Nc1nc2cc(ccc2[nH]1)C(=O)c1ccc(F)cc1	CPEUVMUXAHMANV-UHFFFAOYSA-N	Launched
4549	-7.02	cp	BRD-K12357156	AG-490	EGFR inhibitor	Oc1ccc(C=C(C#N)C(=O)NCc2ccccc2)cc1O	TUCIOBMMDDOEMM-UHFFFAOYSA-N	Preclinical
4546	-6.98	cp	BRD-K14807180	SB-221284	Serotonin receptor antagonist	CSc1cc2CCN(C(=O)Nc3cccnc3)c2cc1C(F)(F)F	OQZOXHCRSXYSPM-UHFFFAOYSA-N	Preclinical
4541	-6.97	cp	BRD-K59753853	MDL-29951	Glutamate receptor antagonist	OC(=O)CCc1c([nH]c2cc(Cl)cc(Cl)c12)C(=O)O	KNBSYZNKEAWABY-UHFFFAOYSA-N
4538	-6.94	cp	BRD-K86873305	piperacillin	Bacterial cell wall synthesis inhibitor	CCN1CCN(C(=O)N[C@@H](C(=O)N[C@H]2[C@H]3SC(C)(C)[C@@H](N3C2=O)C(O)=O)c2ccccc2)C(=O)C1=O	IVBHGBMCVLDMKU-GXNBUGAJSA-N	Launched
4539	-6.94	cp	BRD-A84327315	calcitriol	Vitamin D receptor agonist	CC(CCCC(C)(C)O)C1CCC2C(CCC[C@@]12C)=C/C=C1/CC(O)C[C@H](O)C1=C	GMRQFYUYWCNGIN-CSLIWIHMSA-N	Launched
4536	-6.89	cp	BRD-K80325895	eicosadienoic-acid	-666	CCCCC/C=CC/C=CCCCCCCCCCC(=O)O	XSXIVVZCUAHUJO-HZJYTTRNSA-N
4530	-6.84	cp	BRD-K48935217	epothilone	Microtubule inhibitor	C[C@H]1CCC[C@@]2(C)O[C@H]2C[C@H](OC(=O)C[C@H](O)C(C)(C)C(=O)[C@H](C)[C@H]1O)C(C)=Cc1csc(C)n1	QXRSDHAAWVKZLJ-PVYNADRNSA-N
4531	-6.84	cp	BRD-K01095011	finasteride	5-alpha reductase inhibitor	CC(C)(C)NC(=O)[C@H]1CC[C@H]2[C@@H]3CC[C@H]4NC(=O)C=C[C@]4(C)[C@H]3CC[C@]12C	DBEPLOCGEIEOCV-WSBQPABSSA-N	Launched
4526	-6.8	cp	BRD-K18518344	digitoxigenin	ATPase inhibitor	C[C@]12CC[C@H]3[C@@H](CC[C@@H]4C[C@@H](O)CC[C@]34C)[C@@]1(O)CC[C@@H]2C1=CC(=O)OC1	XZTUSOXSLKTKJQ-CESUGQOBSA-N	Preclinical
4525	-6.78	cp	BRD-A48257147	PHCCC	Glutamate receptor agonist	ON=C1C2CC2(Oc3ccccc13)C(=O)Nc4ccccc4	FPXPIEZPAXSELW-UHFFFAOYSA-N	Preclinical
4521	-6.76	cp	BRD-A79314293	cephalosporanic-acid	Bacterial cell wall synthesis inhibitor	CC(=O)OCC1=C(N2C(SC1)[C@H](N)C2=O)C(O)=O	HSHGZXNAXBPPDL-VJSCVCEBSA-N
4518	-6.73	cp	BRD-K28183345	proguanil	Dihydrofolate reductase inhibitor	CC(C)NC(=N)NC(=N)Nc1ccc(Cl)cc1	SSOLNOMRVKKSON-UHFFFAOYSA-N	Launched
4516	-6.71	cp	BRD-A31312900	montelukast	Leukotriene receptor antagonist	CC(C)(O)c1ccccc1CCC(SCC1(CC(O)=O)CC1)c1cccc(C=Cc2ccc3ccc(Cl)cc3n2)c1	UCHDWCPVSPXUMX-XNTDXEJSSA-N	Launched
4513	-6.69	cp	BRD-K09638361	SA-63133	-666	COc1cc(OC)c(/C=C2/C(=O)Nc3ccccc23)c(OC)c1	JBJYTZXCZDNOJW-JLHYYAGUSA-N
4505	-6.64	cp	BRD-A81866333	CGS-21680	Adenosine receptor agonist	CCNC(=O)C1OC(C(O)C1O)n2cnc3c(N)nc(NCCc4ccc(CCC(=O)O)cc4)nc23	PAOANWZGLPPROA-UHFFFAOYSA-N	Preclinical
4508	-6.64	cp	BRD-A98299281	velnacrine	cholinesterase inhibitor	Nc1c2C(O)CCCc2nc2ccccc12	HLVVITIHAZBPKB-UHFFFAOYSA-N
4496	-6.59	cp	BRD-K51066026	aminoindazole	Ionophore	Nc1ccc2c[nH]nc2c1	KEJFADGISRFLFO-UHFFFAOYSA-N
4497	-6.59	cp	BRD-K49671696	ketanserin	Serotonin receptor antagonist	Fc1ccc(cc1)C(=O)C1CCN(CCn2c(=O)[nH]c3ccccc3c2=O)CC1	FPCCSQOGAWCVBH-UHFFFAOYSA-N	Launched
4498	-6.59	cp	BRD-K74212935	ergocryptine	Dopamine agonist	CC(C)C[C@@H]1N2C(=O)[C@](NC(=O)[C@H]3CN(C)[C@@H]4Cc5c[nH]c6cccc(C4=C3)c56)(O[C@@]2(O)[C@@H]7CCCN7C1=O)C(C)C	YDOTUXAWKBPQJW-NSLWYYNWSA-N
4488	-6.56	cp	BRD-A56245458	reichstein	Androgen receptor antagonist	CC12CCC3C(CCC4=CC(=O)CCC34C)C2CCC1(O)C(=O)CO	WHBHBVVOGNECLV-UHFFFAOYSA-N
4489	-6.56	cp	BRD-K84709232	caffeic-acid	Lipoxygenase inhibitor	Oc1ccc(C=CC(=O)OCCc2ccccc2)cc1O	SWUARLUWKZWEBQ-UHFFFAOYSA-N	Preclinical
4490	-6.56	cp	BRD-A11813248	AM-92016	Potassium channel blocker	CN(CCc1ccc(Cl)c(Cl)c1)CC(O)COc1ccc(NS(C)(=O)=O)cc1	BQBSHJUQVIWEFM-UHFFFAOYSA-N	Preclinical
4482	-6.54	cp	BRD-K89125793	tinidazole	Antiprotozoal	CCS(=O)(=O)CCn1c(C)ncc1[N+]([O-])=O	HJLSLZFTEKNLFI-UHFFFAOYSA-N	Launched
4483	-6.54	cp	BRD-K30189597	SYK-inhibitor	SYK inhibitor	Cn1cc(/C=C/2C(=O)Nc3ccc(cc23)S(=O)(=O)N)c4ccccc14	MLKHXLFEYOOYEY-NVNXTCNLSA-N
4478	-6.52	cp	BRD-K72903603	zidovudine	Reverse transcriptase inhibitor	Cc1cn([C@H]2C[C@H](N=[N+]=[N-])[C@@H](CO)O2)c(=O)[nH]c1=O	HBOMLICNUCNMMY-XLPZGREQSA-N	Launched
4475	-6.51	cp	BRD-K44067360	flufenamic-acid	Chloride channel blocker	OC(=O)c1ccccc1Nc1cccc(c1)C(F)(F)F	LPEPZBJOKDYZAD-UHFFFAOYSA-N	Preclinical
4468	-6.44	cp	BRD-A51820102	econazole	Bacterial cell wall synthesis inhibitor	Clc1ccc(COC(Cn2ccnc2)c2ccc(Cl)cc2Cl)cc1	LEZWWPYKPKIXLL-UHFFFAOYSA-N	Launched
4467	-6.43	cp	BRD-K06593056	LE-135	Retinoid receptor agonist	CN1c2cc3c(cc2N=C(c2ccc(cc2)C(O)=O)c2ccccc12)C(C)(C)CCC3(C)C	YZZAIQOVMHVWBS-UHFFFAOYSA-N	Preclinical
4465	-6.41	cp	BRD-K25186396	tangeritin	Cell cycle inhibitor	COc1ccc(cc1)-c1cc(=O)c2c(OC)c(OC)c(OC)c(OC)c2o1	ULSUXBXHSYSGDT-UHFFFAOYSA-N	Preclinical
4466	-6.41	cp	BRD-K93658967	aloisine	CDK inhibitor	CCCCc1c([nH]c2nccnc12)c3ccc(O)cc3	PRIGRJPRGZCFAS-UHFFFAOYSA-N
4463	-6.39	cp	BRD-K01567962	pyrazolanthrone	JNK inhibitor	O=C1c2ccccc2-c2n[nH]c3cccc1c23	ACPOUJIDANTYHO-UHFFFAOYSA-N	Preclinical
4464	-6.39	cp	BRD-A54490543	pirlindole	Monoamine oxidase inhibitor	Cc1ccc2n3CCNC4CCCc(c34)c2c1	IWVRVEIKCBFZNF-UHFFFAOYSA-N	Launched
4462	-6.38	cp	BRD-K67831364	ZM-323881	VEGFR inhibitor	Cc1cc(F)c(Nc2ncnc3cc(OCc4ccccc4)ccc23)cc1O	NVBNDZZLJRYRPD-UHFFFAOYSA-N	Preclinical
4458	-6.31	cp	BRD-K42573370	avrainvillamide-analog-2	nucleophosmin inhibitor	CC1(C)[C@@H]2C[C@]34CCCN3C(=O)[C@]2(NC4=O)C=C2c3ccc(cc3[N+]([O-])=C12)-c1ccccc1	YSHQRTLYKODQCX-PUUVEUEGSA-N
4456	-6.3	cp	BRD-K45158365	valsartan	Angiotensin receptor antagonist	CCCCC(=O)N(Cc1ccc(cc1)-c1ccccc1-c1nn[nH]n1)[C@@H](C(C)C)C(O)=O	ACWBQPMHZXGDFX-QFIPXVFZSA-N	Launched
4455	-6.29	cp	BRD-A36066264	estradiol-benzoate	Estrogen receptor agonist	CC12CCC3C(CCc4cc(OC(=O)c5ccccc5)ccc34)C2CCC1O	UYIFTLBWAOGQBI-UHFFFAOYSA-N	Preclinical
4453	-6.26	cp	BRD-K49865102	PD-0325901	MEK inhibitor	OC[C@@H](O)CONC(=O)c1ccc(F)c(F)c1Nc1ccc(I)cc1F	SUDAHWBOROXANE-SECBINFHSA-N	Phase 2
4449	-6.22	cp	BRD-K16664969	GTP-14564	FLT3 inhibitor	c1ccc(cc1)-c1n[nH]c2c1oc1ccccc21	DZQLVVLATXPWBK-UHFFFAOYSA-N	Preclinical
4439	-6.15	cp	BRD-A10977446	carvedilol	Adrenergic receptor antagonist	COc1ccccc1OCCNCC(O)COc1cccc2[nH]c3ccccc3c12	OGHNVEJMJSYVRP-UHFFFAOYSA-N	Launched
4435	-6.13	cp	BRD-K15600710	obatoclax	BCL inhibitor	COC1=CC(=NC1=C/c1[nH]c(C)cc1C)c1cc2ccccc2[nH]1	RFTSSZJZXOSICM-GRSHGNNSSA-N	Phase 3
4433	-6.12	cp	BRD-K81521265	dicyclohexylurea	Epoxide hydolase inhibitor	O=C(NC1CCCCC1)NC2CCCCC2	ADFXKUOMJKEIND-UHFFFAOYSA-N
4431	-6.09	cp	BRD-A55594068	vinblastine	Microtubule inhibitor	CC[C@]1(O)CC2CN(C1)CCc1c([nH]c3ccccc13)[C@@](C2)(C(=O)OC)c1cc2c(cc1OC)N(C)[C@@H]1[C@]22CCN3CC=C[C@](CC)([C@@H]23)[C@@H](OC(C)=O)[C@]1(O)C(=O)OC	JXLYSJRDGCGARV-CUGARIAGSA-N	Launched
4428	-6.06	cp	BRD-K91699951	benzonatate	Local anesthetic	CCCCNc1ccc(cc1)C(=O)OCCOCCOCCOCCOCCOCCOCCOCCOCCOC	MAFMQEKGGFWBAB-UHFFFAOYSA-N	Launched
4422	-5.99	cp	BRD-K09397065	SR-57227A	Serotonin receptor agonist	NC1CCN(CC1)c1cccc(Cl)n1	WPVVMKYQOMJPIN-UHFFFAOYSA-N	Phase 2
4416	-5.97	cp	BRD-K37561857	zardaverine	Phosphodiesterase inhibitor	COc1cc(ccc1OC(F)F)-c1ccc(=O)[nH]n1	HJMQDJPMQIHLPB-UHFFFAOYSA-N	Phase 2
4417	-5.97	cp	BRD-K20482099	rutin	Antioxidant	C[C@@H]1O[C@@H](OC[C@H]2O[C@@H](Oc3c(oc4cc(O)cc(O)c4c3=O)-c3ccc(O)c(O)c3)[C@H](O)[C@@H](O)[C@@H]2O)[C@H](O)[C@H](O)[C@H]1O	IKGXIBQEEMLURG-NVPNHPEKSA-N	Launched
4414	-5.94	cp	BRD-K28863208	PNU-282987	Cholinergic receptor agonist	Clc1ccc(cc1)C(=O)N[C@H]1CN2CCC1CC2	WECKJONDRAUFDD-ZDUSSCGKSA-N	Preclinical
4413	-5.92	cp	BRD-K38436528	imipramine	Norepinephrine reuptake inhibitor	CN(C)CCCN1c2ccccc2CCc2ccccc12	BCGWQEUPMDMJNV-UHFFFAOYSA-N	Launched
4410	-5.89	cp	BRD-K71534238	GW-9508	Free fatty acid receptor agonist	OC(=O)CCc1ccc(NCc2cccc(Oc3ccccc3)c2)cc1	DGENZVKCTGIDRZ-UHFFFAOYSA-N	Preclinical
4406	-5.86	cp	BRD-K15834839	lobendazole	Anthelmintic	CCOC(=O)Nc1nc2ccccc2[nH]1	OKOVSTKGUBOSTB-UHFFFAOYSA-N	Preclinical
4404	-5.85	cp	BRD-A02189320	met-leu-phe	-666	CSCCC(N)C(=O)NC(CC(C)C)C(=O)NC(Cc1ccccc1)C(=O)O	CHDYFPCQVUOJEB-UHFFFAOYSA-N
4402	-5.84	cp	BRD-A07000685	hydrocortisone	Glucocorticoid receptor agonist	C[C@]12C[C@H](O)C3C(CCC4=CC(=O)CC[C@]34C)C1CC[C@]2(O)C(=O)COC(=O)CCC(O)=O	VWQWXZAWFPZJDA-PILPDLGISA-N	Launched
4400	-5.81	cp	BRD-A14966924	alaproclate	Serotonin receptor antagonist	CC(N)C(=O)OC(C)(C)Cc1ccc(Cl)cc1	FZSPJBYOKQPKCD-UHFFFAOYSA-N	Phase 2
4401	-5.81	cp	BRD-K71289571	zafirlukast	Leukotriene receptor antagonist	COc1cc(ccc1Cc1cn(C)c2ccc(NC(=O)OC3CCCC3)cc12)C(=O)NS(=O)(=O)c1ccccc1C	YEEZWCHGZNKEEK-UHFFFAOYSA-N	Launched
4398	-5.79	cp	BRD-K41567364	SB-334867	Orexin receptor antagonist	Cc1nc2ccc(NC(=O)Nc3ccnc4cccnc34)cc2o1	AKMNUCBQGHFICM-UHFFFAOYSA-N	Preclinical
4395	-5.78	cp	BRD-A24122750	saclofen	GABA receptor antagonist	NCC(CS(O)(=O)=O)c1ccc(Cl)cc1	JYLNVJYYQQXNEK-UHFFFAOYSA-N	Preclinical
4397	-5.78	cp	BRD-K32164935	tolazamide	ATP channel blocker	Cc1ccc(cc1)S(=O)(=O)NC(=O)NN1CCCCCC1	OUDSBRTVNLOZBN-UHFFFAOYSA-N	Launched
4394	-5.76	cp	BRD-K92428232	GSK-461364	PLK inhibitor	C[C@@H](Oc1cc(sc1C(N)=O)-n1cnc2ccc(CN3CCN(C)CC3)cc12)c1ccccc1C(F)(F)F	ZHJGWYRLJUCMRT-QGZVFWFLSA-N
4392	-5.74	cp	BRD-K38251852	paxilline	Potassium channel blocker	CC(C)(O)[C@H]1O[C@H]2CC[C@]3(C)[C@]4(C)[C@H](Cc5c4[nH]c6ccccc56)CC[C@@]3(O)C2=CC1=O	ACNHBCIZLNNLRS-UBGQALKQSA-N
4389	-5.7	cp	BRD-A24817035	laudanosine	Central nervous system agent	COc1ccc(CC2N(C)CCc3cc(OC)c(OC)cc23)cc1OC	KGPAYJZAMGEDIQ-UHFFFAOYSA-N
4388	-5.69	cp	BRD-K83023055	GR-135531	Melatonin receptor agonist	COC(=O)Nc1ccc2[nH]cc(CCNC(C)=O)c2c1	MPZVHKLZCUEJFO-UHFFFAOYSA-N	Preclinical
4386	-5.68	cp	BRD-K50214219	CS-1657	PARP inhibitor	Nc1ccc2C(=O)NC(=O)c3cccc1c32	SSMIFVHARFVINF-UHFFFAOYSA-N
4384	-5.64	cp	BRD-A05352148	ipratropium	Acetylcholine receptor antagonist	CC(C)[N+]1(C)C2CCC1CC(C2)OC(=O)C(CO)c1ccccc1	OEXHQOGQTVQTAT-UHFFFAOYSA-N	Launched
4383	-5.62	cp	BRD-K52219182	BRD-K52219182	Phosphodiesterase inhibitor	CCCn1c2nc(N)nn2cc(C)c1=O	UQDVRVNMIJAGRK-UHFFFAOYSA-N
4376	-5.56	cp	BRD-A01317026	7,8-dihydro-L-biopterin	Dihydroneopterin aldolase inhibitor	CC(O)[C@H](O)C1=Nc2c(NC1)nc(N)[nH]c2=O	FEMXZDUTFRTWPE-YRAGUDHZSA-N
4377	-5.56	cp	BRD-A25569250	KI-16425	Lysophosphatidic acid receptor antagonist	CC(OC(=O)Nc1c(C)noc1-c1ccc(CSCCC(O)=O)cc1)c1ccccc1Cl	LLIFMNUXGDHTRO-UHFFFAOYSA-N	Preclinical
4374	-5.53	cp	BRD-K54094468	remoxipride	Dopamine receptor antagonist	CCN1CCC[C@H]1CNC(=O)c1c(OC)ccc(Br)c1OC	GUJRSXAPGDDABA-NSHDSACASA-N	Withdrawn
4375	-5.53	cp	BRD-K44899736	RO-16-6941	Monoamine oxidase inhibitor	NCCNC(=O)c1ccc(Cl)cc1	AIHKMGLJGLKLSI-UHFFFAOYSA-N
4369	-5.49	cp	BRD-K14993104	bemegride	Chemoreceptor agonist	CCC1(C)CC(=O)NC(=O)C1	ORRZGUBHBVWWOP-UHFFFAOYSA-N	Launched
4362	-5.46	cp	BRD-A71009679	KUC103420N	-666	COc1ccc(cc1)C1CC(=NN1c1ccc(cc1)S(N)(=O)=O)c1cccc(OC)c1	ZZMKNPKZBXVRFI-UHFFFAOYSA-N
4363	-5.46	cp	BRD-K89274813	DMP-543	Acetylcholine release stimulant	Fc1cc(CC2(Cc3ccnc(F)c3)c3ccccc3C(=O)c3ccccc23)ccn1	MUJBUUDUXGDXLW-UHFFFAOYSA-N	Phase 2
4364	-5.46	cp	BRD-A27554692	altrenogest	Progestogen hormone	C[C@]12C=CC3=C4CCC(=O)C=C4CCC3C1CC[C@@]2(O)CC=C	VWAUPFMBXBWEQY-JSRAGOMMSA-N	Launched
4358	-5.45	cp	BRD-K75699339	rizatriptan	Serotonin receptor agonist	CN(C)CCc1c[nH]c2ccc(Cn3cncn3)cc12	ULFRLSNUDGIQQP-UHFFFAOYSA-N	Launched
4359	-5.45	cp	BRD-K46937689	phenazone	Cyclooxygenase inhibitor	Cc1cc(=O)n(-c2ccccc2)n1C	VEQOALNAAJBPNY-UHFFFAOYSA-N	Launched
4354	-5.43	cp	BRD-A52588987	SKF-83566	Dopamine receptor antagonist	CN1CCc2cc(Br)c(O)cc2C(C1)c1ccccc1	XFTVOHWWEQGXLS-UHFFFAOYSA-N	Preclinical
4355	-5.43	cp	BRD-K76587808	fraxetin	Antioxidant	COc1cc2ccc(=O)oc2c(O)c1O	HAVWRBANWNTOJX-UHFFFAOYSA-N
4350	-5.42	cp	BRD-K66353228	zoxazolamine	Myorelaxant	Nc1nc2cc(Cl)ccc2o1	YGCODSQDUUUKIV-UHFFFAOYSA-N	Phase 2
4343	-5.39	cp	BRD-K70487031	flupentixol	Dopamine receptor antagonist	OCCN1CCN(CCC=C2c3ccccc3Sc3ccc(cc23)C(F)(F)F)CC1	NJMYODHXAKYRHW-DVZOWYKESA-N	Launched
4344	-5.39	cp	BRD-K48735772	PD-158780	EGFR inhibitor	CNc1cc2c(Nc3cccc(Br)c3)ncnc2cn1	KFHMLBXBRCITHF-UHFFFAOYSA-N
4339	-5.36	cp	BRD-A41450521	tosufloxacin	Bacterial DNA gyrase inhibitor	NC1CCN(C1)c1nc2n(cc(C(O)=O)c(=O)c2cc1F)-c1ccc(F)cc1F	WUWFMDMBOJLQIV-UHFFFAOYSA-N	Launched
4333	-5.32	cp	BRD-K56334280	amonafide	Topoisomerase inhibitor	CN(C)CCN1C(=O)c2cccc3cc(N)cc(C1=O)c23	UPALIKSFLSVKIS-UHFFFAOYSA-N	Phase 3
4334	-5.32	cp	BRD-K18816859	L-694247	Serotonin receptor agonist	CS(=O)(=O)Nc1ccc(Cc2noc(n2)-c2ccc3[nH]cc(CCN)c3c2)cc1	HKXMQLISPYELRD-UHFFFAOYSA-N
4335	-5.32	cp	BRD-K76617868	fasudil	Rho associated kinase inhibitor	O=S(=O)(N1CCCNCC1)c1cccc2cnccc12	NGOGFTYYXHNFQH-UHFFFAOYSA-N	Launched
4331	-5.3	cp	BRD-K00486786	RO-08-2750	NGF binding inhibitor	Cc1cc2nc3c(nc(=O)[nH]c3=O)n(C)c2cc1C=O	JDEMVNYMYPJJIM-UHFFFAOYSA-N
4328	-5.29	cp	BRD-K52989797	clomipramine	Serotonin transporter inhibitor (SERT)	CN(C)CCCN1c2ccccc2CCc2ccc(Cl)cc12	GDLIGKIOYRNHDA-UHFFFAOYSA-N	Launched
4329	-5.29	cp	BRD-A01593789	chlormadinone	5-alpha reductase inhibitor	CC(=O)O[C@@]1(CCC2C3C=C(Cl)C4=CC(=O)CC[C@]4(C)C3CC[C@@]21C)C(=O)C	QMBJSIBWORFWQT-GDMUWPLKSA-N
4325	-5.28	cp	BRD-K35430135	SR-59230A	Adrenergic receptor antagonist	CCc1ccccc1OC[C@@H](O)CN[C@H]1CCCc2ccccc12	VFDHMSXXELYMRW-ICSRJNTNSA-N	Preclinical
4326	-5.28	cp	BRD-K82688027	RG-13022	PDGFR receptor inhibitor	COc1ccc(/C=C(C#N)/c2cccnc2)cc1OC	DBGZNJVTHYFQJI-RIYZIHGNSA-N
4324	-5.27	cp	BRD-A44008656	doxylamine	Histamine receptor antagonist	CN(C)CCOC(C)(c1ccccc1)c1ccccn1	HCFDWZZGGLSKEP-UHFFFAOYSA-N	Launched
4322	-5.26	cp	BRD-A71157293	fursultiamine	Vitamin B	CC(N(Cc1cnc(C)nc1N)C=O)=C(CCO)SSCC1CCCO1	JTLXCMOFVBXEKD-FOWTUZBSSA-N	Launched
4321	-5.25	cp	BRD-K94830329	ataluren	CFTR channel agonist	OC(=O)c1cccc(c1)-c1noc(n1)-c1ccccc1F	OOUGLTULBSNHNF-UHFFFAOYSA-N	Launched
4317	-5.23	cp	BRD-A32836748	leu-enkephalin	Opioid receptor agonist	CC(C)CC(NC(=O)C(Cc1ccccc1)NC(=O)CNC(=O)CNC(=O)C(N)Cc2ccc(O)cc2)C(=O)O	URLZCHNOLZSCCA-UHFFFAOYSA-N
4311	-5.2	cp	BRD-K17378184	prestwick-559	Dopamine receptor agonist	COc1ccccc1N1CCN(CCCCNC(=O)c2ccc3ccccc3c2)CC1	MNHDKMDLOJSCGN-UHFFFAOYSA-N
4309	-5.19	cp	BRD-A94669766	naringenin	Aromatase inhibitor	Oc1ccc(cc1)C2CC(=O)c3c(O)cc(O)cc3O2	FTVWIRXFELQLPI-UHFFFAOYSA-N	Phase 1
4304	-5.18	cp	BRD-K56745457	azauridine	Antiviral	OC[C@H]1O[C@H]([C@H](O)[C@@H]1O)n2ncc(=O)[nH]c2=O	WYXSYVWAUAUWLD-SHUUEZRQSA-N
4305	-5.18	cp	BRD-K96778649	tyrphostin-47	EGFR inhibitor	NC(=S)/C(=C/c1ccc(O)c(O)c1)/C#N	ZGHQGWOETPXKLY-XVNBXDOJSA-N
4306	-5.18	cp	BRD-A55913614	primaquine	Antimalarial	COc1cc(NC(C)CCCN)c2ncccc2c1	INDBQLZJXZLFIT-UHFFFAOYSA-N	Launched
4300	-5.16	cp	BRD-K69837166	trap-101	Nociceptin/orphanin FQ (NOP) receptor antagonist	CCn1c2ccccc2n(C2=C(CO)CN(CC3CCCCCCC3)CC2)c1=O	DCRGHMJXEBSRQG-UHFFFAOYSA-N	Preclinical
4302	-5.16	cp	BRD-K29313308	HDAC3-selective	HDAC inhibitor	CC(=O)Nc1ccc(cc1)C(=O)Nc1ccc(F)cc1N	RRJDFENBXIEAPD-UHFFFAOYSA-N
4298	-5.14	cp	BRD-K67506692	tyrphostin-AG-126	ERK1 and ERK2 phosphorylation inhibitor	Oc1cc(C=C(C#N)C#N)ccc1[N+](=O)[O-]	DUQADSPERJRQBW-UHFFFAOYSA-N
4299	-5.14	cp	BRD-A46393198	tetramisole	Immunostimulant	C1CN2CC(N=C2S1)c1ccccc1	HLFSDGLLUJUHTE-UHFFFAOYSA-N	Launched
4295	-5.08	cp	BRD-A93255169	thalidomide	TNF production inhibitor	O=C1N(C2CCC(=O)NC2=O)C(=O)c2ccccc12	UEJJHQNACJXSKW-UHFFFAOYSA-N	Launched
4291	-5.07	cp	BRD-K97799481	theophylline	Adenosine receptor antagonist	Cn1c2nc[nH]c2c(=O)n(C)c1=O	ZFXYFBGIUFBOJW-UHFFFAOYSA-N	Launched
4292	-5.07	cp	BRD-K75532464	FTI-276	Farnesyltransferase inhibitor	CSCC[C@H](NC(=O)c1ccc(NC[C@@H](N)CS)cc1-c1ccccc1)C(O)=O	ZIXDDEATQSBHHL-BEFAXECRSA-N
4293	-5.07	cp	BRD-K05181463	L-741626	Dopamine receptor antagonist	OC1(CCN(Cc2c[nH]c3ccccc23)CC1)c4ccc(Cl)cc4	LLBLNMUONVVVPG-UHFFFAOYSA-N
4285	-5.04	cp	BRD-K44353683	nateglinide	Insulin secretagogue	CC(C)[C@H]1CC[C@@H](CC1)C(=O)N[C@H](Cc1ccccc1)C(O)=O	OELFLUMRDSZNSF-BRWVUGGUSA-N	Launched
4286	-5.04	cp	BRD-K40530731	hyoscyamine	Acetylcholine receptor antagonist	CN1[C@H]2CC[C@@H]1C[C@@H](C2)OC(=O)[C@H](CO)c3ccccc3	RKUNBYITZUJHSG-FXUDXRNXSA-N	Launched
4281	-5.02	cp	BRD-A96485169	EBPC	Aldose reductase inhibitor	CCOC(=O)C1CN(Cc2ccccc2)C(=O)C1=O	FQMSSTZJKSWSMP-UHFFFAOYSA-N	Preclinical
4279	-5.01	cp	BRD-K56509348	BMS-182874	Endothelin receptor antagonist	CN(C)c1cccc2c(cccc12)S(=O)(=O)Nc1onc(C)c1C	MJRGSRRZKSJHOE-UHFFFAOYSA-N
4275	-4.97	cp	BRD-K93201660	ML-7	Myosin light chain kinase inhibitor	Ic1cccc2c(cccc12)S(=O)(=O)N3CCCNCC3	GEHJIACZUFWBTK-UHFFFAOYSA-N
4274	-4.95	cp	BRD-K77925998	quipazine	Serotonin receptor agonist	C1CN(CCN1)c1ccc2ccccc2n1	XRXDAJYKGWNHTQ-UHFFFAOYSA-N	Preclinical
4269	-4.94	cp	BRD-A64479082	quinidine	Sodium channel blocker	COc1ccc2nccc(C(O)C3CC4CCN3CC4C=C)c2c1	LOUPRKONTZGTKE-UHFFFAOYSA-N	Launched
4264	-4.89	cp	BRD-A16700644	isoxsuprine	Adrenergic receptor agonist	CC(COc1ccccc1)NC(C)[C@H](O)c1ccc(O)cc1	BMUKKTUHUDJSNZ-JRSKDTKFSA-N	Launched
4263	-4.87	cp	BRD-K08556791	ethoprop	Acetylcholinesterase inhibitor	CCCSP(=O)(OCC)SCCC	VJYFKVYYMZPMAB-UHFFFAOYSA-N
4259	-4.83	cp	BRD-K78633253	EXO-1	ARF inhibitor	COC(=O)c1ccccc1NC(=O)c1ccc(F)cc1	KIAPWMKFHIKQOZ-UHFFFAOYSA-N	Preclinical
4249	-4.76	cp	BRD-A31521121	methocarbamol	Muscle relaxant	COc1ccccc1OCC(O)COC(N)=O	GNXFOGHNGIVQEH-UHFFFAOYSA-N	Launched
4250	-4.76	cp	BRD-K74133369	oligomycin-a	ATP synthase inhibitor	CC[C@H]1CC[C@@H]2O[C@]3(CC[C@@H](C)[C@@H](C[C@@H](C)O)O3)[C@H](C)[C@H](OC(=O)C=C[C@@H](C)[C@H](O)[C@@H](C)C(=O)[C@@H](C)[C@H](O)[C@@H](C)C(=O)[C@@](C)(O)[C@H](O)[C@@H](C)CC=CC=C1)[C@H]2C	MNULEGDCPYONBU-JBMMDCLPSA-N	Preclinical
4246	-4.74	cp	BRD-A90131694	alclometasone	Glucocorticoid receptor agonist	CCC(=O)OCC(=O)[C@@]1(OC(=O)CC)[C@H](C)CC2C3[C@H](Cl)CC4=CC(=O)C=C[C@]4(C)C3[C@@H](O)C[C@@]21C	DJHCCTTVDRAMEH-PEDQINGESA-N
4237	-4.65	cp	BRD-K47192521	icosapent	Platelet aggregation inhibitor	CCC=C/CC=C/CC=C/CC=C/CC=C/CCCC(O)=O	JAZBEHYOTPTENJ-JLNKQSITSA-N	Launched
4238	-4.65	cp	BRD-K02404261	caffeine	Adenosine receptor antagonist	Cn1cnc2n(C)c(=O)n(C)c(=O)c12	RYYVLZVUVIJVGH-UHFFFAOYSA-N	Launched
4235	-4.62	cp	BRD-K02123250	JNJ-38877605	Tyrosine kinase inhibitor	Cn1cc(cn1)-c1ccc2nnc(n2n1)C(F)(F)c1ccc2ncccc2c1	JRWCBEOAFGHNNU-UHFFFAOYSA-N	Phase 1
4233	-4.61	cp	BRD-K33106058	cytarabine	Ribonucleotide reductase inhibitor	Nc1ccn([C@@H]2O[C@H](CO)[C@@H](O)[C@@H]2O)c(=O)n1	UHDGCWIWMRVCDJ-CCXZUQQUSA-N	Launched
4229	-4.6	cp	BRD-K92870997	pterostilbene	Cyclooxygenase inhibitor	COc1cc(OC)cc(/C=C/c2ccc(O)cc2)c1	VLEUZFDZJKSGMX-ONEGZZNKSA-N	Phase 2/Phase 3
4230	-4.6	cp	BRD-K60219430	serdemetan	MDM inhibitor	C(Cc1c[nH]c2ccccc12)Nc1cccc(Nc2ccncc2)c1	JCKLHFMOFAYQHE-UHFFFAOYSA-N	Phase 1
4231	-4.6	cp	BRD-K93880783	stavudine	DNA directed DNA polymerase inhibitor	Cc1cn([C@@H]2O[C@H](CO)C=C2)c(=O)[nH]c1=O	XNKLLVCARDGLGL-JGVFFNPUSA-N	Launched
4226	-4.57	cp	BRD-K31542390	mycophenolic-acid	Dehydrogenase inhibitor	COc1c(C)c2COC(=O)c2c(O)c1CC=C(C)CCC(=O)O	HPNSFSBZBAHARI-UHFFFAOYSA-N	Launched
4225	-4.56	cp	BRD-K33211335	dextromethorphan	Glutamate receptor antagonist	COc1ccc2C[C@H]3[C@H]4CCCC[C@@]4(CCN3C)c2c1	MKXZASYAUGDDCJ-NJAFHUGGSA-N	Launched
4222	-4.52	cp	BRD-K68264559	brimonidine	Adrenergic receptor agonist	Brc1c(NC2=NCCN2)ccc2nccnc12	XYLJNLCSTIOKRM-UHFFFAOYSA-N	Launched
4218	-4.5	cp	BRD-A39290993	cyproterone	Androgen receptor antagonist	CC(=O)O[C@@]1(CC[C@H]2[C@@H]3C=C(Cl)C4=CC(=O)C5CC5[C@]4(C)[C@H]3CC[C@@]21C)C(=O)C	UWFYSQMTEOIJJG-NKGGGRBPSA-N
4219	-4.5	cp	BRD-K99595596	salsolinol	Monoamine oxidase inhibitor	C[C@@H]1NCCc2cc(O)c(O)cc12	IBRKLUSXDYATLG-LURJTMIESA-N
4217	-4.49	cp	BRD-K97509413	coumestrol	Estrogen receptor agonist	Oc1ccc2c(c1)oc3c2c(=O)oc4cc(O)ccc34	ZZIALNLLNHEQPJ-UHFFFAOYSA-N
4213	-4.47	cp	BRD-K08619574	thioproperazine	Dopamine receptor antagonist	CN(C)S(=O)(=O)c1ccc2Sc3ccccc3N(CCCN3CCN(C)CC3)c2c1	VZYCZNZBPPHOFY-UHFFFAOYSA-N	Launched
4209	-4.45	cp	BRD-K33864865	LY-225910	CCK receptor antagonist	CC(C)Oc1cccc(c1)-n1c(CCc2c[nH]c3ccc(Br)cc23)nc2ccccc2c1=O	KUECXUACQOYKNB-UHFFFAOYSA-N
4210	-4.45	cp	BRD-A93424738	dexamethasone	Glucocorticoid receptor agonist	C[C@@H]1CC2C3CCC4=CC(=O)C=C[C@]4(C)[C@@]3(F)[C@@H](O)C[C@]2(C)[C@@]1(O)C(=O)COC(C)=O	AKUJBENLRBOFTD-HIBZCRSPSA-N	Launched
4205	-4.44	cp	BRD-K42098891	protriptyline	Tricyclic antidepressant	CNCCCC1c2ccccc2C=Cc2ccccc12	BWPIARFWQZKAIA-UHFFFAOYSA-N	Launched
4200	-4.41	cp	BRD-K14696368	9-methyl-5H-6-thia-4,5-diaza-chrysene-6,6-dioxide	NFkB pathway inhibitor	Cc1ccc2c(c1)-c1ccc3cccnc3c1NS2(=O)=O	KYPLTYNYSYVGGA-UHFFFAOYSA-N
4198	-4.4	cp	BRD-K77793136	hydroxyfasudil	Rho associated kinase inhibitor	Oc1nccc2c(cccc12)S(=O)(=O)N1CCCNCC1	ZAVGJDAFCZAWSZ-UHFFFAOYSA-N	Preclinical
4192	-4.33	cp	BRD-K67102207	phenylbutyrate	HDAC inhibitor	OC(=O)CCCc1ccccc1	OBKXEAXTFZPCHS-UHFFFAOYSA-N	Launched
4190	-4.32	cp	BRD-K40624912	ZM-39923	JAK inhibitor	CC(C)N(CCC(=O)c1ccc2ccccc2c1)Cc1ccccc1	JSASWRWALCMOQP-UHFFFAOYSA-N
4191	-4.32	cp	BRD-A75368507	demeclocycline	Bacterial 30S ribosomal subunit inhibitor	CN(C)C1C2CC3C(O)c4c(Cl)ccc(O)c4C(=O)C3C(=O)C2(O)C(=O)C(C(N)=O)C1=O	JHOHXJYRVSLQCB-UHFFFAOYSA-N
4189	-4.3	cp	BRD-A00520476	otenzepad	Acetylcholine receptor antagonist	CCN(CC)CC1CCCCN1CC(=O)N1c2ccccc2C(=O)Nc2cccnc12	UBRKDAVQCKZSPO-UHFFFAOYSA-N	Phase 3
4186	-4.25	cp	BRD-K25741894	skimmianine	Acetylcholinesterase inhibitor	COc1ccc2c(OC)c3ccoc3nc2c1OC	SLSIBLKBHNKZTB-UHFFFAOYSA-N
4185	-4.23	cp	BRD-K68402494	ML-9	Myosin light chain kinase inhibitor	Clc1cccc2c(cccc12)S(=O)(=O)N1CCCNCC1	OZSMSRIUUDGTEP-UHFFFAOYSA-N	Preclinical
4165	-4.1	cp	BRD-A59303141	quinethazone	Thiazide diuretic	CCC1NC(=O)c2cc(c(Cl)cc2N1)S(N)(=O)=O	AGMMTXLNIQSRCG-UHFFFAOYSA-N	Launched
4162	-4.09	cp	BRD-K16336526	capsaicin	TRPV agonist	COc1cc(CNC(=O)CCCC/C=CC(C)C)ccc1O	YKPUWZUDDOIDPM-VURMDHGXSA-N	Launched
4163	-4.09	cp	BRD-A43882281	pinacidil	ATP channel activator	CC(NC(Nc1ccncc1)=NC#N)C(C)(C)C	IVVNZDGDKPTYHK-UHFFFAOYSA-N	Launched
4158	-4.05	cp	BRD-K09778810	FGIN-1-27	Inositol monophosphatase inhibitor	CCCCCCN(CCCCCC)C(=O)Cc1c([nH]c2ccccc12)-c1ccc(F)cc1	VUWXAQFLTSBUDB-UHFFFAOYSA-N	Preclinical
4156	-4.04	cp	BRD-K18855837	varenicline	Acetylcholine receptor agonist	C1[C@H]2CNC[C@@H]1c1cc3nccnc3cc21	JQSHBVHOMNKWFT-DTORHVGOSA-N	Launched
4151	-4.02	cp	BRD-K43468059	byssochlamic-acid	Mycotoxin	CCC[C@H]1CC2=C(C[C@@H](CC)CC3=C1C(=O)OC3=O)C(=O)OC2=O	NRDWUPPIGBHWAS-ZJUUUORDSA-N
4147	-4	cp	BRD-K21733600	rofecoxib	Cyclooxygenase inhibitor	CS(=O)(=O)c1ccc(cc1)C1=C(C(=O)OC1)c1ccccc1	RZJQGNCSTQAWON-UHFFFAOYSA-N	Withdrawn
4145	-3.98	cp	BRD-K66876909	linezolid	Bacterial 50S ribosomal subunit inhibitor	CC(=O)NC[C@H]1CN(C(=O)O1)c1ccc(N2CCOCC2)c(F)c1	TYZROVQLWOKYKF-ZDUSSCGKSA-N	Launched
4141	-3.95	cp	BRD-K37865504	LY-2183240	FAAH inhibitor	CN(C)C(=O)n1nnnc1Cc1ccc(cc1)-c1ccccc1	GZNIYOXWFCDBBJ-UHFFFAOYSA-N
4129	-3.88	cp	BRD-K36927236	glibenclamide	Sulfonylurea	COc1ccc(Cl)cc1C(=O)NCCc2ccc(cc2)S(=O)(=O)NC(=O)NC3CCCCC3	ZNNLBTZKUZBEKO-UHFFFAOYSA-N
4128	-3.87	cp	BRD-K02953697	naringin	Cytochrome P450 inhibitor	C[C@@H]1O[C@@H](O[C@@H]2[C@@H](O)[C@H](O)[C@@H](CO)O[C@H]2Oc3cc(O)c4C(=O)C[C@H](Oc4c3)c5ccc(O)cc5)[C@H](O)[C@H](O)[C@H]1O	DFPMSGMNTNDNHN-ZPHOTFPESA-N	Preclinical
4126	-3.81	cp	BRD-K05395900	nicotine	Acetylcholine receptor agonist	CN1CCC[C@H]1c1cccnc1	SNICXCGAKADSCV-JTQLQIEISA-N	Launched
4122	-3.79	cp	BRD-K62996583	lidoflazine	Calcium channel blocker	Cc1cccc(C)c1NC(=O)CN1CCN(CCCC(c2ccc(F)cc2)c2ccc(F)cc2)CC1	ZBIAKUMOEKILTF-UHFFFAOYSA-N	Launched
4123	-3.79	cp	BRD-A42628519	iopanoic-acid	Radiopaque medium	CCC(Cc1c(I)cc(I)c(N)c1I)C(=O)O	OIRFJRBSRORBCM-UHFFFAOYSA-N
4118	-3.77	cp	BRD-K84955386	hyperoside	Glucosidase inhibitor	OC[C@H]1O[C@@H](Oc2c(oc3cc(O)cc(O)c3c2=O)c4ccc(O)c(O)c4)[C@H](O)[C@@H](O)[C@H]1O	OVSQVDMCBVZWGM-DTGCRPNFSA-N
4119	-3.77	cp	BRD-K37792168	denbufylline	Phosphodiesterase inhibitor	CCCCn1c(=O)n(CCCC)c2ncn(CC(=O)C)c2c1=O	HJPRDDKCXVCFOH-UHFFFAOYSA-N
4114	-3.75	cp	BRD-K02227374	milnacipran	Serotonin reuptake inhibitor	CCN(CC)C(=O)[C@@]1(C[C@@H]1CN)c1ccccc1	GJJFMKBJSRMPLA-HIFRSBDPSA-N	Launched
4110	-3.74	cp	BRD-K71430621	clobenpropit	Histamine receptor antagonist	Clc1ccc(CNC(=N)SCCCc2c[nH]cn2)cc1	UCAIEVHKDLMIFL-UHFFFAOYSA-N	Preclinical
4102	-3.7	cp	BRD-K10466330	AVA	Nucleophosmin inhibitor	CC1(C)Oc2ccc3C4=C[C@@]56NC(=O)[C@]7(CCCN7C5=O)C[C@H]6C(C)(C)C4=[N+]([O-])c3c2C=C1	ALXLLOQTGLPCFG-ATANMQQVSA-N
4095	-3.66	cp	BRD-A72483914	spiroxatrine	Serotonin receptor antagonist	O=C1NCN(c2ccccc2)C11CCN(CC2COc3ccccc3O2)CC1	JVGBTTIJPBFLTE-UHFFFAOYSA-N	Preclinical
4096	-3.66	cp	BRD-K59522102	piperine	Monoamine oxidase inhibitor	O=C(C=CC=Cc1ccc2OCOc2c1)N1CCCCC1	MXXWOMGUGJBKIW-YPCIICBESA-N	Phase 1
4093	-3.63	cp	BRD-A70731303	avrainvillamide-analog-5	nucleophosmin inhibitor	CC1(C)Oc2cc3c(cc2C=C1)C1=CC24NC(=O)C5(CCCN5C2=O)CC4C(C)(C)C1=[N+]3[O-]	CRUOLOXVRBAOST-UHFFFAOYSA-N
4079	-3.54	cp	BRD-K80725632	lavendustin-c	EGFR inhibitor	OC(=O)c1cc(NCc2cc(O)ccc2O)ccc1O	LULATDWLDJOKCX-UHFFFAOYSA-N
4080	-3.54	cp	BRD-K70330367	amantadine	Glutamate receptor antagonist	NC12CC3CC(CC(C3)C1)C2	DKNWSYNQZKUICI-UHFFFAOYSA-N	Launched
4081	-3.54	cp	BRD-K28307902	flutamide	Androgen receptor antagonist	CC(C)C(=O)Nc1ccc(c(c1)C(F)(F)F)[N+]([O-])=O	MKXKFYHWDHIYRV-UHFFFAOYSA-N	Launched
4076	-3.52	cp	BRD-K07736136	VX-702	p38 MAPK inhibitor	NC(=O)N(c1ccc(C(N)=O)c(n1)-c1ccc(F)cc1F)c1c(F)cccc1F	FYSRKRZDBHOFAY-UHFFFAOYSA-N	Phase 2
4077	-3.52	cp	BRD-K05977823	tenovins	SIRT inhibitor	CC(=O)Nc1ccc(NC(=S)NC(=O)c2ccc(cc2)C(C)(C)C)cc1	WOWJIWFCOPZFGV-UHFFFAOYSA-N
4078	-3.52	cp	BRD-K81729199	AQ-RA741	Acetylcholine receptor antagonist	CCN(CC)CCCCC1CCN(CC(=O)N2c3ccccc3C(=O)Nc3cccnc23)CC1	BCUGCHZRMKTPMU-UHFFFAOYSA-N	Preclinical
4074	-3.49	cp	BRD-K80639402	SB-258585	Serotonin receptor antagonist	COc1ccc(NS(=O)(=O)c2ccc(I)cc2)cc1N1CCN(C)CC1	BDHMSYNBSBZCAF-UHFFFAOYSA-N	Preclinical
4068	-3.46	cp	BRD-K46384212	o-3M3FBS	phospholipase activator	Cc1cc(C)c(c(C)c1)S(=O)(=O)Nc1ccccc1C(F)(F)F	SKJJIFRWCCSXGL-UHFFFAOYSA-N	Preclinical
4069	-3.46	cp	BRD-K62736196	guanabenz	-666	NC(=N)NN=Cc1c(Cl)cccc1Cl	WDZVGELJXXEGPV-YIXHJXPBSA-N
4061	-3.41	cp	BRD-A49046702	SKF-89976A	GABA uptake inhibitor	OC(=O)C1CCCN(CCC=C(c2ccccc2)c2ccccc2)C1	TXQKSMSLZVKQBI-UHFFFAOYSA-N	Preclinical
4052	-3.35	cp	BRD-K21565985	xylazine	Adrenergic receptor agonist	Cc1cccc(C)c1NC1=NCCCS1	BPICBUSOMSTKRF-UHFFFAOYSA-N	Launched
4048	-3.33	cp	BRD-K34995470	SU-1498	VEGFR inhibitor	CC(C)c1cc(/C=C(C#N)/C(=O)NCCCc2ccccc2)cc(C(C)C)c1O	JANPYFTYAGTSIN-FYJGNVAPSA-N
4041	-3.31	cp	BRD-K32755366	reserpic-acid	Norepinephrine transporter inhibitor	CO[C@H]1[C@H](O)C[C@@H]2CN3CCc4c([nH]c5cc(OC)ccc45)[C@H]3C[C@@H]2[C@@H]1C(=O)O	JVHNBFFHWQQPLL-WOXROFTLSA-N
4042	-3.31	cp	BRD-K41713976	E-4031	Potassium channel blocker	Cc1cccc(CCN2CCC(CC2)C(=O)c2ccc(NS(C)(=O)=O)cc2)n1	SRUISGSHWFJION-UHFFFAOYSA-N	Phase 1
4031	-3.28	cp	BRD-K63504947	semaxanib	VEGFR inhibitor	Cc1cc(C)c(C=C2/C(=O)Nc3ccccc23)[nH]1	WUWDLXZGHZSWQZ-WQLSENKSSA-N	Phase 3
4033	-3.28	cp	BRD-K83010055	VU-0415374-1	Glutamate receptor modulator	COc1cc(NC(=O)c2ccccn2)ccc1NC(=O)c1ccccc1Cl	RZZCVJKQCRSTKD-UHFFFAOYSA-N
4030	-3.27	cp	BRD-K40645748	mefloquine	Adenosine receptor antagonist	O[C@H]([C@H]1CCCCN1)c2cc(nc3c(cccc23)C(F)(F)F)C(F)(F)F	XEEQGYMUWCZPDN-DOMZBBRYSA-N	Launched
4027	-3.24	cp	BRD-K68190965	GR-46611	Serotonin receptor agonist	COc1ccc(CNC(=O)C=Cc2ccc3[nH]cc(CCN(C)C)c3c2)cc1	LBVZWEWTNUDWNS-YRNVUSSQSA-N
4028	-3.24	cp	BRD-A08187463	racecadotril	Enkephalinase inhibitor	CC(=O)SCC(Cc1ccccc1)C(=O)NCC(=O)OCc1ccccc1	ODUOJXZPIYUATO-UHFFFAOYSA-N	Launched
4016	-3.18	cp	BRD-K96319534	phentermine	Dopamine uptake inhibitor	CC(C)(N)Cc1ccccc1	DHHVAGZRUROJKS-UHFFFAOYSA-N	Launched
4013	-3.16	cp	BRD-K37814297	acepromazine	Dopamine receptor antagonist	CN(C)CCCN1c2ccccc2Sc2ccc(cc12)C(C)=O	NOSIYYJFMPDDSA-UHFFFAOYSA-N	Launched
4007	-3.14	cp	BRD-K10705233	GW-405833	Cannabinoid receptor agonist	COc1ccc2n(C(=O)c3cccc(Cl)c3Cl)c(C)c(CCN3CCOCC3)c2c1	FSFZRNZSZYDVLI-UHFFFAOYSA-N	Preclinical
4001	-3.1	cp	BRD-K37080523	isoreserpine	Vesicular monoamine transporter inhibitor	CO[C@H]1[C@@H](C[C@@H]2CN3CCc4c([nH]c5cc(OC)ccc45)[C@@H]3C[C@@H]2[C@@H]1C(=O)OC)OC(=O)c6cc(OC)c(OC)c(OC)c6	QEVHRUUCFGRFIF-VPHNHGCZSA-N
4004	-3.1	cp	BRD-A61392169	eliprodil	Glutamate receptor antagonist	OC(CN1CCC(Cc2ccc(F)cc2)CC1)c1ccc(Cl)cc1	GGUSQTSTQSHJAH-UHFFFAOYSA-N	Phase 3
3998	-3.07	cp	BRD-K48932581	cetraxate	Mucus protecting agent	NC[C@H]1CC[C@@H](CC1)C(=O)Oc2ccc(CCC(=O)O)cc2	FHRSHSOEWXUORL-HDJSIYSDSA-N
3999	-3.07	cp	BRD-K59256312	gabexate	Serine protease inhibitor	CCOC(=O)c1ccc(OC(=O)CCCCCNC(N)=N)cc1	YKGYIDJEEQRWQH-UHFFFAOYSA-N	Launched
3991	-3.04	cp	BRD-A76093993	cromakalim	Potassium channel activator	CC1(C)Oc2ccc(C#N)cc2C(C1O)N3CCCC3=O	TVZCRIROJQEVOT-UHFFFAOYSA-N	Phase 2
3990	-3.03	cp	BRD-K77175907	calcifediol	Vitamin D receptor agonist	C[C@H](CCCC(C)(C)O)[C@H]1CC[C@@H]2[C@]1(C)CCCC2=C/C=C1/C[C@@H](O)CCC1=C	JWUBBDSIWDLEOM-DTOXIADCSA-N	Launched
3987	-3.02	cp	BRD-K21936341	oxotremorine	Acetylcholine receptor agonist	O=C1CCCN1CC#CCN1CCCC1	RSDOPYMFZBJHRL-UHFFFAOYSA-N
3986	-3.01	cp	BRD-K10974103	diloxanide	Protein synthesis inhibitor	CN(C(=O)C(Cl)Cl)c1ccc(OC(=O)c2ccco2)cc1	BDYYDXJSHYEDGB-UHFFFAOYSA-N	Launched
3981	-3	cp	BRD-A63667919	methylergometrine	Dopamine receptor antagonist	CCC(CO)NC(=O)C1CN(C)C2Cc3c[nH]c4cccc(C2=C1)c34	UNBRKDKAWYKMIV-UHFFFAOYSA-N	Launched
3979	-2.98	cp	BRD-K67043667	altretamine	DNA synthesis inhibitor	CN(C)c1nc(nc(n1)N(C)C)N(C)C	UUVWYPNAQBNQJQ-UHFFFAOYSA-N	Launched
3972	-2.96	cp	BRD-K14765469	vesamicol	Acetylcholinesterase inhibitor	O[C@@H]1CCCC[C@H]1N1CCC(CC1)c1ccccc1	YSSBJODGIYRAMI-IAGOWNOFSA-N	Preclinical
3975	-2.96	cp	BRD-A64092382	mexiletine	Sodium channel blocker	CC(N)COc1c(C)cccc1C	VLPIATFUUWWMKC-UHFFFAOYSA-N	Launched
3959	-2.92	cp	BRD-K08924299	palonosetron	Serotonin receptor antagonist	O=C1N(C[C@H]2CCCc3cccc1c23)[C@@H]1CN2CCC1CC2	CPZBLNMUGSZIPR-NVXWUHKLSA-N	Launched
3960	-2.92	cp	BRD-K97863768	prothionamide	Mycobacterium tuberculosis enoyl-[acyl-carrier-protein] reductase [NADH] (inhA) inhibitor	CCCc1cc(ccn1)C(=S)N	VRDIULHPQTYCLN-UHFFFAOYSA-N
3955	-2.91	cp	BRD-K91290917	amodiaquine	Histamine receptor agonist	CCN(CC)Cc1cc(Nc2ccnc3cc(Cl)ccc23)ccc1O	OVCDSSHSILBFBN-UHFFFAOYSA-N	Launched
3953	-2.9	cp	BRD-K46441700	GR-55562	Serotonin receptor antagonist	CN(C)CCCc1cc(ccc1O)C(=O)Nc2ccc(cc2)c3ccncc3	ZAGAUUVCYGSPBP-UHFFFAOYSA-N
3951	-2.89	cp	BRD-A50311610	meclozine	CAR agonist	Cc1cccc(CN2CCN(CC2)C(c2ccccc2)c2ccc(Cl)cc2)c1	OCJYIGYOJCODJL-UHFFFAOYSA-N
3952	-2.89	cp	BRD-A25004090	erastin	Ion channel antagonist	CCOc1ccccc1-n1c(=O)c2ccccc2nc1C(C)N1CCN(CC1)C(=O)COc1ccc(Cl)cc1	BKQFRNYHFIQEKN-UHFFFAOYSA-N	Preclinical
3942	-2.85	cp	BRD-A36471396	biperiden	Acetylcholine receptor antagonist	OC(CCN1CCCCC1)(C2C[C@H]3C[C@@H]2C=C3)c4ccccc4	YSXKPIUOCJLQIE-BDWAOYLISA-N	Launched
3933	-2.82	cp	BRD-K99447003	enalaprilat	ACE inhibitor	C[C@H](N[C@@H](CCc1ccccc1)C(O)=O)C(=O)N1CCC[C@H]1C(O)=O	LZFZMUMEGBBDTC-QEJZJMRPSA-N	Launched
3934	-2.82	cp	BRD-A03816571	CP-55940	Cannabinoid receptor agonist	CCCCCCC(C)(C)c1ccc(C2CC(O)CCC2CCCO)c(O)c1	YNZFFALZMRAPHQ-UHFFFAOYSA-N
3938	-2.82	cp	BRD-K00234327	RU-24969	Serotonin receptor agonist	COc1ccc2[nH]cc(C3=CCNCC3)c2c1	KRVMLPUDAOWOGN-UHFFFAOYSA-N
3931	-2.81	cp	BRD-A29082194	gitoxigenin	ATPase inhibitor	C[C@@]12CCC3C(CC[C@@H]4C[C@@H](O)CC[C@@]43C)[C@@]2(O)C[C@H](O)[C@@H]1C5=CC(=O)OC5	PVAMXWLZJKTXFW-YOUFMJPESA-N
3930	-2.8	cp	BRD-A02990301	lofexidine	Adrenergic receptor agonist	CC(Oc1c(Cl)cccc1Cl)C1=NCCN1	KSMAGQUYOIHWFS-UHFFFAOYSA-N	Launched
3924	-2.77	cp	BRD-K32584078	BML-257	AKT inhibitor	OC(=O)c1ccc2nc(c3ccccc3)c(nc2c1)c4ccccc4	LFWGZXMTCUOPFI-UHFFFAOYSA-N
3922	-2.75	cp	BRD-K28346421	rifapentine	RNA polymerase inhibitor	CO[C@H]1C=CO[C@@]2(C)Oc3c(C2=O)c2c(O)c(C=NN4CCN(CC4)C4CCCC4)c(NC(=O)C(C)=C/C=C/[C@H](C)[C@H](O)[C@@H](C)[C@@H](O)[C@@H](C)[C@H](OC(C)=O)[C@@H]1C)c(O)c2c(O)c3C	WDZCUPBHRAEYDL-NAFQJNKLSA-N
3913	-2.71	cp	BRD-K54771420	glycocholic-acid	Cholesterol inhibitor	C[C@H](CCC(=O)NCC(=O)O)[C@H]1CC[C@H]2[C@@H]3[C@H](O)C[C@@H]4C[C@H](O)CC[C@]4(C)[C@H]3C[C@H](O)[C@]12C	RFDAIACWWDREDC-RGWSMLPJSA-N
3916	-2.71	cp	BRD-A02367930	ethinyl-estradiol	DNA directed DNA polymerase stimulant	C[C@]12CCC3C(CCc4cc(O)ccc34)C1CC[C@@]2(O)C#C	BFPYWIDHMRZLRN-OQPPHWFISA-N	Launched
3912	-2.69	cp	BRD-A95513702	androsta-1,4-dien-3,17-dione	Aromatase inhibitor	C[C@@]12CCC3C(CCC4=CC(=O)C=C[C@]34C)C2CCC1=O	LUJVUUWNAPIQQI-WFZCBACDSA-N
3906	-2.64	cp	BRD-A27143604	DPN	Estrogen receptor agonist	Oc1ccc(CC(C#N)c2ccc(O)cc2)cc1	GHZHWDWADLAOIQ-UHFFFAOYSA-N
3901	-2.63	cp	BRD-A17448384	beclometasone	Glucocorticoid receptor agonist	CC1CC2C3CCC4=CC(=O)C=CC4(C)[C@@]3(Cl)C(O)CC2(C)C1(O)C(=O)CO	NBMKJKDGKREAPL-WOOYFSPWSA-N
3889	-2.57	cp	BRD-A64227845	SKF-77434	Dopamine receptor agonist	Oc1cc2CCN(CC=C)CC(c3ccccc3)c2cc1O	QBUVZVXIRYFENV-UHFFFAOYSA-N	Preclinical
3890	-2.57	cp	BRD-K32501161	vanoxerine	Dopamine uptake inhibitor	Fc1ccc(cc1)C(OCCN1CCN(CCCc2ccccc2)CC1)c1ccc(F)cc1	NAUWTFJOPJWYOT-UHFFFAOYSA-N	Phase 3
3885	-2.52	cp	BRD-A54880345	etomidate	GABA receptor modulator	CCOC(=O)c1cncn1C(C)c1ccccc1	NPUKDXXFDDZOKR-UHFFFAOYSA-N	Launched
3881	-2.5	cp	BRD-K47631482	bromhexine	Mucolytic agent	CN(Cc1cc(Br)cc(Br)c1N)C1CCCCC1	OJGDCBLYJGHCIH-UHFFFAOYSA-N	Launched
3873	-2.47	cp	BRD-K20141153	atomoxetine	Norepinephrine transporter inhibitor	CNCC[C@@H](Oc1ccccc1C)c1ccccc1	VHGCDTVCOLNTBX-QGZVFWFLSA-N	Launched
3874	-2.47	cp	BRD-K66874953	pifithrin-alpha	TP53 inhibitor	Cc1ccc(cc1)C(=O)Cn1c2CCCCc2sc1=N	OLTZHXYLLRJLST-UHFFFAOYSA-N
3875	-2.47	cp	BRD-K09764130	mead-ethanolamide	Cannabinoid receptor agonist	CCCCCCCC/C=CC/C=CC/C=CCCCC(=O)NCCO	YKGQBEGMUSSPFY-YOILPLPUSA-N
3878	-2.47	cp	BRD-K33583600	isoliquiritigenin	Guanylate cyclase activator	Oc1ccc(cc1)C=CC(=O)c1ccc(O)cc1O	DXDRHHKMWQZJHT-FPYGCLRLSA-N	Preclinical
3879	-2.47	cp	BRD-A79672927	tropicamide	Acetylcholine receptor antagonist	CCN(Cc1ccncc1)C(=O)C(CO)c1ccccc1	BGDKAVGWHJFAGW-UHFFFAOYSA-N	Launched
3870	-2.44	cp	BRD-K70881766	solanine	Acetylcholinesterase inhibitor	C[C@H]1[C@H]2[C@H](C[C@H]3[C@@H]4CC=C5C[C@H](CC[C@]5(C)[C@H]4CC[C@]23C)O[C@@H]6O[C@H](CO)[C@H](O)[C@H](O[C@@H]7O[C@H](CO)[C@@H](O)[C@H](O)[C@H]7O)[C@H]6O[C@@H]8O[C@@H](C)[C@H](O)[C@@H](O)[C@H]8O)N9C[C@@H](C)CC[C@H]19	ZGVSETXHNHBTRK-NILDQRQJSA-N
3869	-2.43	cp	BRD-K12120659	GR-144053	Integrin antagonist	NC(=N)c1ccc(cc1)N1CCN(CC1)C1CCN(CC(O)=O)CC1	QGEGSJUSWLLZLH-UHFFFAOYSA-N	Preclinical
3864	-2.42	cp	BRD-K27184429	levocetirizine	Histamine receptor antagonist	OC(=O)COCCN1CCN(CC1)[C@H](c1ccccc1)c1ccc(Cl)cc1	ZKLPARSLTMPFCP-OAQYLSRUSA-N	Launched
3865	-2.42	cp	BRD-K45296539	ZD-7114	Adrenergic receptor agonist	COCCNC(=O)COc1ccc(OCCNC[C@@H](O)COc2ccccc2)cc1	RVMBDLSFFNKKLG-GOSISDBHSA-N	Phase 1
3858	-2.4	cp	BRD-K30197592	5-methoxytryptamine	Serotonin receptor agonist	COc1ccc2[nH]cc(CCN)c2c1	JTEJPPKMYBDEMY-UHFFFAOYSA-N
3859	-2.4	cp	BRD-A34817987	itraconazole	Cytochrome P450 inhibitor	CCC(C)n1ncn(c2ccc(cc2)N3CCN(CC3)c4ccc(OCC5COC(Cn6cncn6)(O5)c7ccc(Cl)cc7Cl)cc4)c1=O	VHVPQPYKVGDNFY-UHFFFAOYSA-N	Launched
3860	-2.4	cp	BRD-K26669427	WR-216174	PFMRK inhibitor	Fc1ccc(cc1)C(=O)/C=C/2C(=O)Nc3ccc(Br)cc23	VVBIXEJMWRHSLL-JYRVWZFOSA-N
3854	-2.37	cp	BRD-K34154330	tracazolate	GABA receptor modulator	CCCCNc1c(C(=O)OCC)c(C)nc2n(CC)ncc12	PCTRYMLLRKWXGF-UHFFFAOYSA-N	Phase 2
3847	-2.36	cp	BRD-A54927599	KF-38789	P-selectin inhibitor	COc1ccc(C2CC(=NCCS2)c2c(O)cc(C)oc2=O)c(OC)c1	NHFIAAAMCYVRIW-UHFFFAOYSA-N	Preclinical
3853	-2.36	cp	BRD-K97056771	HY-11007	BCR-ABL kinase inhibitor	NC(=O)c1cccc(c1)-c1cc(Nc2ccc(OC(F)(F)F)cc2)ncn1	WEVYNIUIFUYDGI-UHFFFAOYSA-N
3844	-2.35	cp	BRD-A96882008	L-732138	Tachykinin antagonist	CC(=O)NC(Cc1c[nH]c2ccccc12)C(=O)OCc3cc(cc(c3)C(F)(F)F)C(F)(F)F	BYYQYXVAWXAYQC-UHFFFAOYSA-N
3845	-2.35	cp	BRD-K37312348	kenpaullone	CDK inhibitor	Brc1ccc2[nH]c-3c(CC(=O)Nc4ccccc-34)c2c1	QQUXFYAWXPMDOE-UHFFFAOYSA-N	Preclinical
3843	-2.34	cp	BRD-K50398167	meclofenamic-acid	Cyclooxygenase inhibitor	Cc1ccc(Cl)c(Nc2ccccc2C(O)=O)c1Cl	SBDNJUWAMKYJOX-UHFFFAOYSA-N	Launched
3839	-2.33	cp	BRD-A42831637	tetrahydrocannabinol-7-oic-acid	Anti-inflammatory	CCCCCc1cc(O)c2C3C=C(CC[C@H]3C(C)(C)Oc2c1)C(=O)O	YOVRGSHRZRJTLZ-OEMAIJDKSA-N
3823	-2.29	cp	BRD-K64310881	MW-STK33-3B	Potassium channel activator	CCOc1ccccc1C(=O)Nc2cc(Cl)ccc2O	YEFGGTAFRZXAOF-UHFFFAOYSA-N
3824	-2.29	cp	BRD-K15025317	BAY-11-7821	NFkB pathway inhibitor	Cc1ccc(cc1)S(=O)(=O)C=CC#N	DOEWDSDBFRHVAP-KRXBUXKQSA-N
3814	-2.26	cp	BRD-K82109576	vincristine	Tubulin inhibitor	CC[C@]1(O)C[C@@H]2CN(C1)CCc3c([nH]c4ccccc34)[C@@](C2)(C(=O)OC)c5cc6c(cc5OC)N(C=O)[C@@H]7[C@@]86CCN9CC=C[C@](CC)([C@H]98)[C@@H](OC(=O)C)[C@]7(O)C(=O)OC	OGWKCGZFUXNPDA-CFWMRBGOSA-N	Launched
3809	-2.22	cp	BRD-K34820100	tebuthiuron	Photosynthesis inhibitor	CNC(=O)N(C)c1nnc(s1)C(C)(C)C	HBPDKDSFLXWOAE-UHFFFAOYSA-N
3800	-2.15	cp	BRD-K91904471	SD-169	p38 MAPK inhibitor	NC(=O)c1ccc2[nH]ccc2c1	GQMYQEAXTITUAE-UHFFFAOYSA-N	Preclinical
3789	-2.11	cp	BRD-K26521938	dinoprostone	Prostanoid receptor agonist	CCCCC[C@H](O)C=C[C@H]1[C@H](O)CC(=O)[C@@H]1CC=C/CCCC(O)=O	XEYBRNLFEZDVAW-ARSRFYASSA-N
3790	-2.11	cp	BRD-K92428153	mycophenolate-mofetil	Dehydrogenase inhibitor	COc1c(C)c2COC(=O)c2c(O)c1CC=C(/C)CCC(=O)OCCN1CCOCC1	RTGDFNSFWBGLEC-SYZQJQIISA-N	Launched
3793	-2.11	cp	BRD-K50388907	fenofibrate	PPAR receptor agonist	CC(C)OC(=O)C(C)(C)Oc1ccc(cc1)C(=O)c1ccc(Cl)cc1	YMTINGFKWWXKFG-UHFFFAOYSA-N	Launched
3785	-2.08	cp	BRD-K40901640	cinanserin	Serotonin receptor antagonist	CN(C)CCCSc1ccccc1NC(=O)C=Cc1ccccc1	RSUVYMGADVXGOU-BUHFOSPRSA-N	Preclinical
3779	-2.05	cp	BRD-K62056274	quipazine	Serotonin receptor agonist	CN1CCN(CC1)c1ccc2ccccc2n1	HOMWNUXPSJQSSU-UHFFFAOYSA-N	Preclinical
3774	-2.04	cp	BRD-A34751532	homosalate	HSP inducer	CC1CC(CC(C)(C)C1)OC(=O)c1ccccc1O	WSSJONWNBBTCMG-UHFFFAOYSA-N	Preclinical
3768	-1.98	cp	BRD-K67017579	cilostazol	Phosphodiesterase inhibitor	O=C1CCc2cc(OCCCCc3nnnn3C3CCCCC3)ccc2N1	RRGUKTPIGVIEKM-UHFFFAOYSA-N	Launched
3765	-1.97	cp	BRD-K60770992	pergolide	Dopamine receptor agonist	CCCN1C[C@H](CSC)C[C@H]2[C@H]1Cc1c[nH]c3cccc2c13	YEHCICAEULNIGD-MZMPZRCHSA-N	Withdrawn
3764	-1.94	cp	BRD-K47207162	zimelidine	Serotonin reuptake inhibitor	CN(C)C/C=C(c1ccc(Br)cc1)/c2cccnc2	OYPPVKRFBIWMSX-CXUHLZMHSA-N	Withdrawn
3754	-1.9	cp	BRD-A14395271	mesoridazine	Dopamine receptor antagonist	CN1CCCCC1CCN1c2ccccc2Sc2ccc(cc12)S(C)=O	SLVMESMUVMCQIY-UHFFFAOYSA-N	Launched
3755	-1.9	cp	BRD-A65597028	RX-821002	Adrenergic receptor antagonist	COC1(COc2ccccc2O1)C1=NCCN1	HQGWKNGAKBPTBX-UHFFFAOYSA-N	Preclinical
3741	-1.83	cp	BRD-K77677632	SB-200646	Serotonin receptor antagonist	Cn1ccc2cc(NC(=O)Nc3cccnc3)ccc12	OJZZJTLBYXHUSJ-UHFFFAOYSA-N	Preclinical
3742	-1.83	cp	BRD-K55344148	BU-224	Imidazoline receptor ligand	C1CN=C(N1)c1ccc2ccccc2n1	OSUVWJGCKQEMHK-UHFFFAOYSA-N	Preclinical
3732	-1.8	cp	BRD-K54314721	zolmitriptan	Serotonin receptor agonist	CN(C)CCc1c[nH]c2ccc(C[C@H]3COC(=O)N3)cc12	ULSDMUVEXKOYBU-ZDUSSCGKSA-N	Launched
3733	-1.8	cp	BRD-A04553218	chlorphenamine	Histamine receptor antagonist	CN(C)CCC(c1ccc(Cl)cc1)c1ccccn1	SOYKEARSMXGVTM-UHFFFAOYSA-N	Launched
3723	-1.73	cp	BRD-A22380646	pantoprazole	ATPase inhibitor	COc1ccnc(CS(=O)c2nc3cc(OC(F)F)ccc3[nH]2)c1OC	IQPSEEYGBUAQFF-UHFFFAOYSA-N	Launched
3724	-1.73	cp	BRD-K30480208	torasemide	Electrolyte reabsorption inhibitor	CC(C)NC(=O)NS(=O)(=O)c1cnccc1Nc1cccc(C)c1	NGBFQHCMQULJNZ-UHFFFAOYSA-N	Launched
3725	-1.73	cp	BRD-K68407802	KIN001-055	EGFR inhibitor	COc1cc2ncnc(Nc3cc(Br)c(O)c(Br)c3)c2cc1OC	YVCXQRVVNQMZEI-UHFFFAOYSA-N
3726	-1.73	cp	BRD-A53952395	prilocaine	Local anesthetic	CCCNC(C)C(=O)Nc1ccccc1C	MVFGUOIZUNYYSO-UHFFFAOYSA-N	Launched
3718	-1.71	cp	BRD-K99498722	NPI-2358	Tubulin inhibitor	CC(C)(C)c1[nH]cnc1C=c1/[nH]c(=O)c(=Cc2ccccc2)[nH]c1=O	UNRCMCRRFYFGFX-TYPNBTCFSA-N
3715	-1.69	cp	BRD-K14880289	GW-501516	PPAR receptor agonist	Cc1nc(sc1CSc1ccc(OCC(O)=O)c(C)c1)-c1ccc(cc1)C(F)(F)F	YDBLKRPLXZNVNB-UHFFFAOYSA-N	Phase 2
3716	-1.69	cp	BRD-K08252256	diclofenac	Cyclooxygenase inhibitor	OC(=O)Cc1ccccc1Nc1c(Cl)cccc1Cl	DCOPUUMXTXDBNB-UHFFFAOYSA-N	Launched
3708	-1.65	cp	BRD-A19195498	trimipramine	Norepinephrine reuptake inhibitor	CC(CN(C)C)CN1c2ccccc2CCc2ccccc12	ZSCDBOWYZJWBIY-UHFFFAOYSA-N	Launched
3700	-1.62	cp	BRD-K62609077	scoulerine	Adrenergic receptor antagonist	COc1ccc2C[C@@H]3N(CCc4cc(OC)c(O)cc34)Cc2c1O	KNWVMRVOBAFFMH-HNNXBMFYSA-N
3701	-1.62	cp	BRD-A66199457	asiaticoside	Antineoplastic	C[C@@H]1CC[C@@]2(CC[C@]3(C)C(=CC[C@@H]4[C@@]5(C)C[C@@H](O)[C@H](O)[C@@](C)(CO)C5CC[C@]43C)[C@@H]2[C@H]1C)C(=O)O[C@@H]6O[C@H](COC7O[C@H](CO)[C@@H](OC8O[C@@H](C)[C@H](O)[C@@H](O)[C@H]8O)[C@H](O)[C@H]7O)[C@@H](O)[C@H](O)[C@H]6O	WYQVAPGDARQUBT-PHRCFOMISA-N
3693	-1.59	cp	BRD-K47936004	piribedil	Dopamine receptor agonist	C(N1CCN(CC1)c1ncccn1)c1ccc2OCOc2c1	OQDPVLVUJFGPGQ-UHFFFAOYSA-N	Launched
3690	-1.58	cp	BRD-K37848908	ceforanide	Penicillin binding protein inhibitor	NCc1ccccc1CC(=O)N[C@H]2[C@H]3SCC(=C(N3C2=O)C(=O)O)CSc4nnnn4CC(=O)O	SLAYUXIURFNXPG-CRAIPNDOSA-N
3684	-1.55	cp	BRD-K95763993	trapidil	PDGFR receptor inhibitor	CCN(CC)c1cc(C)nc2ncnn12	GSNOZLZNQMLSKJ-UHFFFAOYSA-N	Launched
3685	-1.55	cp	BRD-K03600606	catechin	Beta secretase inhibitor	O=C(O[C@H]1Cc2c(OC(=O)c3ccccc3)cc(OC(=O)c4ccccc4)cc2O[C@@H]1c5ccc(OC(=O)c6ccccc6)c(OC(=O)c7ccccc7)c5)c8ccccc8	RFKGHGMSJVVYTB-YWPUXERESA-N
3679	-1.53	cp	BRD-K14767410	SC-560	Cyclooxygenase inhibitor	COc1ccc(cc1)-n1nc(cc1-c1ccc(Cl)cc1)C(F)(F)F	PQUGCKBLVKJMNT-UHFFFAOYSA-N	Preclinical
3673	-1.52	cp	BRD-K08998509	fananserin	Dopamine receptor antagonist	Fc1ccc(cc1)N1CCN(CCCN2c3cccc4cccc(c34)S2(=O)=O)CC1	VGIGHGMPMUCLIQ-UHFFFAOYSA-N	Phase 2
3674	-1.52	cp	BRD-K66944906	fraxidin	Carbonic anhydrase inhibitor	COc1cc2ccc(=O)oc2c(OC)c1OC	RAYQKHLZHPFYEJ-UHFFFAOYSA-N
3675	-1.52	cp	BRD-K03109492	NSC-663284	CDC inhibitor	ClC1=C(NCCN2CCOCC2)C(=O)c2ncccc2C1=O	BMKPVDQDJQWBPD-UHFFFAOYSA-N	Preclinical
3665	-1.48	cp	BRD-A75455249	kavain	Calcium channel modulator	COC1=CC(=O)OC(C1)/C=C/c2ccccc2	XEAQIWGXBXCYFX-BQYQJAHWSA-N
3666	-1.48	cp	BRD-K54759182	dosulepin	Norepinephrine reuptake inhibitor	CN(C)CCC=C1/c2ccccc2CSc2ccccc12	PHTUQLWOUWZIMZ-GZTJUZNOSA-N	Launched
3668	-1.48	cp	BRD-K47639036	flavoxate	Acetylcholine receptor antagonist	Cc1c(oc2c(cccc2c1=O)C(=O)OCCN1CCCCC1)-c1ccccc1	SPIUTQOUKAMGCX-UHFFFAOYSA-N	Launched
3669	-1.48	cp	BRD-A42571354	cetirizine	Histamine receptor antagonist	OC(=O)COCCN1CCN(CC1)C(c1ccccc1)c1ccc(Cl)cc1	ZKLPARSLTMPFCP-UHFFFAOYSA-N	Launched
3655	-1.44	cp	BRD-K14681867	somatostatin	Somatostatin receptor agonist	C[C@@H](O)[C@@H]1NC(=O)[C@H](CCCCN)NC(=O)[C@H](Cc2c[nH]c3ccccc23)NC(=O)[C@H](Cc2ccccc2)NC(=O)[C@H](Cc2ccccc2)NC(=O)[C@H](CC(N)=O)NC(=O)[C@H](CCCCN)NC(=O)[C@H](CSSC[C@H](NC(=O)[C@H](CO)NC(=O)[C@@H](NC(=O)[C@H](Cc2ccccc2)NC1=O)[C@@H](C)O)C(O)=O)NC(=O)CNC(=O)[C@H](C)N	NHXLMOGPVYXJNR-ATOGVRKGSA-N	Launched
3656	-1.44	cp	BRD-K78692225	leflunomide	Dihydroorotate dehydrogenase inhibitor	Cc1oncc1C(=O)Nc1ccc(cc1)C(F)(F)F	VHOGYURTWQBHIL-UHFFFAOYSA-N	Launched
3659	-1.44	cp	BRD-K80396088	gliquidone	Sulfonylurea	COc1ccc2c(c1)C(=O)N(CCc1ccc(cc1)S(=O)(=O)NC(=O)NC1CCCCC1)C(=O)C2(C)C	LLJFMFZYVVLQKT-UHFFFAOYSA-N	Launched
3660	-1.44	cp	BRD-K02637541	celecoxib	Cyclooxygenase inhibitor	Cc1ccc(cc1)-c1cc(nn1-c1ccc(cc1)S(N)(=O)=O)C(F)(F)F	RZEKVGVHFLEQIL-UHFFFAOYSA-N	Launched
3650	-1.41	cp	BRD-K13087974	4,5-dianilinophthalimide	EGFR inhibitor	O=C1NC(=O)c2cc(Nc3ccccc3)c(Nc3ccccc3)cc12	AAALVYBICLMAMA-UHFFFAOYSA-N
3651	-1.41	cp	BRD-K34776109	glimepiride	Insulin secretagogue	CCC1=C(C)CN(C(=O)NCCc2ccc(cc2)S(=O)(=O)NC(=O)N[C@H]2CC[C@H](C)CC2)C1=O	WIGIZIANZCJQQY-RUCARUNLSA-N	Launched
3645	-1.39	cp	BRD-K56403959	ZK-756326	CC chemokine receptor ligand	OCCOCCN1CCN(Cc2cccc(Oc3ccccc3)c2)CC1	SHDFUNGIHDOLQM-UHFFFAOYSA-N
3638	-1.37	cp	BRD-K46317332	proadifen	Nitric oxide synthase inhibitor	CCCC(C(=O)OCCN(CC)CC)(c1ccccc1)c1ccccc1	SNTQPLDRUZOSDP-UHFFFAOYSA-N	Preclinical
3637	-1.35	cp	BRD-K15933101	ropinirole	Dopamine receptor agonist	CCCN(CCC)CCc1cccc2NC(=O)Cc12	UHSKFQJFRQCDBE-UHFFFAOYSA-N	Launched
3635	-1.34	cp	BRD-A19736161	ondansetron	Serotonin receptor antagonist	Cc1nccn1CC1CCc2c(C1=O)c1ccccc1n2C	FELGMEQIXOGIFQ-UHFFFAOYSA-N	Launched
3622	-1.3	cp	BRD-K93460210	lamotrigine	Serotonin receptor antagonist	Nc1nnc(c(N)n1)-c1cccc(Cl)c1Cl	PYZRQGJRPPTADH-UHFFFAOYSA-N	Launched
3616	-1.27	cp	BRD-K48367671	febuxostat	Xanthine oxidase inhibitor	CC(C)COc1ccc(cc1C#N)-c1nc(C)c(s1)C(O)=O	BQSJTQLCZDPROO-UHFFFAOYSA-N	Launched
3617	-1.27	cp	BRD-K32645441	dipropyl-5ct	Serotonin receptor agonist	CCCN(CCC)CCc1c[nH]c2ccc(cc12)C(=O)N	DPXOFRGRKPFZOD-UHFFFAOYSA-N
3618	-1.27	cp	BRD-K62929068	6-benzylaminopurine	Purinergic receptor activator	N(Cc1ccccc1)c1ncnc2nc[nH]c12	NWBJYWHLCVSVIJ-UHFFFAOYSA-N	Preclinical
3611	-1.23	cp	BRD-K72783841	tyrphostin-AG-555	EGFR inhibitor	Oc1ccc(C=C(C#N)C(=O)NCCCc2ccccc2)cc1O	GSQOBTOAOGXIFL-UHFFFAOYSA-N
3607	-1.2	cp	BRD-K02526760	QS-11	ARFGAP inhibitor	OC[C@H](Cc1ccccc1)Nc1nc(Oc2ccc3CCCc3c2)nc2n(Cc3ccc(cc3)-c3ccccc3)cnc12	DOKZLKDGUQWMSX-HKBQPEDESA-N
3608	-1.2	cp	BRD-K36965586	m-chlorophenylbiguanide	Serotonin receptor agonist	NC(=N)NC(=N)Nc1cccc(Cl)c1	DIHXJZHAIHGSAW-UHFFFAOYSA-N
3597	-1.16	cp	BRD-A93659613	GR-89696	Opioid receptor agonist	COC(=O)N1CCN(C(CN2CCCC2)C1)C(=O)Cc3ccc(Cl)c(Cl)c3	HJUAKZYKCANOOZ-UHFFFAOYSA-N
3589	-1.13	cp	BRD-A02481876	importazole	Importin-beta transport receptor inhibitor	CC(Nc1nc(nc2ccccc12)N3CCCC3)c4ccccc4	HKGJEZIGDHFJFL-UHFFFAOYSA-N
3590	-1.13	cp	BRD-K10177585	PSB-11	Adenosine receptor antagonist	CC[C@@H]1CN2C(=N1)c1[nH]c(nc1N(C)C2=O)-c1ccccc1	RGDHRCXUMURWBJ-LLVKDONJSA-N	Preclinical
3591	-1.13	cp	BRD-A80641450	FR-139317	Endothelin receptor antagonist	CC(C)CC(NC(=O)N1CCCCCC1)C(=O)NC(Cc2cn(C)c3ccccc23)C(=O)NC(Cc4ccccn4)C(=O)O	LIOKMIQQPDDTNO-UHFFFAOYSA-N	Phase 1
3593	-1.13	cp	BRD-A97437073	rosiglitazone	Insulin sensitizer	CN(CCOc1ccc(CC2SC(=O)NC2=O)cc1)c1ccccn1	YASAKCUCGLMORW-UHFFFAOYSA-N	Withdrawn
3582	-1.09	cp	BRD-K63550407	erythromycin	NFkB pathway inhibitor	CC[C@H]1OC(=O)[C@H](C)[C@@H](O[C@H]2C[C@@](C)(OC)[C@@H](O)[C@H](C)O2)[C@H](C)[C@@H](O[C@@H]2O[C@H](C)C[C@@H]([C@H]2O)N(C)C)[C@](C)(O)C[C@@H](C)C(=O)[C@H](C)[C@@H](O)[C@]1(C)O	ULGZDMOVFRHVEP-RWJQBGPGSA-N	Launched
3583	-1.09	cp	BRD-K20920669	cromoglicic-acid	Immunosuppressant	OC(COc1cccc2oc(cc(=O)c12)C(O)=O)COc1cccc2oc(cc(=O)c12)C(O)=O	IMZMKUWMOSJXDT-UHFFFAOYSA-N	Launched
3577	-1.06	cp	BRD-K64755930	etazolate	Phosphodiesterase inhibitor	CCOC(=O)c1cnc2n(CC)ncc2c1NN=C(C)C	OPQRBXUBWHDHPQ-UHFFFAOYSA-N	Phase 2
3580	-1.06	cp	BRD-A81233518	glycopyrrolate	Acetylcholine receptor antagonist	C[N+]1(C)CCC(C1)OC(=O)C(O)(C1CCCC1)c1ccccc1	ANGKOCUUWGHLCE-UHFFFAOYSA-N	Launched
3571	-1.03	cp	BRD-A33168282	sotalol	Adrenergic receptor antagonist	CC(C)NCC(O)c1ccc(NS(C)(=O)=O)cc1	ZBMZVLHSJCTVON-UHFFFAOYSA-N	Launched
3566	-1.02	cp	BRD-K25079130	avrainvillamide-analog-4	nucleophosmin inhibitor	CC1(C)CC(C)(C)C2=[N+]([O-])c3cc4OC(C)(C)C=Cc4cc3C2=C1	BYQQNSVZQGCUKN-UHFFFAOYSA-N
3569	-1.02	cp	BRD-A31801025	formestane	Aromatase inhibitor	CC12CCC3C(CCC4C(=O)C(=O)CCC34C)C2CCC1=O	ZMEULISFKSVRLQ-UHFFFAOYSA-N	Launched
3562	-0.99	cp	BRD-A29289453	PCA-4248	Platelet activating factor receptor antagonist	COC(=O)C1=C(C)NC(C)=C(C1C)C(=O)OCCSc1ccccc1	DHCNAWNKZMNTIS-UHFFFAOYSA-N	Phase 1
3564	-0.99	cp	BRD-A17655518	ibuprofen	Cyclooxygenase inhibitor	CC(C)Cc1ccc(cc1)C(C)C(O)=O	HEFNNWSXXWATRW-UHFFFAOYSA-N	Launched
3554	-0.95	cp	BRD-A36318220	necrostatin-1	RIPK inhibitor	CN1C(=S)NC(Cc2c[nH]c3ccccc23)C1=O	TXUWMXQFNYDOEZ-UHFFFAOYSA-N	Preclinical
3555	-0.95	cp	BRD-A20126139	medrysone	Glucocorticoid receptor agonist	C[C@H]1CC2C3CC[C@H](C(C)=O)[C@@]3(C)C[C@H](O)C2[C@@]2(C)CCC(=O)C=C12	GZENKSODFLBBHQ-IENIWFQZSA-N	Launched
3556	-0.95	cp	BRD-K71103788	duloxetine	Serotonin reuptake inhibitor	CNCC[C@H](Oc1cccc2ccccc12)c1cccs1	ZEUITGRIYCTCEM-KRWDZBQOSA-N	Launched
3557	-0.95	cp	BRD-K06467078	corynanthine	Adrenergic receptor antagonist	COC(=O)[C@@H]1[C@@H](O)CC[C@H]2CN3CCc4c([nH]c5ccccc45)[C@@H]3C[C@H]12	BLGXFZZNTVWLAY-DKJBZYCGSA-N
3542	-0.92	cp	BRD-K66206289	lobeline	Acetylcholine receptor antagonist	CN1[C@H](C[C@H](O)c2ccccc2)CCC[C@@H]1CC(=O)c1ccccc1	MXYUKLILVYORSK-HBMCJLEFSA-N
3543	-0.92	cp	BRD-K45068323	W-13	Calmodulin antagonist	NCCCCNS(=O)(=O)c1ccc2c(Cl)cccc2c1	JJQKICOADUKSNS-UHFFFAOYSA-N
3544	-0.92	cp	BRD-K70327191	benzoxiquine	Anti-infective	O=C(Oc1cccc2cccnc12)c1ccccc1	BHKPHCKISVSDGV-UHFFFAOYSA-N	Preclinical
3535	-0.88	cp	BRD-A78377521	monastrol	Kinesin-like spindle protein inhibitor	CCOC(=O)C1=C(C)NC(=S)NC1c1cccc(O)c1	LOBCDGHHHHGHFA-UHFFFAOYSA-N	Preclinical
3536	-0.88	cp	BRD-K33459542	ditolylguanidine	Sigma receptor agonist	Cc1ccccc1NC(=N)Nc1ccccc1C	OPNUROKCUBTKLF-UHFFFAOYSA-N	Preclinical
3526	-0.85	cp	BRD-K11717138	benzbromarone	Chloride channel blocker	CCc1oc2ccccc2c1C(=O)c1cc(Br)c(O)c(Br)c1	WHQCHUCQKNIQEC-UHFFFAOYSA-N	Launched
3527	-0.85	cp	BRD-K50325075	UCL-2077	Slow after hyperpolarization channel blocker	C(NC(c1ccccc1)(c1ccccc1)c1ccccc1)c1cccnc1	PQFNWDHABGBCHB-UHFFFAOYSA-N	Preclinical
3528	-0.85	cp	BRD-K99946902	hexylresorcinol	Local anesthetic	CCCCCCc1ccc(O)cc1O	WFJIVOKAWHGMBH-UHFFFAOYSA-N	Launched
3529	-0.85	cp	BRD-U88459701	atorvastatin	HMGCR inhibitor	CC(C)c1c(C(=O)Nc2ccccc2)c(c(-c2ccc(F)cc2)n1CCC(O)CC(O)CC(O)=O)-c1ccccc1	XUKUURHRXDUEBC-UHFFFAOYSA-N	Launched
3516	-0.81	cp	BRD-A68929948	DAPT-GSI-IX	Gamma secretase inhibitor	CC(NC(=O)Cc1cc(F)cc(F)c1)C(=O)NC(C(=O)OC(C)(C)C)c2ccccc2	DWJXYEABWRJFSP-UHFFFAOYSA-N
3507	-0.78	cp	BRD-M72442222	vicriviroc	CC chemokine receptor antagonist	COC[C@H](N1CCN(C[C@@H]1C)C1(C)CCN(CC1)C(=O)c1c(C)ncnc1C)c1ccc(cc1)C(F)(F)F	CNPVJJQCETWNEU-CYFREDJKSA-N	Phase 3
3508	-0.78	cp	BRD-K02965346	SU-11274	Hepatocyte growth factor receptor inhibitor	CN(c1cccc(Cl)c1)S(=O)(=O)c1ccc2NC(=O)C(=C/c3[nH]c(C)c(C(=O)N4CCN(C)CC4)c3C)c2c1	FPYJSJDOHRDAMT-KQWNVCNZSA-N	Preclinical
3509	-0.78	cp	BRD-A63998256	helveticoside	ATPase inhibitor	C[C@H]1O[C@H](C[C@H](O)[C@@H]1O)OC2CC[C@]3(C=O)[C@H]4CC[C@]5(C)[C@H](CC[C@]5(O)[C@@H]4CC[C@]3(O)C2)C6=CC(=O)OC6	QBILRDAMJUPXCX-RIBQKGKFSA-N
3500	-0.74	cp	BRD-K02950022	BMS-299897	Gamma secretase inhibitor	C[C@@H](N(c1cc(F)ccc1F)S(=O)(=O)c1ccc(Cl)cc1)c1ccc(F)cc1CCCC(O)=O	IZAOBRWCUGOKNH-OAHLLOKOSA-N	Phase 1
3501	-0.74	cp	BRD-K57718010	pentylenetetrazol	GABA receptor antagonist	C1CCc2nnnn2CC1	CWRVKFFCRWGWCS-UHFFFAOYSA-N	Withdrawn
3502	-0.74	cp	BRD-K50135270	GBR-12935	Dopamine uptake inhibitor	C(CN1CCN(CCOC(c2ccccc2)c2ccccc2)CC1)Cc1ccccc1	RAQPOZGWANIDQT-UHFFFAOYSA-N	Preclinical
3496	-0.7	cp	BRD-K65285700	BRD-K65285700	Cannabinoid receptor agonist	Cc1ccc-2c(Cc3c(nn(c-23)-c2ccc(Cl)cc2Cl)C(=O)NN2CCCCC2)c1	FNOMTMVRTBHRET-UHFFFAOYSA-N
3497	-0.7	cp	BRD-K40887525	ritanserin	Serotonin receptor antagonist	Cc1nc2sccn2c(=O)c1CCN1CCC(CC1)=C(c1ccc(F)cc1)c1ccc(F)cc1	JUQLTPCYUFPYKE-UHFFFAOYSA-N	Phase 3
3491	-0.67	cp	BRD-K42221274	NNC-711	GAT inhibitor	OC(=O)C1=CCCN(CCON=C(c2ccccc2)c2ccccc2)C1	NGNALWDRPKNJGR-UHFFFAOYSA-N	Preclinical
3487	-0.63	cp	BRD-K90789829	nefazodone	Adrenergic inhibitor	CCc1nn(CCCN2CCN(CC2)c2cccc(Cl)c2)c(=O)n1CCOc1ccccc1	VRBKIVRKKCLPHA-UHFFFAOYSA-N	Withdrawn
3488	-0.63	cp	BRD-K42679050	Y-27152	Potassium channel activator	CC(=O)N(OCc1ccccc1)[C@H]1[C@H](O)C(C)(C)Oc2ccc(cc12)C#N	RHFUXPCCELGMFC-UXHICEINSA-N	Phase 1
3479	-0.56	cp	BRD-K09132007	D-4476	TGF beta receptor inhibitor	NC(=O)c1ccc(cc1)-c1nc(c([nH]1)-c1ccccn1)-c1ccc2OCCOc2c1	DPDZHVCKYBCJHW-UHFFFAOYSA-N	Preclinical
3480	-0.56	cp	BRD-K17497770	butein	EGFR inhibitor	Oc1ccc(C(=O)C=Cc2ccc(O)c(O)c2)c(O)c1	AYMYWHCQALZEGT-ORCRQEGFSA-N	Preclinical
3475	-0.53	cp	BRD-A99449986	MT-21	Caspase activator	CCCCCCCCN1C(=O)C(=C(C)C1(C)O)C(=O)C	IWFCPVZRZLDTPI-UHFFFAOYSA-N
3476	-0.53	cp	BRD-K53220666	trimetozine	Sedative	COc1cc(cc(OC)c1OC)C(=O)N1CCOCC1	XWVOEFLBOSSYGM-UHFFFAOYSA-N	Launched
3477	-0.53	cp	BRD-A54845972	dihydroergotamine	Serotonin receptor agonist	CN1CC(CC2C1Cc3c[nH]c4cccc2c34)C(=O)NC5(C)OC6(O)C7CCCN7C(=O)C(Cc8ccccc8)N6C5=O	LUZRJRNZXALNLM-UHFFFAOYSA-N	Launched
3468	-0.49	cp	BRD-K70511574	sunitinib	PLK inhibitor	COc1ccc(cc1)S(=O)(=O)N(C(C)=O)c1ccccc1C=Cc1cc[n+]([O-])cc1	OCKHRKSTDPOHEN-BQYQJAHWSA-N	Launched
3469	-0.49	cp	BRD-K51302260	KU-C103871	GSP agonist	Fc1ccc2sn(-c3ccccc3Cl)c(=O)c2c1	LULUFYSNKNUYNX-UHFFFAOYSA-N
3470	-0.49	cp	BRD-K73395020	SA-1478088	-666	CC(C)ON([C@H](C(C)C)C(=O)NO)S(=O)(=O)c1ccc(cc1)c2ccccc2	DGZZVIWCMGVHGV-LJQANCHMSA-N
3471	-0.49	cp	BRD-K96354014	nifedipine	Calcium channel blocker	COC(=O)C1=C(C)NC(C)=C(C1c1ccccc1[N+]([O-])=O)C(=O)OC	HYIMSNHJOBLJNT-UHFFFAOYSA-N
3461	-0.46	cp	BRD-K87024524	phenelzine	Monoamine oxidase inhibitor	NNCCc1ccccc1	RMUCZJUITONUFY-UHFFFAOYSA-N	Launched
3462	-0.46	cp	BRD-A11605036	thiocolchicoside	GABA receptor antagonist	COc1c(O[C@@H]2O[C@H](CO)[C@@H](O)[C@H](O)[C@H]2O)cc3CCC(NC(=O)C)c4cc(=O)c(SC)ccc4-c3c1OC	LEQAKWQJCITZNK-MSQQGMGVSA-N	Launched
3463	-0.46	cp	BRD-K32696739	noreleagnine	Monoamine oxidase inhibitor	C1Cc2c(CN1)[nH]c3ccccc23	CFTOTSJVQRFXOF-UHFFFAOYSA-N
3464	-0.46	cp	BRD-A30590053	MR-16728	Acetylcholine release enhancer	O=C(NCCCN1CCCCCC1)C(C1CCCCC1)c1ccccc1	AGKAAJMNNVUNDK-UHFFFAOYSA-N	Preclinical
3457	-0.44	cp	BRD-A29485665	bicalutamide	Androgen receptor antagonist	CC(O)(CS(=O)(=O)c1ccc(F)cc1)C(=O)Nc1ccc(C#N)c(c1)C(F)(F)F	LKJPYSCBVHEWIU-UHFFFAOYSA-N	Launched
3451	-0.42	cp	BRD-A74907996	equol	Estrogen receptor agonist	Oc1ccc(cc1)C2COc3cc(O)ccc3C2	ADFCQWZHKCXPAJ-UHFFFAOYSA-N	Launched
3453	-0.42	cp	BRD-A92630576	trimebutine	Opioid receptor agonist	CCC(COC(=O)c1cc(OC)c(OC)c(OC)c1)(N(C)C)c1ccccc1	LORDFXWUHHSAQU-UHFFFAOYSA-N	Launched
3454	-0.42	cp	BRD-K68437527	EMF-bca1-60	caspase inhibitor	C[C@@H](CO)N1C[C@@H](C)[C@H](CN(C)S(=O)(=O)c2ccc(Cl)cc2)Oc3c(NC(=O)Nc4cccc5ccccc45)cccc3C1=O	NPOUMSIYVDQJDX-DGIFUFQNSA-N
3455	-0.42	cp	BRD-K77771411	moxonidine	Imidazoline receptor agonist	COc1nc(C)nc(Cl)c1NC1=NCCN1	WPNJAUFVNXKLIM-UHFFFAOYSA-N	Launched
3447	-0.39	cp	BRD-K11163873	phenanthridone	PARP inhibitor	O=c1[nH]c2ccccc2c3ccccc13	RZFVLEJOHSLEFR-UHFFFAOYSA-N
3448	-0.39	cp	BRD-A64977602	mirtazapine	Adrenergic receptor antagonist	CN1CCN2C(C1)c1ccccc1Cc1cccnc21	RONZAEMNMFQXRA-UHFFFAOYSA-N	Launched
3449	-0.39	cp	BRD-A31204924	mitotane	Antineoplastic	ClC(Cl)C(c1ccc(Cl)cc1)c1ccccc1Cl	JWBOIMRXGHLCPP-UHFFFAOYSA-N
3445	-0.35	cp	BRD-A78877355	nefopam	Cyclooxygenase inhibitor	CN1CCOC(c2ccccc2)c2ccccc2C1	RGPDEAGGEXEMMM-UHFFFAOYSA-N	Launched
3444	-0.32	cp	BRD-A72988804	tiaprofenic-acid	Cyclooxygenase inhibitor	CC(C(O)=O)c1ccc(s1)C(=O)c1ccccc1	GUHPRPJDBZHYCJ-UHFFFAOYSA-N	Launched
3442	-0.28	cp	BRD-A26711594	nicardipine	Calcium channel blocker	COC(=O)C1=C(C)NC(C)=C(C1c1cccc(c1)[N+]([O-])=O)C(=O)OCCN(C)Cc1ccccc1	ZBBHBTPTTSWHBA-UHFFFAOYSA-N	Launched
3434	-0.25	cp	BRD-K15715913	fluperlapine	Serotonin receptor antagonist	CN1CCN(CC1)C2=Nc3cc(F)ccc3Cc4ccccc24	OBWGMKKHCLHVIE-UHFFFAOYSA-N
3435	-0.25	cp	BRD-K80451230	zamifenacin	Acetylcholine receptor antagonist	C(Cc1ccc2OCOc2c1)N1CCC[C@H](C1)OC(c1ccccc1)c1ccccc1	BDNFQGRSKSQXRI-XMMPIXPASA-N	Phase 3
3429	-0.21	cp	BRD-K01663662	diphenidol	Acetylcholine receptor agonist	OC(CCCN1CCCCC1)(c1ccccc1)c1ccccc1	OGAKLTJNUQRZJU-UHFFFAOYSA-N	Launched
3426	-0.15	cp	BRD-A67862938	naftidrofuryl	Adrenergic receptor antagonist	CCN(CC)CCOC(=O)C(CC1CCCO1)Cc1cccc2ccccc12	KBAFPSLPKGSANY-UHFFFAOYSA-N	Launched
3427	-0.15	cp	BRD-K68507560	dicycloverine	Acetylcholine receptor antagonist	CCN(CC)CCOC(=O)C1(CCCCC1)C1CCCCC1	CURUTKGFNZGFSE-UHFFFAOYSA-N	Launched
3424	-0.14	cp	BRD-K86301799	dipyridamole	Phosphodiesterase inhibitor	OCCN(CCO)c1nc(N2CCCCC2)c2nc(nc(N3CCCCC3)c2n1)N(CCO)CCO	IZEKFCXSFNUWAM-UHFFFAOYSA-N	Launched
3425	-0.14	cp	BRD-K81473089	tacrine	Acetylcholinesterase inhibitor	Nc1c2CCCCc2nc2ccccc12	YLJREFDVOIBQDA-UHFFFAOYSA-N	Launched
3420	-0.11	cp	BRD-K06712146	YM-90709	IL5 inhibitor	COc1cc2CC(C)(C)n3c(cc4nc5ccccc5nc34)-c2cc1OC	HIXSPVQXXDULHS-UHFFFAOYSA-N
3418	-0.09	cp	BRD-K62959606	sphingosine	Ceramidase inhibitor	CCCCCCCCCCCCC/C=C/[C@@H](O)[C@@H](N)CO	WWUZIQQURGPMPG-KRWOKUGFSA-N
3414	-0.02	cp	BRD-A16694057	bisphenol-a	PPAR receptor antagonist	CC(C)(c1ccc(OCC2CO2)cc1)c3ccc(OCC4CO4)cc3	LCFVJGUPQDGYKZ-UHFFFAOYSA-N
2954	0	cp	BRD-K91145395	prostratin	PKC activator	C[C@@H]1C[C@]2(OC(=O)C)[C@H]([C@@H]3C=C(CO)C[C@@]4(O)[C@@H](C=C(C)C4=O)[C@@]13O)C2(C)C	BOJKFRKNLSCGHY-HXGSDTCMSA-N
2955	0	cp	BRD-K88701661	dimercaptosuccinic-acid	Chelating agent	OC(=O)[C@@H](S)[C@@H](S)C(O)=O	ACTRVOBWPAIOHC-XIXRPRMCSA-N	Launched
2956	0	cp	BRD-K50384076	7,4'-dihydroxyflavone	Opioid receptor antagonist	Oc1ccc(cc1)-c1cc(=O)c2ccc(O)cc2o1	LCAWNFIFMLXZPQ-UHFFFAOYSA-N
2957	0	cp	BRD-A15914070	4-hydroxy-2-nonenal	Cytotoxic lipid peroxidation product	CCCCCC(O)/C=C/C=O	JVJFIQYAHPMBBX-FNORWQNLSA-N
2958	0	cp	BRD-K43764301	dexketoprofen	Cyclooxygenase inhibitor	C[C@H](C(=O)O)c1cccc(c1)C(=O)c2ccccc2	DKYWVDODHFEZIM-NSHDSACASA-N
2959	0	cp	BRD-K73982490	BI-78D3	JNK inhibitor	Oc1nnc(Sc2ncc(s2)[N+]([O-])=O)n1-c1ccc2OCCOc2c1	QFRLDZGQEZCCJZ-UHFFFAOYSA-N	Preclinical
2960	0	cp	BRD-A13807286	HA-14-1	BCL inhibitor	CCOC(=O)C(C#N)C1c2cc(Br)ccc2OC(N)=C1C(=O)OCC	SXJDCULZDFWMJC-UHFFFAOYSA-N
2961	0	cp	BRD-M07438658	lapatinib	EGFR inhibitor	CS(=O)(=O)CCNCc1ccc(o1)-c1ccc2ncnc(Nc3ccc(OCc4cccc(F)c4)c(Cl)c3)c2c1	BCFGMOOMADDAQU-UHFFFAOYSA-N	Launched
2962	0	cp	BRD-K78659596	MLN-2238	Proteasome inhibitor	CC(C)C[C@H](NC(=O)CNC(=O)c1cc(Cl)ccc1Cl)B(O)O	MXAYKZJJDUDWDS-LBPRGKRZSA-N
2963	0	cp	BRD-K73319509	PF-04217903	c-Met inhibitor	OCCn1cc(cn1)-c1cnc2nnn(Cc3ccc4ncccc4c3)c2n1	PDMUGYOXRHVNMO-UHFFFAOYSA-N	Phase 1
2964	0	cp	BRD-K19605405	ZM-241385	Adenosine receptor antagonist	Nc1nc(NCCc2ccc(O)cc2)nc2nc(nn12)-c1ccco1	PWTBZOIUWZOPFT-UHFFFAOYSA-N	Preclinical
2965	0	cp	BRD-K63874012	thioperamide	Histamine receptor antagonist	S=C(NC1CCCCC1)N1CCC(CC1)c1c[nH]cn1	QKDDJDBFONZGBW-UHFFFAOYSA-N	Preclinical
2966	0	cp	BRD-A33833419	TER-14687	Inhibitor of translocation of PKCq in T cells	CN(C)CC1Cc2ccccc2C1=O	IOXRKHWIYNWYFF-UHFFFAOYSA-N
2967	0	cp	BRD-K59331372	SB-366791	TRPV antagonist	COc1cccc(NC(=O)C=Cc2ccc(Cl)cc2)c1	RYAMDQKWNKKFHD-UHFFFAOYSA-N	Preclinical
2968	0	cp	BRD-A22707317	SB-205384	GABA receptor modulator	CC#CCOC(=O)c1c(C)nc2sc3CC(O)CCc3c2c1N	JDTZAGLGBRRCJT-UHFFFAOYSA-N	Preclinical
2969	0	cp	BRD-K90524085	MY-5445	Phosphodiesterase inhibitor	Clc1cccc(Nc2nnc(-c3ccccc3)c3ccccc23)c1	CEHQLKSLMFIHBF-UHFFFAOYSA-N	Preclinical
2970	0	cp	BRD-K96670504	lonidamine	Glucokinase inhibitor	OC(=O)c1nn(Cc2ccc(Cl)c(Cl)c2)c3ccccc13	DGRMEXOCSJEPGJ-UHFFFAOYSA-N	Launched
2971	0	cp	BRD-K01648091	LE-300	Dopamine receptor antagonist	CN1CCc2c(Cc3ccccc3CC1)[nH]c4ccccc24	YEWGIGCYIAMFMA-UHFFFAOYSA-N
2972	0	cp	BRD-K05464208	JX-401	p38 MAPK inhibitor	COc1cc(SC)ccc1C(=O)N1CCC(Cc2ccccc2)CC1	OMGLGPKQUFSRNN-UHFFFAOYSA-N	Preclinical
2973	0	cp	BRD-K17796732	JWH-015	Cannabinoid receptor agonist	CCCn1c(C)c(C(=O)c2cccc3ccccc23)c4ccccc14	LJSBBBWQTLXQEN-UHFFFAOYSA-N
2974	0	cp	BRD-A26845397	isamoltan	Adrenergic receptor antagonist	CC(C)NCC(O)COc1ccccc1-n1cccc1	XVTVPGKWYHWYAD-UHFFFAOYSA-N
2975	0	cp	BRD-K76674262	homoharringtonine	Protein synthesis inhibitor	COC(=O)C[C@](O)(CCCC(C)(C)O)C(=O)O[C@H]1[C@H]2c3cc4OCOc4cc3CCN3CCC[C@]23C=C1OC	HYFHYPWGAURHIV-JFIAXGOJSA-N	Launched
2976	0	cp	BRD-K63089472	farnesylthioacetic-acid	Inhibitor of methyl esterification of farnesylated proteins	CC(=CCC/C(=C/CC/C(=C/CSCC(=O)O)/C)/C)C	GNWWFEVBHYESNK-XGGJEREUSA-N
2977	0	cp	BRD-K19360254	ergocornine	Dopamine receptor agonist	CC(C)[C@@H]1N2C(=O)[C@](NC(=O)[C@H]3CN(C)[C@@H]4Cc5c[nH]c6cccc(C4=C3)c56)(O[C@@]2(O)[C@@H]7CCCN7C1=O)C(C)C	UJYGDMFEEDNVBF-OGGGUQDZSA-N
2978	0	cp	BRD-K44849676	capsazepine	TRPV agonist	Oc1cc2CCCN(Cc2cc1O)C(=S)NCCc1ccc(Cl)cc1	DRCMAZOSEIMCHM-UHFFFAOYSA-N	Preclinical
2979	0	cp	BRD-A98702003	carbenoxolone	11-beta-HSD1 inhibitor	CC1(C)[C@H](CC[C@@]2(C)C1CC[C@]1(C)C2C(=O)C=C2[C@@H]3C[C@](C)(CC[C@]3(C)CC[C@@]12C)C(O)=O)OC(=O)CCC(O)=O	OBZHEBDUNPOCJG-YQNKGXRGSA-N	Launched
2980	0	cp	BRD-K91370081	anisomycin	DNA synthesis inhibitor	COc1ccc(C[C@H]2NC[C@H](O)[C@H]2OC(C)=O)cc1	YKJYKKNCCRKFSL-RDBSUJKOSA-N	Preclinical
2981	0	cp	BRD-K20995441	U-54494A	Opioid receptor agonist	CN([C@@H]1CCCC[C@@H]1N1CCCC1)C(=O)c1ccc(Cl)c(Cl)c1	JUBNVWGVNWIXMB-SJORKVTESA-N	Preclinical
2982	0	cp	BRD-K80431395	triciribine	AKT inhibitor	Cn1nc(N)c2cn([C@@H]3O[C@H](CO)[C@@H](O)[C@H]3O)c3ncnc1c23	HOGVTUZUJGHKPL-HTVVRFAVSA-N	Phase 1/Phase 2
2983	0	cp	BRD-A54596827	solifenacin	Acetylcholine receptor antagonist	O=C(O[C@H]1CN2CCC1CC2)C1NCc2ccccc2[C@@H]1c1ccccc1	IGCKSKSSHBPKHO-LGTSYYJHSA-N
2984	0	cp	BRD-A45333398	periplocymarin	Apoptosis stimulant	CO[C@@H]1C[C@H](O[C@H]2CC[C@]3(C)C4CC[C@]5(C)[C@H](CC[C@]5(O)[C@@H]4CC[C@]3(O)C2)C6=CC(=O)OC6)O[C@H](C)[C@@H]1O	XRWQBDJPMXRDOQ-IDULJFIXSA-N
2985	0	cp	BRD-K99922388	DPO-1	Potassium channel blocker	CC(C)[C@@H]1CC[C@@H](C)C[C@@H]1P(=O)(c1ccccc1)c1ccccc1	BPCNGVCAHAIZEE-COPCDDAFSA-N	Preclinical
2986	0	cp	BRD-K40965114	cyanopindolol	Adrenergic receptor antagonist	CC(C)(C)NC[C@H](O)COc1cccc2[nH]c(C#N)cc12	QXIUMMLTJVHILT-LBPRGKRZSA-N	Phase 2
3407	0	cp	BRD-K89152108	liothyronine	Thyroid hormone stimulant	N[C@@H](Cc1cc(I)c(Oc2ccc(O)c(I)c2)c(I)c1)C(O)=O	AUYYCJSJGJYCDS-LBPRGKRZSA-N	Launched
3408	0	cp	BRD-A13946108	sulindac	Cyclooxygenase inhibitor	CC1=C(CC(O)=O)c2cc(F)ccc2C1=C/c1ccc(cc1)S(C)=O	MLKXDPUZXIRXEP-MFOYZWKCSA-N	Launched
3409	0	cp	BRD-A65282128	cefazolin	Bacterial cell wall synthesis inhibitor	Cc1nnc(SCC2=C(N3C(SC2)C(NC(=O)Cn4cnnn4)C3=O)C(=O)O)s1	MLYYVTUWGNIJIB-UHFFFAOYSA-N
3410	0	cp	BRD-K03406345	azacitidine	DNA methyltransferase inhibitor	Nc1ncn([C@@H]2O[C@H](CO)[C@@H](O)[C@H]2O)c(=O)n1	NMUSYJAQQFHJEW-KVTDHHQDSA-N	Launched
3411	0	cp	BRD-K34098590	tienilic-acid	Sodium/potassium/chloride transporter inhibitor	OC(=O)COc1ccc(C(=O)c2cccs2)c(Cl)c1Cl	AGHANLSBXUWXTB-UHFFFAOYSA-N
3412	0	cp	BRD-K08206212	entecavir	Reverse transcriptase inhibitor	Nc1nc(=O)c2ncn([C@H]3C[C@H](O)[C@@H](CO)C3=C)c2[nH]1	QDGZDCVAUDNJFG-FXQIFTODSA-N	Launched
3413	0	cp	BRD-K35687265	ON-01910	PLK inhibitor	COc1cc(OC)c(C=CS(=O)(=O)Cc2ccc(OC)c(NCC=O)c2)c(OC)c1	POSHWWRILMRTTE-JXMROGBWSA-N
2803	0.14	cp	BRD-K57569181	pentoxifylline	Phosphodiesterase inhibitor	CC(=O)CCCCn1c(=O)n(C)c2ncn(C)c2c1=O	BYPFEZZEUUWMEJ-UHFFFAOYSA-N	Launched
2800	0.18	cp	BRD-A04327189	synephrine	Adrenergic receptor agonist	CNCC(O)c1ccc(O)cc1	YRCWQPVGYLYSOX-UHFFFAOYSA-N	Launched
2801	0.18	cp	BRD-A00993607	alprenolol	Adrenergic receptor antagonist	CC(C)NCC(O)COc1ccccc1CC=C	PAZJSJFMUHDSTF-UHFFFAOYSA-N	Launched
2795	0.21	cp	BRD-K19533706	tranilast	Angiogenesis inhibitor	COc1ccc(C=CC(=O)Nc2ccccc2C(=O)O)cc1OC	NZHGWWWHIYHZNX-UHFFFAOYSA-N	Launched
2796	0.21	cp	BRD-K09631521	thiotepa	Cytochrome P450 inhibitor	S=P(N1CC1)(N1CC1)N1CC1	FOCVUCIESVLUNU-UHFFFAOYSA-N
2797	0.21	cp	BRD-K98548675	parthenolide	NFkB pathway inhibitor	CC1=C/CC[C@@]2(C)O[C@H]2[C@H]2OC(=O)C(=C)[C@@H]2CC1	KTEXNACQROZXEV-SLXBATTESA-N	Phase 1
2791	0.25	cp	BRD-K56614220	clofazimine	GK0582 inhibitor	CC(C)N=c1/cc2n(-c3ccc(Cl)cc3)c3ccccc3nc2cc1Nc1ccc(Cl)cc1	WDQPAMHFFCXSNU-BGABXYSRSA-N	Launched
2792	0.25	cp	BRD-K63923597	barasertib	Aurora kinase inhibitor	CCN(CCO)CCCOc1ccc2c(Nc3cc(CC(=O)Nc4cccc(F)c4)[nH]n3)ncnc2c1	QYZOGCMHVIGURT-UHFFFAOYSA-N	Phase 2/Phase 3
2793	0.25	cp	BRD-K27450477	EHNA	Adenosine deaminase inhibitor	CCCCCC[C@@H]([C@@H](C)O)n1cnc2c(N)ncnc12	IOSAAWHGJUZBOG-MNOVXSKESA-N
2787	0.32	cp	BRD-K39339537	epirizole	Cyclooxygenase inhibitor	COc1cc(C)nn1-c1nc(C)cc(OC)n1	RHAXSHUQNIEUEY-UHFFFAOYSA-N	Launched
2788	0.32	cp	BRD-K36737713	AG-957	Protein tyrosine kinase inhibitor	COC(=O)c1ccc(NCc2cc(O)ccc2O)cc1	QSFREBZMBNRGOK-UHFFFAOYSA-N
2784	0.35	cp	BRD-K96799727	pifithrin-mu	HSP inhibitor	NS(=O)(=O)C#Cc1ccccc1	ZZUZYEMRHCMVTB-UHFFFAOYSA-N	Preclinical
2785	0.35	cp	BRD-K25394294	oxaprozin	Cyclooxygenase inhibitor	OC(=O)CCc1nc(c(o1)-c1ccccc1)-c1ccccc1	OFPXSFXSNFPTHF-UHFFFAOYSA-N	Launched
2786	0.35	cp	BRD-A33711280	metixene	Acetylcholine receptor antagonist	CN1CCCC(CC2c3ccccc3Sc3ccccc23)C1	MJFJKKXQDNNUJF-UHFFFAOYSA-N	Launched
2778	0.39	cp	BRD-A68281735	REV-5901	Leukotriene receptor antagonist	CCCCCC(O)c1cccc(OCc2ccc3ccccc3n2)c1	JRLOEMCOOZSCQP-UHFFFAOYSA-N	Phase 2
2779	0.39	cp	BRD-A30655177	LFM-A13	BTK inhibitor	CC(=O)C(C#N)C(=O)Nc1cc(Br)ccc1Br	BQLDGDMKDYAGNE-UHFFFAOYSA-N	Preclinical
2780	0.39	cp	BRD-K09255212	clioquinol	Chelating agent	Oc1c(I)cc(Cl)c2cccnc12	QCDFBFJGMNKBDO-UHFFFAOYSA-N	Withdrawn
2777	0.42	cp	BRD-K02265150	amoxapine	Norepinephrine reuptake inhibitor	Clc1ccc2Oc3ccccc3N=C(N3CCNCC3)c2c1	QWGDMFLQWFTERH-UHFFFAOYSA-N	Launched
2771	0.46	cp	BRD-K13926615	vardenafil	Phosphodiesterase inhibitor	CCCc1nc(C)c2n1nc([nH]c2=O)-c1cc(ccc1OCC)S(=O)(=O)N1CCN(CC)CC1	SECKRCOLJRRGGV-UHFFFAOYSA-N	Launched
2772	0.46	cp	BRD-K16508793	diazepam	Benzodiazepine receptor agonist	CN1c2ccc(Cl)cc2C(=NCC1=O)c1ccccc1	AAOVKJBEBIDNHE-UHFFFAOYSA-N	Launched
2773	0.46	cp	BRD-K38055836	etamivan	Respiratory stimulant	CCN(CC)C(=O)c1ccc(O)c(OC)c1	BQJODPIMMWWMFC-UHFFFAOYSA-N
2774	0.46	cp	BRD-K85119730	tolbutamide	ATP channel blocker	CCCCNC(=O)NS(=O)(=O)c1ccc(C)cc1	JLRGJRBPOGGCBT-UHFFFAOYSA-N	Launched
2767	0.49	cp	BRD-K88871508	lisuride	Dopamine receptor agonist	CCN(CC)C(=O)N[C@H]1CN(C)[C@@H]2Cc3c[nH]c4cccc(C2=C1)c34	BKRGVLQUQGGVSM-RDTXWAMCSA-N	Launched
2768	0.49	cp	BRD-K50422030	clomethiazole	GABA receptor antagonist	Cc1ncsc1CCCl	PCLITLDOTJTVDJ-UHFFFAOYSA-N	Launched
2769	0.49	cp	BRD-K60038276	irbesartan	Angiotensin receptor antagonist	CCCCC1=NC2(CCCC2)C(=O)N1Cc1ccc(cc1)-c1ccccc1-c1nnn[nH]1	YOSHYTLCDANDAN-UHFFFAOYSA-N	Launched
2766	0.52	cp	BRD-K85503079	perospirone	Dopamine receptor antagonist	O=C1[C@H]2CCCC[C@H]2C(=O)N1CCCCN1CCN(CC1)c1nsc2ccccc12	FBVFZWUMDDXLLG-HDICACEKSA-N	Launched
2765	0.53	cp	BRD-K52075715	oxibendazole	Tubulin inhibitor	CCCOc1ccc2nc(NC(=O)OC)[nH]c2c1	RAOCRURYZCVHMG-UHFFFAOYSA-N	Launched
2763	0.56	cp	BRD-K06159959	CCMQ	Inhibitor of the binding of homoquinolinic acid to non-NMDA sensitive sites	OC(=O)Cc1cc2ccccc2nc1C(O)=O	IFXJDEHFADWURH-UHFFFAOYSA-N
2761	0.6	cp	BRD-K11540476	EMF-BCA1-64	Caspase inhibitor	C[C@@H](CO)N1C[C@@H](C)[C@H](CN(C)S(=O)(=O)c2ccc3OCCOc3c2)Oc4c(NC(=O)Nc5cccc6ccccc56)cccc4C1=O	YDFFDCBBGWXONN-MODXFSQWSA-N
2760	0.63	cp	BRD-A15530910	carpindolol	Adrenergic receptor antagonist	CC(C)OC(=O)c1cc2c(OCC(O)CNC(C)(C)C)cccc2[nH]1	SJYFDORQYYEJLB-UHFFFAOYSA-N
2757	0.67	cp	BRD-A96456596	FPL-55712	Leukotriene receptor antagonist	CCCc1c(OCC(O)COc2ccc3c(oc(cc3=O)C(O)=O)c2CCC)ccc(C(C)=O)c1O	LMQBMWHHGVZWMR-UHFFFAOYSA-N	Phase 1
2758	0.67	cp	BRD-K66615216	moxifloxacin	Bacterial DNA gyrase inhibitor	COc1c(N2C[C@@H]3CCCN[C@@H]3C2)c(F)cc2c1n(cc(C(O)=O)c2=O)C1CC1	FABPRXSRWADJSP-MEDUHNTESA-N	Launched
2753	0.7	cp	BRD-K67277431	picotamide	Thromboxane receptor antagonist	COc1ccc(cc1C(=O)NCc1cccnc1)C(=O)NCc1cccnc1	KYWCWBXGRWWINE-UHFFFAOYSA-N	Launched
2754	0.7	cp	BRD-K98530306	clonidine	Adrenergic receptor agonist	Clc1cccc(Cl)c1N=C1NCCN1	GJSURZIOUXUGAL-UHFFFAOYSA-N	Launched
2747	0.74	cp	BRD-A91866971	SQ-29548	Thromboxane receptor antagonist	OC(=O)CCC/C=CCC1C(CNNC(=O)Nc2ccccc2)C3CCC1O3	RJNDVCNWVBWHLY-BHQIHCQQSA-N
2748	0.74	cp	BRD-A69636825	diltiazem	Calcium channel blocker	COc1ccc(cc1)C1Sc2ccccc2N(CCN(C)C)C(=O)C1OC(C)=O	HSUGRBWQSSZJOP-UHFFFAOYSA-N	Launched
2752	0.74	cp	BRD-A39230911	chlorphensin	Muscle relaxant	NC(=O)OCC(O)COc1ccc(Cl)cc1	SKPLBLUECSEIFO-UHFFFAOYSA-N
2744	0.78	cp	BRD-K04196797	oxcarbazepine	Sodium channel blocker	NC(=O)N1c2ccccc2CC(=O)c2ccccc12	CTRLABGOLIVAIY-UHFFFAOYSA-N	Launched
2745	0.78	cp	BRD-K97764662	PD-173074	FGFR inhibitor	CCN(CC)CCCCNc1ncc2cc(-c3cc(OC)cc(OC)c3)c(NC(=O)NC(C)(C)C)nc2n1	DXCUKNQANPLTEJ-UHFFFAOYSA-N	Preclinical
2739	0.81	cp	BRD-A53576514	orphenadrine	Acetylcholine receptor antagonist	CN(C)CCOC(c1ccccc1)c1ccccc1C	QVYRGXJJSLMXQH-UHFFFAOYSA-N	Launched
2740	0.81	cp	BRD-A41833852	naloxone	Opioid receptor antagonist	Oc1ccc2CC3N(CC=C)CCC4(C5Oc1c24)C3(O)CCC5=NNC(=O)c6ccccc6	AKXCFAYOTIEFOH-UHFFFAOYSA-N	Launched
2741	0.81	cp	BRD-K60298136	ITE	Aryl hydrocarbon receptor agonist	COC(=O)c1csc(n1)C(=O)c2c[nH]c3ccccc23	KDDXOGDIPZSCTM-UHFFFAOYSA-N
2742	0.81	cp	BRD-A37837077	cyclazosin	Adrenergic receptor antagonist	COc1cc2nc(nc(N)c2cc1OC)N1CCN(C2CCCCC12)C(=O)c1ccco1	XBRXTUGRUXGBPX-UHFFFAOYSA-N
2738	0.82	cp	BRD-K95202259	ML-3163	p38 MAPK inhibitor	C[S+](O)c1ccc(CSc2nc(c([nH]2)c3ccc(F)cc3)c4ccncc4)cc1	ANMPJJNVRCURIU-UHFFFAOYSA-N
2735	0.85	cp	BRD-K56115039	BU-226	Imidazoline receptor ligand	C1CN=C(N1)c2cc3ccccc3cn2	ZXRSVNHYTSSFMN-UHFFFAOYSA-N
2736	0.85	cp	BRD-K15108141	gemcitabine	Ribonucleotide reductase inhibitor	Nc1ccn([C@@H]2O[C@H](CO)[C@@H](O)C2(F)F)c(=O)n1	SDUQYLNIPVEERB-QPPQHZFASA-N	Launched
2729	0.92	cp	BRD-A83237092	fulvestrant	Estrogen receptor antagonist	C[C@]12CC[C@H]3[C@H]([C@@H]1CC[C@@H]2O)C(CCCCCCCCCS(=O)CCCC(F)(F)C(F)(F)F)Cc1cc(O)ccc31	VWUXBMIQPBEWFH-IOMDSJNNSA-N	Launched
2730	0.92	cp	BRD-K63151507	MNITMT	Lymphocyte inhibitor	Cn1cnnc1Sc1c(ncn1C)[N+]([O-])=O	NMBDIMPYACLUDE-UHFFFAOYSA-N	Preclinical
2731	0.92	cp	BRD-K70778732	trazodone	Adrenergic receptor antagonist	Clc1cccc(c1)N1CCN(CCCn2nc3ccccn3c2=O)CC1	PHLBKPHSAVXXEF-UHFFFAOYSA-N	Launched
2732	0.92	cp	BRD-K77641333	naphazoline	Adrenergic receptor agonist	C(C1=NCCN1)c1cccc2ccccc12	CNIIGCLFLJGOGP-UHFFFAOYSA-N	Launched
2726	0.93	cp	BRD-K26160755	RS-45041-190	Imidazoline receptor agonist	Clc1cccc2CN(Cc12)C1=NCCN1	IVCMOOBKRRDNHX-UHFFFAOYSA-N	Preclinical
2724	0.95	cp	BRD-K82823076	RO-15-4513	GABA benzodiazepine site receptor inverse agonist	CCOC(=O)c1ncn-2c1CN(C)C(=O)c1cc(ccc-21)N=[N+]=[N-]	CFSOJZTUTOQNIA-UHFFFAOYSA-N
2725	0.95	cp	BRD-K53979406	ALX-5407	Glycine transporter inhibitor	CN(CC[C@@H](Oc1ccc(cc1)-c1ccccc1)c1ccc(F)cc1)CC(O)=O	FDORQEIHOKEJNX-HSZRJFAPSA-N	Phase 1
2720	0.99	cp	BRD-K13544237	r(-)-propylnorapomorphine	Dopamine receptor agonist	CCCN1CCc2cccc-3c2[C@H]1Cc4ccc(O)c(O)c43	BTGAJCKRXPNBFI-OAHLLOKOSA-N
2716	1.02	cp	BRD-K45401373	betulinic-acid	Apoptosis stimulant	CC(=C)[C@@H]1CC[C@@]2(CC[C@]3(C)[C@H](CC[C@@H]4[C@@]5(C)CC[C@H](O)C(C)(C)[C@@H]5CC[C@@]34C)[C@@H]12)C(O)=O	QGJZLNKBHJESQX-FZFNOLFKSA-N	Phase 1/Phase 2
2717	1.02	cp	BRD-A26032986	zaldaride	Calmodulin antagonist	CC1(CN2CCC(CC2)n2c3ccccc3[nH]c2=O)OCc2ccccc2-n2cccc12	HTGCJAAPDHZCHL-UHFFFAOYSA-N	Phase 3
2712	1.06	cp	BRD-K87696786	LY-456236	Glutamate receptor antagonist	COc1ccc(Nc2ncnc3ccc(OC)cc23)cc1	XPJOMFBGKIABQW-UHFFFAOYSA-N
2711	1.09	cp	BRD-K92723993	imatinib	BCR-ABL kinase inhibitor	CN1CCN(Cc2ccc(cc2)C(=O)Nc2ccc(C)c(Nc3nccc(n3)-c3cccnc3)c2)CC1	KTUFNOKKBVMGRW-UHFFFAOYSA-N	Launched
2710	1.1	cp	BRD-K87932577	CDK1-5-inhibitor	CDK inhibitor	Nc1n[nH]c2nc3ccccc3nc12	DWHVZCLBMTZRQM-UHFFFAOYSA-N	Preclinical
2703	1.13	cp	BRD-K86727142	embelin	HCV inhibitor	CCCCCCCCCCCC1C(=O)C(=O)CC(=O)C1=O	FNQDSLSOLMXCMU-UHFFFAOYSA-N	Preclinical
2704	1.13	cp	BRD-K15164005	apoptosis-activator-II	Carboxylesterase inhibitor	Clc1ccc(CN2C(=O)C(=O)c3ccccc23)cc1Cl	KGRJPLRFGLMQMV-UHFFFAOYSA-N	Preclinical
2707	1.13	cp	BRD-K28360340	TW-37	BCL inhibitor	CC(C)c1ccccc1Cc1cc(C(=O)Nc2ccc(cc2)S(=O)(=O)c2ccccc2C(C)(C)C)c(O)c(O)c1O	PQAPVTKIEGUPRN-UHFFFAOYSA-N	Preclinical
2697	1.16	cp	BRD-K23623876	decafluorobutane	Contrast agent	Fc1cccc(C=NN=Cc2cccc(F)c2)c1	YYMCVDNIIFNDJK-UHFFFAOYSA-N
2698	1.16	cp	BRD-K92760278	riboflavin	Vitamin B	Cc1cc2nc3c(nc(=O)[nH]c3=O)n(C[C@H](O)[C@H](O)[C@H](O)CO)c2cc1C	AUNGANRZJHBGPY-SCRDCRAPSA-N	Launched
2699	1.16	cp	BRD-A85025557	NCS-382	GABA receptor antagonist	OC1c2ccccc2CCCC1=C/C(O)=O	UADPGHINQMWEAG-CSKARUKUSA-N	Preclinical
2701	1.16	cp	BRD-K88789588	letrozole	Aromatase inhibitor	N#Cc1ccc(cc1)C(c1ccc(cc1)C#N)n1cncn1	HPJKCIUCZWXJDR-UHFFFAOYSA-N	Launched
2690	1.2	cp	BRD-K01815685	indole	aryl hydrocarbon receptor agonist	OCc1c[nH]c2ccccc12	IVYPNXXAYMYVSP-UHFFFAOYSA-N
2691	1.2	cp	BRD-K39746403	erythromycin	NFkB pathway inhibitor	CC[C@H]1OC(=O)[C@H](C)[C@@H](O[C@H]2C[C@@](C)(OC)[C@@H](O)[C@H](C)O2)[C@H](C)[C@@H](O[C@@H]2O[C@H](C)C[C@@H]([C@H]2OC(=O)CC)N(C)C)[C@](C)(O)C[C@@H](C)C(=O)[C@H](C)[C@@H](O)[C@]1(C)O	TYQXKHPOXXXCTP-CSLYCKPJSA-N	Launched
2686	1.23	cp	BRD-K81916719	triclabendazole	Microtubule inhibitor	CSc1nc2cc(Cl)c(Oc3cccc(Cl)c3Cl)cc2[nH]1	NQPDXQQQCQDHHW-UHFFFAOYSA-N	Launched
2687	1.23	cp	BRD-A39522003	OMDM-2	FAAH inhibitor	CCCCCCCCC=CCCCCCCCC(=O)NC(CO)Cc1ccc(O)cc1	ICDMLAQPOAVWNH-UHFFFAOYSA-N	Preclinical
2688	1.23	cp	BRD-A92585442	RU-28318	Cytochrome P450 inhibitor	CCCC1CC2=CC(=O)CCC2(C)C3CCC4(C)C(CCC4(O)CCC(=O)O)C13	DNHCHRGCTVRAFT-UHFFFAOYSA-N	Phase 2
2681	1.25	cp	BRD-K75478907	GS-39783	GABA receptor modulator	CSc1nc(NC2CCCC2)c(c(NC2CCCC2)n1)[N+]([O-])=O	GSGVDKOCBKBMGG-UHFFFAOYSA-N	Preclinical
2678	1.26	cp	BRD-A90311807	cilastatin	Dehydropeptidase inhibitor	CC1(C)CC1C(=O)NC(=CCCCCSCC(N)C(=O)O)C(=O)O	DHSUYTOATWAVLW-UHFFFAOYSA-N
2675	1.27	cp	BRD-K34415467	trimethobenzamide	Histamine receptor antagonist	COc1cc(cc(OC)c1OC)C(=O)NCc1ccc(OCCN(C)C)cc1	FEZBIKUBAYAZIU-UHFFFAOYSA-N	Launched
2676	1.27	cp	BRD-K50311478	tosyl-phenylalanyl-chloromethyl-ketone	Chymotrypsin inhibitor	Cc1ccc(cc1)S(=O)(=O)N[C@H](Cc2ccccc2)C(=O)CCl	MQUQNUAYKLCRME-MRXNPFEDSA-N
2677	1.27	cp	BRD-K73109821	diazoxide	Potassium channel activator	CC1=Nc2ccc(Cl)cc2S(=O)(=O)N1	GDLBFKVLRPITMI-UHFFFAOYSA-N	Launched
2668	1.34	cp	BRD-K04877770	FTase-inhibitor-B581	Farnesyltransferase inhibitor	CSCC[C@H](NC(=O)[C@H](Cc1ccccc1)NC[C@@H](NC[C@@H](N)CS)C(C)C)C(=O)O	QISLMXIYRQCLIR-FUMNGEBKSA-N
2667	1.35	cp	BRD-A31575449	CGP-20712	Adrenergic receptor antagonist	Cn1cc(nc1c2ccc(OCC(O)CNCCOc3ccc(O)c(c3)C(=O)N)cc2)C(F)(F)F	GKJZEKSHCJELPL-UHFFFAOYSA-N
2661	1.37	cp	BRD-K91243525	SR-142948	Neurotensin receptor antagonist	COc1cccc(OC)c1c2cc(nn2c3ccc(cc3C(C)C)C(=O)N(C)CCCN(C)C)C(=O)NC4(C5CC6CC(C5)CC4C6)C(=O)O	LWULHXVBLMWCHO-UHFFFAOYSA-N
2666	1.37	cp	BRD-A77291778	cyclopentolate	Acetylcholine receptor antagonist	CN(C)CCOC(=O)C(c1ccccc1)C1(O)CCCC1	SKYSRIRYMSLOIN-UHFFFAOYSA-N	Launched
2654	1.41	cp	BRD-K84996949	sinensetin	Cyclooxygenase inhibitor	COc1ccc(cc1OC)-c1cc(=O)c2c(OC)c(OC)c(OC)cc2o1	LKMNXYDUQXAUCZ-UHFFFAOYSA-N
2655	1.41	cp	BRD-K91623615	ABT-751	Tubulin inhibitor	COc1ccc(cc1)S(=O)(=O)Nc1cccnc1Nc1ccc(O)cc1	URCVCIZFVQDVPM-UHFFFAOYSA-N	Phase 2
2650	1.44	cp	BRD-K88358234	xaliproden	Serotonin receptor agonist	FC(F)(F)c1cccc(c1)C1=CCN(CCc2ccc3ccccc3c2)CC1	WJJYZXPHLSLMGE-UHFFFAOYSA-N	Phase 3
2647	1.48	cp	BRD-K59456551	methotrexate	Dihydrofolate reductase inhibitor	CN(Cc1cnc2nc(N)nc(N)c2n1)c1ccc(cc1)C(=O)N[C@@H](CCC(O)=O)C(O)=O	FBOZXECLQNJBKD-ZDUSSCGKSA-N	Launched
2644	1.52	cp	BRD-K73589491	nizatidine	Histamine receptor antagonist	CNC(NCCSCc1csc(CN(C)C)n1)=C/[N+]([O-])=O	SGXXNSQHWDMGGP-IZZDOVSWSA-N	Launched
2643	1.53	cp	BRD-K39983086	loteprednol	Glucocorticoid receptor agonist	CCOC(=O)O[C@@]1(CC[C@H]2[C@@H]3CCC4=CC(=O)C=C[C@]4(C)[C@H]3[C@@H](O)C[C@]12C)C(=O)OCCl	DMKSVUSAATWOCU-HROMYWEYSA-N	Launched
2641	1.55	cp	BRD-K65639003	icariin	Phosphodiesterase inhibitor	COc1ccc(cc1)c2oc3c(CC=C(C)C)c(O[C@@H]4O[C@H](CO)[C@@H](O)[C@H](O)[C@H]4O)cc(O)c3c(=O)c2O[C@@H]5O[C@@H](C)[C@H](O)[C@@H](O)[C@H]5O	TZJALUIVHRYQQB-XLRXWWTNSA-N	Phase 3
2637	1.59	cp	BRD-K79404599	enzastaurin	PKC inhibitor	Cn1cc(C2=C(C(=O)NC2=O)c2cn(C3CCN(Cc4ccccn4)CC3)c3ccccc23)c2ccccc12	AXRCEOKUDYDWLF-UHFFFAOYSA-N	Phase 3
2633	1.62	cp	BRD-K37618799	MRS-1220	Adenosine receptor antagonist	Clc1ccc2nc(NC(=O)Cc3ccccc3)n3nc(nc3c2c1)-c1ccco1	TWWFAXQOKNBUCR-UHFFFAOYSA-N	Preclinical
2634	1.62	cp	BRD-K29668683	BD-1063	Sigma receptor antagonist	CN1CCN(CCc2ccc(Cl)c(Cl)c2)CC1	SUIZRDJCBVPASY-UHFFFAOYSA-N	Preclinical
2618	1.73	cp	BRD-K59332007	linopirdine	Potassium channel blocker	O=C1N(c2ccccc2C1(Cc1ccncc1)Cc1ccncc1)c1ccccc1	YEJCDKJIEMIWRQ-UHFFFAOYSA-N	Phase 3
2619	1.73	cp	BRD-K81272440	dantrolene	Calcium channel blocker	[O-][N+](=O)c1ccc(cc1)-c1ccc(C=NN2CC(=O)NC2=O)o1	OZOMQRBLCMDCEG-VIZOYTHASA-N	Launched
2620	1.73	cp	BRD-K86509404	iso-olomoucine	CDK inhibitor	Cn1cnc2nc(NCCO)nc(NCc3ccccc3)c12	WOQKMUDQRKXVLO-UHFFFAOYSA-N
2612	1.76	cp	BRD-K73999723	telmisartan	Angiotensin receptor antagonist	CCCc1nc2c(C)cc(cc2n1Cc1ccc(cc1)-c1ccccc1C(O)=O)-c1nc2ccccc2n1C	RMMXLENWKUUMAY-UHFFFAOYSA-N	Launched
2613	1.76	cp	BRD-K63516691	T-0156	Phosphodiesterase inhibitor	COC(=O)c1c(-c2cc(OC)c(OC)c(OC)c2)c2ccnc(OCc3ncccn3)c2c(=O)n1Cc1ccnc(C)c1	JEMJAABFSYOLAP-UHFFFAOYSA-N	Preclinical
2611	1.77	cp	BRD-K40227168	vinburnine	Adrenergic receptor antagonist	CC[C@@]12CCCN3CCc4c([C@H]13)n(C(=O)C2)c1ccccc41	WYJAPUKIYAZSEM-MOPGFXCFSA-N	Launched
2608	1.79	cp	BRD-K23583188	lavendustin-a	EGFR inhibitor	OC(=O)c1cc(ccc1O)N(Cc2ccccc2O)Cc3cc(O)ccc3O	ULTTYPMRMMDONC-UHFFFAOYSA-N
2602	1.87	cp	BRD-K22947005	dexbrompheniramine	Histamine receptor antagonist	CN(C)CC[C@@H](c1ccc(Br)cc1)c2ccccn2	ZDIGNSYAACHWNL-HNNXBMFYSA-N
2603	1.87	cp	BRD-K92817986	BJM-CSC-19	MEK inhibitor	Clc1ccc(Cl)c(SCC(=O)NN=Cc2ccc[nH]2)c1	LLSPTDJPYBSWPW-REZTVBANSA-N
2599	1.9	cp	BRD-K92015269	GBR-12783	Dopamine uptake inhibitor	C(CN1CCN(CC=Cc2ccccc2)CC1)OC(c1ccccc1)c1ccccc1	XFBDGHFDKJITGC-JLHYYAGUSA-N	Preclinical
2600	1.9	cp	BRD-K68558722	deracoxib	Cyclooxygenase inhibitor	COc1ccc(cc1F)-c1cc(nn1-c1ccc(cc1)S(N)(=O)=O)C(F)F	WAZQAZKAZLXFMK-UHFFFAOYSA-N	Launched
2596	1.94	cp	BRD-K26674531	GR-235	Estrogen receptor agonist	CC=C1/C(=O)C[C@H]2[C@@H]3CCC4=CC(=O)CC[C@]4(C)[C@H]3CC[C@]12C	WDXRGPWQVHZTQJ-OSJVMJFVSA-N
2593	1.96	cp	BRD-A51393488	noscapine	Bradykinin receptor antagonist	COc1ccc2[C@H](OC(=O)c2c1OC)C1N(C)CCc2cc3OCOc3c(OC)c12	AKNNEGZIBPJZJG-ZVAWYAOSSA-N	Launched
2587	1.99	cp	BRD-A71203467	l-stepholidine	Dopamine receptor antagonist	COc1cc2CCN3Cc4c(OC)c(O)ccc4CC3c2cc1O	JKPISQIIWUONPB-UHFFFAOYSA-N
2581	2.01	cp	BRD-K65331431	retinyl	vitamin analog	CC(=O)OCC=C(C)C=CC=C(C)C=CC1=C(C)CCCC1(C)C	QGNJRVVDBSJHIZ-QHLGVNSISA-N
2582	2.01	cp	BRD-K13927029	retinol	Retinoid receptor ligand	CC(=CCO)C=CC=C(C)C=CC1=C(C)CCCC1(C)C	FPIPGXGPPPQFEQ-HWCYFHEPSA-N
2583	2.01	cp	BRD-K96740444	itopride	Dopamine receptor antagonist	COc1ccc(cc1OC)C(=O)NCc1ccc(OCCN(C)C)cc1	QQQIECGTIMUVDS-UHFFFAOYSA-N	Launched
2576	2.04	cp	BRD-K64670467	JNJ-16259685	Glutamate receptor antagonist	COC1CCC(CC1)C(=O)c2ccc3nc4OCCCc4cc3c2	QOTAQTRFJWLFCR-UHFFFAOYSA-N	Preclinical
2572	2.05	cp	BRD-A58048407	nimodipine	Calcium channel blocker	COCCOC(=O)C1=C(C)NC(C)=C(C1c1cccc(c1)[N+]([O-])=O)C(=O)OC(C)C	UIAGMCDKSXEBJQ-UHFFFAOYSA-N	Launched
2571	2.06	cp	BRD-K60230970	MG-132	Proteasome inhibitor	CC(C)C[C@H](NC(=O)[C@H](CC(C)C)NC(=O)[C@H](CC(C)C)NC(=O)OCc1ccccc1)C=O	TZYWCYJVHRLUCT-VABKMULXSA-N	Preclinical
2567	2.08	cp	BRD-K28115081	apafant	Platelet activating factor receptor antagonist	Cc1nnc2CN=C(c3cc(CCC(=O)N4CCOCC4)sc3-n12)c1ccccc1Cl	JGPJQFOROWSRRS-UHFFFAOYSA-N	Phase 3
2568	2.08	cp	BRD-K67445247	flurofamide	Urease inhibitor	NP(N)(=O)NC(=O)c1ccc(F)cc1	QWZFVMCWPLMLTL-UHFFFAOYSA-N
2569	2.08	cp	BRD-K21350491	phenamil	TRPV antagonist	Nc1nc(N)c(nc1Cl)C(=O)NC(=N)Nc2ccccc2	NIOHELZQFBGCEO-UHFFFAOYSA-N
2562	2.1	cp	BRD-K76775527	nimesulide	Cyclooxygenase inhibitor	CS(=O)(=O)Nc1ccc(cc1Oc1ccccc1)[N+]([O-])=O	HYWYRSMBCFDLJT-UHFFFAOYSA-N	Launched
2560	2.11	cp	BRD-K92778217	mefenamic-acid	Cyclooxygenase inhibitor	Cc1cccc(Nc2ccccc2C(O)=O)c1C	HYYBABOKPJLUIN-UHFFFAOYSA-N	Launched
2561	2.11	cp	BRD-A94793051	gestrinone	Progesterone receptor antagonist	CC[C@]1(O)CCC2[C@@H]3CCC4=CC(=O)CCC4=C3C=C[C@@]12CC	OXHNQTSIKGHVBH-WVVQBRDUSA-N	Launched
2558	2.12	cp	BRD-A72066420	mifobate	PPAR receptor antagonist	COP(=O)(OC)OC(c1ccc(Cl)cc1)P(=O)(OC)OC	VQHUQHAPWMNBLP-UHFFFAOYSA-N	Phase 2
2554	2.15	cp	BRD-K64857848	XMD-885	Leucine rich repeat kinase inhibitor	COc1cc(ccc1Nc1ncc2N(C)C(=O)c3ccccc3N(C)c2n1)N1CCN(C)CC1	DDTPGANIPBKTNU-UHFFFAOYSA-N
2555	2.15	cp	BRD-A62525898	prednisone	Glucocorticoid receptor agonist	C[C@]12CC(=O)C3C(CCC4=CC(=O)C=C[C@]34C)C1CC[C@]2(O)C(=O)CO	XOFYZVNMUHMLCC-BDQMTFAOSA-N	Launched
2556	2.15	cp	BRD-K65417056	meprylcaine	Local anesthetic	CCCNC(C)(C)COC(=O)c1ccccc1	VXJABHHJLXLNMP-UHFFFAOYSA-N	Preclinical
2549	2.19	cp	BRD-K93461745	buspirone	Serotonin receptor agonist	O=C1CC2(CCCC2)CC(=O)N1CCCCN1CCN(CC1)c1ncccn1	QWCRAEMEVRGPNT-UHFFFAOYSA-N	Launched
2542	2.22	cp	BRD-K50324045	avrainvillamide-analog-6	nucleophosmin inhibitor	CC1(C)Oc2cc3c(cc2C=C1)C1=C[C@@]2(CC(C)(C)C1=[N+]3[O-])NC(=O)[C@@H]1CCCN1C2=O	VRXTZOBFUMAHKC-GKVSMKOHSA-N
2538	2.26	cp	BRD-A15010982	HU-211	Glutamate receptor antagonist	CCCCCCC(C)(C)c1cc(O)c2[C@H]3CC(CO)=CCC3C(C)(C)Oc2c1	SSQJFGMEZBFMNV-XJDOXCRVSA-N
2535	2.27	cp	BRD-K99616396	motesanib	KIT inhibitor	CC1(C)CNc2cc(NC(=O)c3cccnc3NCc3ccncc3)ccc12	RAHBGWKEPAQNFF-UHFFFAOYSA-N	Phase 3
2529	2.36	cp	BRD-K85925969	zalcitabine	Nucleoside reverse transcriptase inhibitor	Nc1ccn([C@H]2CC[C@@H](CO)O2)c(=O)n1	WREGKURFCTUGRC-POYBYMJQSA-N	Launched
2522	2.42	cp	BRD-K66788707	fludarabine	DNA synthesis inhibitor	Nc1nc(F)nc2n(cnc12)[C@@H]1O[C@H](CO)[C@@H](O)[C@@H]1O	HBUBKKRHXORPQB-FJFJXFQQSA-N	Launched
2520	2.43	cp	BRD-K75089421	procainamide	Sodium channel blocker	CCN(CC)CCNC(=O)c1ccc(N)cc1	REQCZEXYDRLIBE-UHFFFAOYSA-N	Launched
2521	2.43	cp	BRD-K31283835	tofacitinib	JAK inhibitor	C[C@@H]1CCN(C[C@@H]1N(C)c1ncnc2[nH]ccc12)C(=O)CC#N	UJLAWZDWDVHWOW-YPMHNXCESA-N	Launched
2506	2.5	cp	BRD-K66956375	oleoylethanolamide	Cannabinoid receptor agonist	CCCCCCCCC=C/CCCCCCCC(=O)NCCO	BOWVQLFMWHZBEF-KTKRTIGZSA-N	Preclinical
2507	2.5	cp	BRD-K28907958	CD-437	Retinoid receptor agonist	OC(=O)c1ccc2cc(ccc2c1)-c1ccc(O)c(c1)C12CC3CC(CC(C3)C1)C2	LDGIHZJOIQSHPB-UHFFFAOYSA-N	Preclinical
2493	2.59	cp	BRD-K94270326	ecopipam	Dopamine receptor antagonist	CN1CCc2cc(Cl)c(O)cc2[C@@H]3[C@@H]1CCc4ccccc34	DMJWENQHWZZWDF-PKOBYXMFSA-N
2488	2.62	cp	BRD-K13571841	pepstatin	Aspartic protease inhibitor	CC(C)C[C@H](NC(=O)[C@H](C)NC(=O)C[C@H](O)[C@H](CC(C)C)NC(=O)[C@@H](NC(=O)[C@@H](NC(=O)CC(C)C)C(C)C)C(C)C)[C@@H](O)CC(O)=O	FAXGPCHRFPCXOO-LXTPJMTPSA-N	Preclinical
2481	2.68	cp	BRD-K98684188	GSK-0660	PPAR receptor antagonist	COC(=O)c1sccc1S(=O)(=O)Nc1ccc(Nc2ccccc2)cc1OC	NDFKBGWLUHKMFY-UHFFFAOYSA-N	Preclinical
2482	2.68	cp	BRD-K08115555	tyrphostin-AG-1288	TNF production inhibitor	Oc1cc(C=C(C#N)C#N)cc([N+](=O)[O-])c1O	KUXOYSZHUFZKHN-UHFFFAOYSA-N
2483	2.68	cp	BRD-K00959089	thenoyltrifluoroacetone	Chelating agent	FC(F)(F)C(=O)CC(=O)c1cccs1	TXBBUSUXYMIVOS-UHFFFAOYSA-N
2478	2.73	cp	BRD-M41783010	acamprosate	Glutamate receptor antagonist	CC(=O)NCCCS(O)(=O)=O	AFCGFAGUEYAMAO-UHFFFAOYSA-N	Launched
2469	2.8	cp	BRD-K14693417	cinchonine	P-glycoprotein inhibitor	O[C@@H]([C@H]1C[C@@H]2CC[N@]1C[C@@H]2C=C)c1ccnc2ccccc12	KMPWYEUPVWOPIM-YXUGBTPSSA-N
2466	2.82	cp	BRD-K10176267	L-701252	Glutamate receptor antagonist	Oc1c(C(=O)C2CC2)c(=O)[nH]c2cc(Cl)ccc12	MXEFWCFPCLDOOG-UHFFFAOYSA-N	Preclinical
2461	2.86	cp	BRD-A96799240	4-hydroxyretinoic-acid	Retinoid receptor binder	CC(/C=C/C1=C(C)C(O)CCC1(C)C)=CC=CC(C)=CC(O)=O	KGUMXGDKXYTTEY-FRCNGJHJSA-N
2462	2.86	cp	BRD-A93477898	PETCM	Caspase activator	OC(Cc1ccncc1)C(Cl)(Cl)Cl	NGTDJJKTGRNNAU-UHFFFAOYSA-N	Preclinical
2460	2.87	cp	BRD-K79131256	albendazole	Anthelmintic	CCCSc1ccc2[nH]c(NC(=O)OC)nc2c1	HXHWSAZORRCQMX-UHFFFAOYSA-N	Launched
2455	2.88	cp	BRD-K64614248	salicin	Anti-inflammatory	OC[C@H]1O[C@@H](Oc2ccccc2CO)[C@H](O)[C@@H](O)[C@@H]1O	NGFMICBWJRZIBI-UJPOAAIJSA-N	Phase 1
2453	2.89	cp	BRD-K20197062	SA-94315	Caspase inhibitor	COc1ccc(cc1)S(=O)(=O)N(C)C[C@H]2Oc3c(NC(=O)Nc4cccc5ccccc45)cccc3C(=O)N(C[C@@H]2C)[C@@H](C)CO	FXIXTIXYCSOXIT-WDCWYOMISA-N
2450	2.92	cp	BRD-K83637872	SANT-1	Smoothened receptor antagonist	Cc1nn(c(C)c1C=NN2CCN(Cc3ccccc3)CC2)c4ccccc4	FOORCIAZMIWALX-UHFFFAOYSA-N	Preclinical
2443	3	cp	BRD-A85860691	chaetocin	Histone lysine methyltransferase inhibitor	CN1C(=O)C23CC4(C(Nc5ccccc54)N3C(=O)C1(CO)SS2)C67CC8(SSC9(CO)N(C)C8=O)N(C7Nc%10ccccc%106)C9=O	PZPPOCZWRGNKIR-UHFFFAOYSA-N
2440	3.03	cp	BRD-K70976396	cefoxitin	Bacterial cell wall synthesis inhibitor	CO[C@]1(NC(=O)Cc2cccs2)[C@H]2SCC(COC(N)=O)=C(N2C1=O)C(O)=O	WZOZEZRFJCJXNZ-ZBFHGGJFSA-N
2437	3.05	cp	BRD-K13211965	L-741742	Dopamine receptor antagonist	Cc1c(noc1-c1ccc(Cl)cc1)C1CCN(CCc2ccccc2)CC1	QDMAKDIDFJTXEL-UHFFFAOYSA-N	Preclinical
2434	3.08	cp	BRD-A20239487	atenolol	Adrenergic receptor antagonist	CC(C)NCC(O)COc1ccc(CC(N)=O)cc1	METKIMKYRPQLGS-UHFFFAOYSA-N
2431	3.09	cp	BRD-K23335153	AMN-082	Glutamate receptor modulator	C(CNC(c1ccccc1)c1ccccc1)NC(c1ccccc1)c1ccccc1	DTZDSNQYNPNCPK-UHFFFAOYSA-N	Preclinical
2428	3.1	cp	BRD-K59773493	benzohydroxamic-acid	Antifungal	ONC(=O)c1ccccc1	VDEUYMSGMPQMIK-UHFFFAOYSA-N
2430	3.1	cp	BRD-K63828191	raloxifene	Estrogen receptor antagonist	Oc1ccc(cc1)-c1sc2cc(O)ccc2c1C(=O)c1ccc(OCCN2CCCCC2)cc1	GZUITABIAKMVPG-UHFFFAOYSA-N	Launched
2419	3.14	cp	BRD-K79877282	PF-543	Sphingosine kinase inhibitor	Cc1cc(CS(=O)(=O)c2ccccc2)cc(OCc2ccc(CN3CCC[C@@H]3CO)cc2)c1	NPUXORBZRBIOMQ-RUZDIDTESA-N
2420	3.14	cp	BRD-A11007541	BCI-hydrochloride	Protein phosphatase inhibitor	O=C1c2ccccc2C(NC2CCCCC2)C1=Cc1ccccc1	XJDKPLZUXCIMIS-HKWRFOASSA-N
2414	3.17	cp	BRD-A89672324	CGP-55845	GABA receptor antagonist	C[C@H](NC[C@H](O)CP(O)(=O)Cc1ccccc1)c1ccc(Cl)c(Cl)c1	ZODSPDOOCZZEIM-BBRMVZONSA-N	Preclinical
2413	3.18	cp	BRD-K46211610	tolazoline	Adrenergic receptor antagonist	C(C1=NCCN1)c1ccccc1	JIVZKJJQOZQXQB-UHFFFAOYSA-N	Launched
2406	3.21	cp	BRD-A04706586	bucladesine	Adenosine receptor agonist	CCCC(=O)Nc1ncnc2n(cnc12)C3OC4COP(=O)(O)OC4C3OC(=O)CCC	CJGYSWNGNKCJSB-UHFFFAOYSA-N	Launched
2403	3.24	cp	BRD-K06926592	tretinoin	Retinoid receptor agonist	CC(=CC=CC(=CC(=O)O)C)C=CC1=C(C)CCCC1(C)C	SHGAZHPCJJPHSC-UHFFFAOYSA-N
2394	3.31	cp	BRD-K82135108	elesclomol	Oxidative stress inducer	CN(NC(=O)CC(=O)NN(C)C(=S)c1ccccc1)C(=S)c1ccccc1	BKJIXTWSNXCKJH-UHFFFAOYSA-N	Phase 3
2388	3.36	cp	BRD-A65145453	ATPA	Glutamate receptor agonist	CC(C)(C)c1onc(O)c1CC(N)C(O)=O	PIXJURSCCVBKRF-UHFFFAOYSA-N	Preclinical
2384	3.38	cp	BRD-K20986251	lithocholic-acid	FXR antagonist	C[C@H](CCC(=O)O)[C@H]1CC[C@H]2[C@@H]3CC[C@@H]4C[C@H](O)CC[C@]4(C)[C@H]3CC[C@]12C	SMEROWZSTRWXGI-HVATVPOCSA-N	Preclinical
2385	3.38	cp	BRD-K08287586	butylparaben	DNA synthesis inhibitor	CCCCOC(=O)c1ccc(O)cc1	QFOHBWFCKVYLES-UHFFFAOYSA-N
2371	3.53	cp	BRD-A73581086	ergometrine	Adrenergic receptor agonist	CC(CO)NC(=O)C1CN(C)C2Cc3c[nH]c4cccc(C2=C1)c34	WVVSZNPYNCNODU-UHFFFAOYSA-N
2363	3.59	cp	BRD-A49906757	scopolamine	Acetylcholine receptor antagonist	C[N+]1([O-])[C@H]2C[C@@H](C[C@@H]1[C@H]1O[C@@H]21)OC(=O)[C@H](CO)c1ccccc1	GSYQNAMOFFWAPF-PPOBMCMBSA-N	Launched
2365	3.59	cp	BRD-A92670106	tocainide	Sodium channel blocker	CC(N)C(=O)Nc1c(C)cccc1C	BUJAGSGYPOAWEI-UHFFFAOYSA-N	Launched
2360	3.65	cp	BRD-K93645900	tadalafil	Phosphodiesterase inhibitor	CN1CC(=O)N2[C@H](Cc3c([nH]c4ccccc34)[C@H]2c2ccc3OCOc3c2)C1=O	WOXKDUGGOYFFRN-IIBYNOLFSA-N	Launched
2356	3.73	cp	BRD-A70514680	articaine	Local anesthetic	CCCNC(C)C(=O)Nc1c(C)csc1C(=O)OC	QTGIAADRBBLJGA-UHFFFAOYSA-N	Launched
2354	3.74	cp	BRD-K55420858	mirin	MRE11A exonuclease inhibitor	NC1=NC(=O)C(S1)=Cc1ccc(O)cc1	YBHQCJILTOVLHD-YVMONPNESA-N
2345	3.81	cp	BRD-K88849294	lobaric-acid	Tyrosine phosphatase inhibitor	CCCCCc1c(C(=O)O)c(O)cc2OC(=O)c3c(cc(OC)cc3Oc12)C(=O)CCCC	JHEWMLHQNRHTQX-UHFFFAOYSA-N
2338	3.9	cp	BRD-K64935403	ebelactone-b	Lipase inhibitor	CC[C@@H](C)[C@@H](O)[C@H](C)C(=O)[C@H](C)C=C(/C)C[C@H](C)[C@H]1OC(=O)[C@H]1CC	UNBMQQNYLCPCHS-MGTGEOTMSA-N
2336	3.91	cp	BRD-A06726973	dibutyrylcyclic-gmp	cGMP analog	CCCC(=O)Nc1nc2n(cnc2c(=O)[nH]1)C3O[C@H]4COP(=O)(O)O[C@@H]4[C@@H]3OC(=O)CCC	SWTMOFFYOXKQNN-UVQKOMKVSA-N
2337	3.91	cp	BRD-K89375097	pirenzepine	Acetylcholine receptor antagonist	CN1CCN(CC(=O)N2c3ccccc3C(=O)Nc3cccnc23)CC1	RMHMFHUVIITRHF-UHFFFAOYSA-N	Launched
2333	3.95	cp	BRD-U97083655	teicoplanin	Bacterial cell wall synthesis inhibitor	restricted	restricted
2329	3.98	cp	BRD-A96897502	U-74389F	Lipid peroxidase inhibitor	CC12CC=C3C(CCC4=CC(=O)C=CC43C)C2CC[C@@H]1C(=O)CN5CCN(CC5)c6cc(nc(n6)N7CCCC7)N8CCCC8	LBGLGTAQLROFTM-PAHCNOFYSA-N
2325	4.04	cp	BRD-A77050075	heraclenol	Vitamin K antagonist	CC(C)(O)C(O)COc1c2occc2cc3ccc(=O)oc13	FOINLJRVEBYARJ-UHFFFAOYSA-N
2321	4.1	cp	BRD-K95609758	BMS-191011	Potassium channel activator	Oc1ccc(Cl)cc1Cn1nc(oc1=O)-c1ccc(cc1)C(F)(F)F	QKOWACXSXTXRKA-UHFFFAOYSA-N	Preclinical
2319	4.11	cp	BRD-A41995253	brucine	Glycine receptor antagonist	COc1cc2N3C4[C@@H]5C(CC3=O)OCC=C3CN6CC[C@]4([C@@H]6C[C@H]53)c2cc1OC	RRKTZKIUPZVBMF-PLNGPGDESA-N	Preclinical
2318	4.12	cp	BRD-K94379058	BML-190	Cannabinoid receptor inverse agonist	COc1ccc2n(C(=O)c3ccc(Cl)cc3)c(C)c(CC(=O)N3CCOCC3)c2c1	BJSDNVVWJYDOLK-UHFFFAOYSA-N	Preclinical
2313	4.15	cp	BRD-K45330754	diethylstilbestrol	Estrogen receptor agonist	CCC(c1ccc(O)cc1)=C(CC)c1ccc(O)cc1	RGLYKWWBQGJZGM-ISLYRVAYSA-N	Withdrawn
2311	4.19	cp	BRD-K56596464	QX-314	Sodium channel blocker	CC[N+](CC)(CC)CC(=O)Nc1c(C)cccc1C	PYEBKOFMWAMBFV-UHFFFAOYSA-O	Preclinical
2305	4.24	cp	BRD-A62434282	goserelin	Gonadotropin releasing factor hormone receptor agonist	CC(C)CC(NC(=O)C(COC(C)(C)C)NC(=O)C(Cc1ccc(O)cc1)NC(=O)C(CO)NC(=O)C(Cc1c[nH]c2ccccc12)NC(=O)C(Cc1c[nH]cn1)NC(=O)C1CCC(=O)N1)C(=O)N[C@@H](CCCN=C(N)N)C(=O)N1CCCC1C(=O)NNC(N)=O	BLCLNMBMMGCOAS-KJLMDEBVSA-N
2304	4.25	cp	BRD-K55991774	BAS-09104376	HIV integrase inhibitor	Cc1ccc(/C=C(C#N)/c2nc3ccc(C)cc3[nH]2)o1	CNEGNCUOFPNSCH-XYOKQWHBSA-N
2303	4.27	cp	BRD-A02176148	tubaic-acid	Mitochondrial complex I inhibitor	CC(=C)C1Cc2c(O1)ccc(C(=O)O)c2O	CMXGHLJKXLIMAQ-UHFFFAOYSA-N
2300	4.33	cp	BRD-K54665485	R-59022	Diacylglycerol kinase inhibitor	Cc1nc2sccn2c(=O)c1CCN1CCC(CC1)=C(c1ccccc1)c1ccc(F)cc1	MFVJXLPANKSLLD-UHFFFAOYSA-N	Preclinical
2299	4.34	cp	BRD-A80638690	floxuridine	DNA synthesis inhibitor	OCC1OC(CC1O)n1cc(F)c(=O)[nH]c1=O	ODKNJVUHOIMIIZ-UHFFFAOYSA-N	Launched
2294	4.38	cp	BRD-K01555864	dibenzoylmethane	Antineoplastic	O=C(CC(=O)c1ccccc1)c2ccccc2	NZZIMKJIVMHWJC-UHFFFAOYSA-N
2293	4.4	cp	BRD-A72441487	stiripentol	GABA uptake inhibitor	CC(C)(C)C(O)/C=C/c1ccc2OCOc2c1	IBLNKMRFIPWSOY-FNORWQNLSA-N
2290	4.43	cp	BRD-K17110974	aristolochic-acid	Phospholipase inhibitor	COc1cccc2c1cc([N+](=O)[O-])c3c(cc4OCOc4c23)C(=O)O	BBFQZRXNYIEMAW-UHFFFAOYSA-N
2288	4.44	cp	BRD-K68246049	TTNPB	Retinoid receptor agonist	CC(=Cc1ccc(cc1)C(=O)O)c2ccc3c(c2)C(C)(C)CCC3(C)C	FOIVPCKZDPCJJY-UHFFFAOYSA-N	Phase 1
2289	4.44	cp	BRD-K71823332	epothilone-a	Microtubule stabilizing agent	C[C@H]1CCC[C@H]2O[C@H]2C[C@H](OC(=O)C[C@H](O)C(C)(C)C(=O)[C@H](C)[C@H]1O)C(C)=Cc1csc(C)n1	HESCAJZNRMSMJG-KKQRBIROSA-N	Preclinical
2285	4.45	cp	BRD-A85472596	L-670596	Prostanoid receptor antagonist	CS(=O)(=O)c1ccc(Cn2c3C(CC(O)=O)CCCc3c3cc(F)cc(F)c23)cc1	GMJWAIMJHBTYPD-UHFFFAOYSA-N	Preclinical
2281	4.52	cp	BRD-A15034104	bergenin	Interleukin inhibitor	COc1c(O)cc2C(=O)OC3C(O)C(O)C(CO)OC3c2c1O	YWJXCIXBAKGUKZ-UHFFFAOYSA-N	Preclinical
2279	4.54	cp	BRD-K51223576	AG-99	Tyrosine kinase inhibitor	NC(=O)C(=Cc1ccc(O)c(O)c1)C#N	USOXQZNJFMKTKJ-UHFFFAOYSA-N
2272	4.59	cp	BRD-K29653726	topiramate	Carbonic anhydrase inhibitor	CC1(C)O[C@@H]2CO[C@@]3(COS(N)(=O)=O)OC(C)(C)O[C@H]3[C@@H]2O1	KJADKKWYZYXHBB-XBWDGYHZSA-N	Launched
2266	4.65	cp	BRD-K54790157	trioxsalen	DNA synthesis inhibitor	Cc1cc2cc3c(C)cc(=O)oc3c(C)c2o1	FMHHVULEAZTJMA-UHFFFAOYSA-N	Launched
2260	4.69	cp	BRD-K74141488	naftifine	Fungal squalene epoxidase inhibitor	CN(CC=Cc1ccccc1)Cc1cccc2ccccc12	OZGNYLLQHRPOBR-DHZHZOJOSA-N	Launched
2261	4.69	cp	BRD-A32161980	carbetocin	Oxytocin receptor agonist	CCC(C)[C@H]1NC(=O)[C@H](Cc2ccc(OC)cc2)NC(=O)CCCSC[C@H](NC(=O)[C@H](CC(N)=O)NC(=O)[C@@H](CCC(N)=O)NC1=O)C(=O)N1CCC[C@H]1C(=O)N[C@H](C(=O)NCC(N)=O)C(C)(C)C	GOANGOSGGZAITB-SVCSGJSHSA-N	Launched
2257	4.72	cp	BRD-K81709173	halcinonide	Glucocorticoid receptor agonist	CC1(C)O[C@@H]2C[C@H]3[C@@H]4CCC5=CC(=O)CC[C@]5(C)[C@@]4(F)[C@@H](O)C[C@]3(C)[C@@]2(O1)C(=O)CCl	MUQNGPZZQDCDFT-JNQJZLCISA-N	Launched
2255	4.76	cp	BRD-A24543851	nornicotine	Acetylcholine receptor agonist	C1CNC(C1)c1cccnc1	MYKUKUCHPMASKF-UHFFFAOYSA-N	Preclinical
2253	4.77	cp	BRD-A78391468	prednisolone	Glucocorticoid receptor agonist	C[C@]12C[C@H](O)C3C(CCC4=CC(=O)C=C[C@]34C)C1CC[C@]2(O)C(=O)COC(=O)CCC(O)=O	APGDTXUMTIZLCJ-PILPDLGISA-N	Launched
2254	4.77	cp	BRD-K76723084	isotretinoin	Retinoid receptor agonist	CC(/C=C/C1=C(C)CCCC1(C)C)=CC=CC(C)=C/C(O)=O	SHGAZHPCJJPHSC-XFYACQKRSA-N
2251	4.78	cp	BRD-K49111258	prazosin	Adrenergic receptor antagonist	COc1cc2nc(nc(N)c2cc1OC)N3CCN(CC3)C(=O)c4ccco4	IENZQIKPVFGBNW-UHFFFAOYSA-N	Launched
2245	4.9	cp	BRD-A09925278	etilefrine	Adrenergic receptor agonist	CCNCC(O)c1cccc(O)c1	SQVIAVUSQAWMKL-UHFFFAOYSA-N	Launched
2240	4.97	cp	BRD-K94080537	diethyltoluamide	DEET activator of fly antenna ionotropic receptor IR40a	CCN(CC)C(=O)c1cccc(C)c1	MMOXZBCLCQITDF-UHFFFAOYSA-N	Launched
2238	4.98	cp	BRD-K61691971	avrainvillamide-analog-1	nucleophosmin inhibitor	CC1(C)[C@@H]2C[C@]34CCCN3C(=O)[C@]2(NC4=O)C=C2c3cc4nccnc4cc3[N+]([O-])=C12	UFNNJOBJZWLTSB-RTFZILSDSA-N
2237	5.02	cp	BRD-K94920105	DR-2313	PARP inhibitor	Cc1nc(=O)c2CSCCc2[nH]1	HRYKZAKEAVZGJD-UHFFFAOYSA-N
2233	5.07	cp	BRD-A65550283	ginsenoside	Steroid hormone receptor agonist	CC(=CCCC(C)(OC1OC(COC2OC(CO)C(O)C2O)C(O)C(O)C1O)C3CCC4(C)C3C(O)CC5C6(C)CCC(OC7OC(CO)C(O)C(O)C7OC8OC(CO)C(O)C(O)C8O)C(C)(C)C6CCC54C)C	JDCPEKQWFDWQLI-UHFFFAOYSA-N
2234	5.07	cp	BRD-A78322124	dobutamine	Adrenergic receptor agonist	CC(CCc1ccc(O)cc1)NCCc1ccc(O)c(O)c1	JRWZLRBJNMZMFE-UHFFFAOYSA-N	Launched
2230	5.08	cp	BRD-A35989968	megestrol	Progesterone receptor agonist	CC(=O)O[C@@]1(CCC2C3C=C(C)C4=CC(=O)CCC4(C)C3CCC12C)C(C)=O	RQZAXGRLVPAYTJ-VSUSFZLSSA-N
2221	5.19	cp	BRD-K51805276	temefos	Cholinesterase inhibitor	COP(=S)(OC)Oc1ccc(Sc2ccc(OP(=S)(OC)OC)cc2)cc1	WWJZWCUNLNYYAU-UHFFFAOYSA-N
2217	5.3	cp	BRD-K71499074	diclofenamide	Carbonic anhydrase inhibitor	NS(=O)(=O)c1cc(Cl)c(Cl)c(c1)S(N)(=O)=O	GJQPMPFPNINLKP-UHFFFAOYSA-N	Launched
2214	5.32	cp	BRD-K80778372	RO-19-4605	GABA benzodiazepine site receptor inverse agonist	CN1Cc2c(ncn2-c2ccsc2C1=O)C(=O)OC(C)(C)C	ZIGMMUKDYCABPW-UHFFFAOYSA-N
2213	5.33	cp	BRD-K79425933	benperidol	Dopamine receptor antagonist	Fc1ccc(cc1)C(=O)CCCN1CCC(CC1)n1c2ccccc2[nH]c1=O	FEBOTPHFXYHVPL-UHFFFAOYSA-N	Launched
2211	5.36	cp	BRD-A95445494	maackiain	Sodium/glucose cotransporter inhibitor	Oc1ccc2C3Oc4cc5OCOc5cc4C3COc2c1	HUKSJTUUSUGIDC-UHFFFAOYSA-N
2212	5.36	cp	BRD-K57886322	fluocinonide	Glucocorticoid receptor agonist	CC(=O)OCC(=O)[C@]12OC(C)(C)O[C@@H]2C[C@H]3[C@@H]4C[C@H](F)C5=CC(=O)C=C[C@]5(C)[C@@]4(F)[C@@H](O)C[C@@]31C	WJOHZNCJWYWUJD-IUGZLZTKSA-N	Launched
2210	5.37	cp	BRD-K82562631	tolmetin	Cyclooxygenase inhibitor	Cc1ccc(cc1)C(=O)c1ccc(CC(O)=O)n1C	UPSPUYADGBWSHF-UHFFFAOYSA-N	Launched
2207	5.39	cp	BRD-K48300629	zonisamide	Sodium channel blocker	NS(=O)(=O)Cc1noc2ccccc12	UBQNRHZMVUUOMG-UHFFFAOYSA-N	Launched
2209	5.39	cp	BRD-A39390670	rabeprazole	ATPase inhibitor	COCCCOc1ccnc(CS(=O)c2nc3ccccc3[nH]2)c1C	YREYEVIYCVEVJK-UHFFFAOYSA-N	Launched
2206	5.43	cp	BRD-K62200014	anagrelide	Phosphodiesterase inhibitor	Clc1ccc2N=C3NC(=O)CN3Cc2c1Cl	OTBXOEAOVRKTNQ-UHFFFAOYSA-N	Launched
2203	5.45	cp	BRD-K67298865	SB-431542	TGF beta receptor inhibitor	NC(=O)c1ccc(cc1)-c1nc(c([nH]1)-c1ccccn1)-c1ccc2OCOc2c1	FHYUGAJXYORMHI-UHFFFAOYSA-N	Preclinical
2195	5.52	cp	BRD-K19111024	clofibric-acid	PPAR receptor agonist	CC(C)(Oc1ccc(Cl)cc1)C(O)=O	TXCGAZHTZHNUAI-UHFFFAOYSA-N	Launched
2193	5.53	cp	BRD-K39965020	doconexent	PPAR receptor agonist	CCC=C/CC=C/CC=C/CC=C/CC=C/CC=C/CCC(O)=O	MBMBGCFOFBJSGT-KUBAVDMBSA-N
2190	5.6	cp	BRD-K24675965	LY-288513	CCK receptor antagonist	Brc1ccc(NC(=O)N2NC(=O)[C@H]([C@@H]2c2ccccc2)c2ccccc2)cc1	LMUQHXHWJWQXSD-PMACEKPBSA-N
2191	5.6	cp	BRD-K39670393	amthamine	Histamine receptor agonist	Cc1nc(N)sc1CCN	LHVRFUVVRXGZPV-UHFFFAOYSA-N	Preclinical
2188	5.61	cp	BRD-K06895174	cisapride	Serotonin receptor agonist	CO[C@H]1CN(CCCOc2ccc(F)cc2)CC[C@H]1NC(=O)c1cc(Cl)c(N)cc1OC	DCSUBABJRXZOMT-IRLDBZIGSA-N	Withdrawn
2182	5.67	cp	BRD-K54210043	NS-1619	Calcium channel activator	Oc1ccc(cc1n2c(=O)[nH]c3cc(ccc23)C(F)(F)F)C(F)(F)F	YLFMCMWKHSDUCT-UHFFFAOYSA-N
2168	5.86	cp	BRD-K82357231	desloratadine	Histamine receptor antagonist	Clc1ccc2c(CCc3cccnc3C2=C2CCNCC2)c1	JAUOIFJMECXRGI-UHFFFAOYSA-N	Launched
2167	5.88	cp	BRD-A83431637	resmethrin	Cytochrome P450 inhibitor	CC(=CC1C(C(=O)OCc2coc(Cc3ccccc3)c2)C1(C)C)C	VEMKTZHHVJILDY-UHFFFAOYSA-N
2156	5.99	cp	BRD-K11107424	tiotidine	Histamine receptor antagonist	CNC(=NC#N)NCCSCc1csc(N=C(N)N)n1	YDDXVAXDYKBWDX-UHFFFAOYSA-N	Phase 2
2150	6.06	cp	BRD-K18523449	mestanolone	Androgenic steroid	C[C@]1(O)CC[C@H]2[C@@H]3CC[C@H]4CC(=O)CC[C@]4(C)[C@H]3CC[C@]12C	WYZDXEKUWRCKOB-YDSAWKJFSA-N
2151	6.06	cp	BRD-K59633790	VU-0420363-1	SARS coronavirus 3C-like protease inhibitor	CC(C)(C)NC(=O)[C@H](N(C(=O)c1ccco1)c1ccc(cc1)C(C)(C)C)c1cccnc1	JXGIYKRRPGCLFV-JOCHJYFZSA-N
2148	6.08	cp	BRD-K10098805	rhapontin	Apoptosis stimulant	COc1ccc(/C=C/c2cc(O)cc(O[C@@H]3O[C@H](CO)[C@@H](O)[C@H](O)[C@H]3O)c2)cc1O	GKAJCVFOJGXVIA-DXKBKAGUSA-N
2144	6.16	cp	BRD-K21971034	OM-137	Aurora kinase inhibitor	COc1cc(C=NNC(=O)c2sc(N)nc2C)ccc1O	AMHQGUWEVRTTJB-GIDUJCDVSA-N
2139	6.29	cp	BRD-A56012032	thiorphan	Membrane metalloendopeptidase inhibitor	OC(=O)CNC(=O)C(CS)Cc1ccccc1	LJJKNPQAGWVLDQ-UHFFFAOYSA-N
2140	6.29	cp	BRD-K39915878	loxapine	Dopamine receptor antagonist	CN1CCN(CC1)C1=Nc2ccccc2Oc2ccc(Cl)cc12	XJGVXQDUIWGIRW-UHFFFAOYSA-N	Launched
2137	6.3	cp	BRD-K96720755	relcovaptan	Vasopressin receptor antagonist	COc1ccc(cc1OC)S(=O)(=O)N1[C@@H](C(=O)N2CCC[C@H]2C(N)=O)[C@](O)(c2cc(Cl)ccc12)c1ccccc1Cl	CEBYCSRFKCEUSW-NAYZPBBASA-N	Phase 2
2135	6.31	cp	BRD-K50859149	sulfafurazole	Bacterial antifolate	Cc1noc(NS(=O)(=O)c2ccc(N)cc2)c1C	NHUHCSRWZMLRLA-UHFFFAOYSA-N	Launched
2131	6.36	cp	BRD-A55393291	testosterone	Androgen receptor agonist	C[C@]12CCC3C(CCC4=CC(=O)CC[C@]34C)C1CC[C@@H]2O	MUMGGOZAMZWBJJ-PPORCNLBSA-N	Launched
2125	6.49	cp	BRD-K27871032	lysergol	Ergoline alkaloid	CN1C[C@H](CO)C=C2[C@H]1Cc3c[nH]c4cccc2c34	BIXJFIJYBLJTMK-MEBBXXQBSA-N
2124	6.52	cp	BRD-K81209512	AG-494	EGFR inhibitor	Oc1ccc(C=C(C#N)C(=O)Nc2ccccc2)cc1O	HKHOVJYOELRGMV-UHFFFAOYSA-N
2122	6.58	cp	BRD-A02759312	betaxolol	Adrenergic receptor antagonist	CC(C)NCC(O)COc1ccc(CCOCC2CC2)cc1	NWIUTZDMDHAVTP-UHFFFAOYSA-N	Launched
2121	6.59	cp	BRD-K93332168	isocarboxazid	Monoamine oxidase inhibitor	Cc1cc(no1)C(=O)NNCc1ccccc1	XKFPYPQQHFEXRZ-UHFFFAOYSA-N
2118	6.68	cp	BRD-K11129031	gemfibrozil	Lipoprotein lipase activator	Cc1ccc(C)c(OCCCC(C)(C)C(O)=O)c1	HEMJJKBWTPKOJG-UHFFFAOYSA-N	Launched
2116	6.7	cp	BRD-A89175223	bisoprolol	Adrenergic receptor antagonist	CC(C)NCC(O)COc1ccc(COCCOC(C)C)cc1	VHYCDWMUTMEGQY-UHFFFAOYSA-N	Launched
2114	6.73	cp	BRD-A22844106	tenoxicam	Cyclooxygenase inhibitor	CN1C(C(=O)Nc2ccccn2)C(=O)c2sccc2S1(=O)=O	OTGJPAOGHQFBMI-UHFFFAOYSA-N	Launched
2108	6.79	cp	BRD-K57179821	crotamiton	Antipruritic	CCN(C(=O)C=CC)c1ccccc1C	DNTGGZPQPQTDQF-XBXARRHUSA-N	Launched
2106	6.85	cp	BRD-A70083328	secnidazole	Acetylcholinesterase inhibitor	CC(O)Cn1c(C)ncc1[N+]([O-])=O	KPQZUUQMTUIKBP-UHFFFAOYSA-N	Launched
2103	6.92	cp	BRD-A28422058	L-689560	Glutamate receptor antagonist	OC(=O)C1CC(NC(=O)Nc2ccccc2)c3c(Cl)cc(Cl)cc3N1	UCKHICKHGAOGAP-UHFFFAOYSA-N
2102	6.99	cp	BRD-K37720887	SB-525334	TGF beta receptor inhibitor	Cc1cccc(n1)-c1[nH]c(nc1-c1ccc2nccnc2c1)C(C)(C)C	DKPQHFZUICCZHF-UHFFFAOYSA-N	Preclinical
2101	7	cp	BRD-K47717570	NBQX	Glutamate receptor antagonist	NS(=O)(=O)c1cccc2c3nc(O)c(O)nc3cc([N+](=O)[O-])c12	UQNAFPHGVPVTAL-UHFFFAOYSA-N	Preclinical
2098	7.05	cp	BRD-A52193669	withaferin-a	IKK inhibitor	CC([C@H]1CC[C@@H]2[C@H]3C[C@H]4O[C@@]44[C@@H](O)C=CC(=O)[C@@]4(C)C3CC[C@@]12C)[C@@H]1CC(C)=C(CO)C(=O)O1	DBRXOUCRJQVYJQ-MZNHJNIISA-N
2096	7.1	cp	BRD-A80928489	1-monopalmitin	P-glycoprotein inhibitor	CCCCCCCCCCCCCCCC(=O)OCC(O)CO	QHZLMUACJMDIAE-UHFFFAOYSA-N
2095	7.15	cp	BRD-K54411430	robustic-acid	cAMP inhibitor	COc1ccc(cc1)c2c(O)c3c(OC)c4C=CC(C)(C)Oc4cc3oc2=O	MBZKDBQDALOSRP-UHFFFAOYSA-N
2092	7.19	cp	BRD-A46186775	hydrocortisone	Glucocorticoid receptor agonist	CC12C[C@H](O)C3C(CCC4=CC(=O)CCC34C)C1CC[C@]2(O)C(=O)COP(O)(O)=O	BGSOJVFOEQLVMH-QVABZINDSA-N	Launched
2088	7.27	cp	BRD-A42346008	metanephrine	Epinephrine metabolite	CNCC(O)c1ccc(O)c(OC)c1	JWJCTZKFYGDABJ-UHFFFAOYSA-N
2087	7.29	cp	BRD-A24514565	warfarin	Vitamin K antagonist	CC(=O)CC(c1ccccc1)c1c(O)c2ccccc2oc1=O	PJVWKTKQMONHTI-UHFFFAOYSA-N	Launched
2083	7.36	cp	BRD-K73838513	cinacalcet	Calcium channel activator	C[C@@H](NCCCc1cccc(c1)C(F)(F)F)c1cccc2ccccc12	VDHAWDNDOKGFTD-MRXNPFEDSA-N	Launched
2081	7.38	cp	BRD-K17294426	clebopride	Dopamine receptor antagonist	COc1cc(N)c(Cl)cc1C(=O)NC1CCN(Cc2ccccc2)CC1	BVPWJMCABCPUQY-UHFFFAOYSA-N	Launched
2080	7.44	cp	BRD-A02710418	meptazinol	Opioid receptor agonist	CCC1(CCCCN(C)C1)c1cccc(O)c1	JLICHNCFTLFZJN-UHFFFAOYSA-N	Launched
2073	7.52	cp	BRD-K35377380	I-OMe-AG-538	IGF-1 inhibitor	COc1cc(/C=C(C#N)/C(=O)c2ccc(O)c(O)c2)cc(I)c1O	HSRMHXWCTRFVHK-NYYWCZLTSA-N
2074	7.52	cp	BRD-K77695569	tiabendazole	Angiogenesis inhibitor	c1nc(cs1)-c1nc2ccccc2[nH]1	WJCNZQLZVWNLKY-UHFFFAOYSA-N	Launched
2070	7.53	cp	BRD-K38305202	domperidone	Dopamine receptor antagonist	Clc1ccc2n(C3CCN(CCCn4c5ccccc5[nH]c4=O)CC3)c(=O)[nH]c2c1	FGXWKSZFVQUSTL-UHFFFAOYSA-N	Launched
2069	7.54	cp	BRD-K28029915	dolasetron	Serotonin receptor antagonist	O=C(O[C@H]1C[C@H]2C[C@H]3C[C@@H](C1)N2CC3=O)c1c[nH]c2ccccc12	UKTAZPQNNNJVKR-YXSUXZIUSA-N	Launched
2067	7.6	cp	BRD-A73741725	exemestane	Aromatase inhibitor	C[C@]12CCC3C(CC(=C)C4=CC(=O)C=C[C@]34C)C1CCC2=O	BFYIZQONLCFLEV-VQIOPMHJSA-N	Launched
2066	7.61	cp	BRD-A01826957	xanthinol	Vasodilator	CN(CCO)CC(O)Cn1cnc2n(C)c(=O)n(C)c(=O)c12	DSFGXPJYDCSWTA-UHFFFAOYSA-N
2056	7.81	cp	BRD-K70883034	nimetazepam	GABA receptor agonist	CN1c2ccc(cc2C(=NCC1=O)c1ccccc1)[N+]([O-])=O	GWUSZQUVEVMBPI-UHFFFAOYSA-N
2054	7.91	cp	BRD-K82983861	GW-0742	PPAR receptor agonist	Cc1nc(sc1CSc1ccc(OCC(O)=O)c(C)c1)-c1ccc(c(F)c1)C(F)(F)F	HWVNEWGKWRGSRK-UHFFFAOYSA-N	Preclinical
2051	7.93	cp	BRD-A70268693	PG-9	Acetylcholine receptor agonist	CC(C(=O)OC1CC2CCC(C1)N2C)c1ccc(Br)cc1	GHDWIFTUSXQYGK-UHFFFAOYSA-N	Preclinical
2052	7.93	cp	BRD-K88611939	aniracetam	Glutamate receptor agonist	COc1ccc(cc1)C(=O)N1CCCC1=O	ZXNRTKGTQJPIJK-UHFFFAOYSA-N	Launched
2050	7.95	cp	BRD-K12539581	nocodazole	Tubulin inhibitor	COC(=O)Nc1nc2cc(ccc2[nH]1)C(=O)c1cccs1	KYRVNWMVYQXFEU-UHFFFAOYSA-N	Preclinical
2049	7.96	cp	BRD-K38903228	hesperidin	Flavanone glycoside	COc1ccc(cc1O)[C@@H]2CC(=O)c3c(O)cc(O[C@@H]4O[C@H](CO[C@@H]5O[C@@H](C)[C@H](O)[C@@H](O)[C@H]5O)[C@@H](O)[C@H](O)[C@H]4O)cc3O2	QUQPHWDTPGMPEX-QJBIFVCTSA-N	Launched
2047	8	cp	BRD-K43149758	myricetin	Androgen receptor agonist	Oc1cc(O)c2c(c1)oc(-c1cc(O)c(O)c(O)c1)c(O)c2=O	IKMDFBPHZNJCSN-UHFFFAOYSA-N	Preclinical
2048	8	cp	BRD-K82865713	prostaglandin-b2	cAMP inhibitor	CCCCC[C@H](O)/C=C/C1=C(C/C=CCCCC(=O)O)C(=O)CC1	PRFXRIUZNKLRHM-HKVRTXJWSA-N
2044	8.02	cp	BRD-A87125127	3-matida	Glutamate receptor antagonist	Cc1cc(sc1C(N)C(=O)O)C(=O)O	KOMWRBFEDDEWEP-UHFFFAOYSA-N
2045	8.02	cp	BRD-A52172093	VU-0413807-2	Calcium channel blocker	CC(C)(C)CCN1C[C@H]2C(CNC(=O)c3cc(Cl)cc(Cl)c3)[C@H]2C1	GSJIGYLGKSBYBC-ALOPSCKCSA-N
2042	8.03	cp	BRD-A42759514	ornidazole	Antiprotozoal	Cc1ncc(n1CC(O)CCl)[N+]([O-])=O	IPWKIXLWTCNBKN-UHFFFAOYSA-N	Launched
2036	8.09	cp	BRD-A43974575	tranylcypromine	Monoamine oxidase inhibitor	NC1C[C@H]1c1ccccc1	AELCINSCMGFISI-IENPIDJESA-N	Launched
2034	8.12	cp	BRD-K97564742	mepyramine	Histamine receptor antagonist	COc1ccc(cc1)CN(CCN(C)C)c1ccccn1	YECBIJXISLIIDS-UHFFFAOYSA-N	Launched
2035	8.12	cp	BRD-K67013324	luzindole	Melatonin receptor antagonist	CC(=O)NCCc1c(Cc2ccccc2)[nH]c2ccccc12	WVVXBPKOIZGVNS-UHFFFAOYSA-N
2031	8.21	cp	BRD-K49519144	LY-2140023	Glutamate receptor agonist	N[C@]1(CS(=O)(=O)[C@H]2[C@@H]([C@@H]12)C(O)=O)C(O)=O	AVDUGNCTZRCAHH-MDASVERJSA-N
2027	8.48	cp	BRD-K45479396	BP-554	Serotonin receptor agonist	C(COc1ccc2OCOc2c1)CN1CCN(CC1)c1ccccc1	VUSNBQDZGKZEDL-UHFFFAOYSA-N	Preclinical
2024	8.6	cp	BRD-A80017228	bendroflumethiazide	Sodium/potassium/chloride transporter inhibitor	NS(=O)(=O)c1cc2c(NC(Cc3ccccc3)NS2(=O)=O)cc1C(F)(F)F	HDWIHXWEUNVBIY-UHFFFAOYSA-N	Launched
2020	8.66	cp	BRD-A25234499	aminoglutethimide	Glucocorticoid receptor antagonist	CCC1(CCC(=O)NC1=O)c1ccc(N)cc1	ROBVIMPUHSLWNV-UHFFFAOYSA-N	Launched
2016	8.8	cp	BRD-K26863634	BIX-01338	Histone lysine methyltransferase inhibitor	COc1ccc(cc1)C(=O)Oc1ccc(CCn2c(NC(=O)c3ccc(cc3)C(F)(F)F)nc3cc(ccc23)C(O)=O)cc1	OWNQZZTXPWICRQ-UHFFFAOYSA-N
2014	8.83	cp	BRD-A28856712	tetryzoline	Adrenergic receptor agonist	C1CN=C(N1)C1CCCc2ccccc12	BYJAVTDNIXVSPW-UHFFFAOYSA-N
2012	8.85	cp	BRD-A98378129	talniflumate	Cyclooxygenase inhibitor	FC(F)(F)c1cccc(Nc2ncccc2C(=O)OC2OC(=O)c3ccccc23)c1	ANMLJLFWUCQGKZ-UHFFFAOYSA-N	Launched
2010	8.88	cp	BRD-K07507905	BRL-37344	Adrenergic receptor agonist	C[C@H](Cc1ccc(OCC(O)=O)cc1)NC[C@H](O)c1cccc(Cl)c1	ZGGNJJJYUVRADP-ACJLOTCBSA-N	Phase 2
2007	8.91	cp	BRD-K52020312	metronidazole	DNA inhibitor	Cc1ncc(n1CCO)[N+]([O-])=O	VAOCPAMSLUNLGC-UHFFFAOYSA-N	Launched
2006	8.95	cp	BRD-K07220430	cinnarizine	Calcium channel blocker	C(/C=C/c1ccccc1)N2CCN(CC2)C(c3ccccc3)c4ccccc4	DERZBLKQOCDDDZ-JLHYYAGUSA-N
2005	8.97	cp	BRD-K95309561	dienestrol	Estrogen receptor agonist	CC=C(c1ccc(O)cc1)C(c1ccc(O)cc1)=CC	NFDFQCUYFHCNBW-SCGPFSFSSA-N	Launched
2002	9.03	cp	BRD-A34706053	CGP-12177	Adrenergic receptor agonist	CC(C)(C)NCC(O)COc1cccc2[nH]c(=O)[nH]c12	ANAWRRAUQXSHKD-UHFFFAOYSA-N	Phase 1
2001	9.06	cp	BRD-K87048468	RS-102221	Serotonin receptor antagonist	COc1cc(OC)c(cc1NS(=O)(=O)c1ccc(cc1)C(F)(F)F)C(=O)CCCCN1CCC2(CC1)NC(=O)NC2=O	HZZZZODVDSHQRG-UHFFFAOYSA-N	Preclinical
1999	9.11	cp	BRD-A31195449	TCB2	Serotonin receptor agonist	COc1cc(Br)c(OC)c2CC(CN)c21	MPBCKKVERDTCEL-UHFFFAOYSA-N
1997	9.14	cp	BRD-K68620903	dydrogesterone	Progesterone receptor agonist	CC(=O)[C@H]1CC[C@H]2[C@@H]3C=CC4=CC(=O)CC[C@@]4(C)[C@@H]3CC[C@]12C	JGMOKGBVKVMRFX-HQZYFCCVSA-N	Launched
1996	9.15	cp	BRD-K63915849	AS-604850	PI3K inhibitor	FC1(F)Oc2ccc(cc2O1)C=C1/SC(=O)NC1=O	SRLVNYDXMUGOFI-YWEYNIOJSA-N	Preclinical
1992	9.2	cp	BRD-A85234536	N6-cyclopentyladenosine	Adenosine receptor agonist	OCC1OC(C(O)C1O)n2cnc3c(NC4CCCC4)ncnc23	SQMWSBKSHWARHU-UHFFFAOYSA-N	Preclinical
1993	9.2	cp	BRD-K78959463	FPL-64176	Calcium channel activator	COC(=O)c1c(C)[nH]c(C)c1C(=O)c1ccccc1Cc1ccccc1	MDMWHKZANMNXTF-UHFFFAOYSA-N	Preclinical
1989	9.27	cp	BRD-K38449220	seneciphylline	Cytochrome P450 inhibitor	C/C=C1/CC(=C)[C@@](C)(O)C(=O)OCC2=CCN3CC[C@@H](OC1=O)[C@H]32	FCEVNJIUIMLVML-QPSVUOIXSA-N
1987	9.28	cp	BRD-K07325606	hispidin	PKC inhibitor	Oc1cc(/C=C/c2ccc(O)c(O)c2)oc(=O)c1	SGJNQVTUYXCBKH-HNQUOIGGSA-N
1985	9.31	cp	BRD-K33308633	INCA-6	Calcineurin inhibitor	O=C1C=CC(=O)C2=C1C1c3ccccc3C2c2ccccc12	GCHPUOHXXCNSQL-UHFFFAOYSA-N
1983	9.36	cp	BRD-A18043272	phensuximide	Succinimide antiepileptic	CN1C(=O)CC(C1=O)c1ccccc1	WLWFNJKHKGIJNW-UHFFFAOYSA-N	Launched
1979	9.52	cp	BRD-K93034159	cladribine	Adenosine deaminase inhibitor	Nc1nc(Cl)nc2n(cnc12)[C@H]1C[C@H](O)[C@@H](CO)O1	PTOAARAWEBMLNO-KVQBGUIXSA-N	Launched
1976	9.53	cp	BRD-A06784547	MRS-1334	Adenosine receptor antagonist	CCOC(=O)C1=C(C)NC(=C(C1C#Cc2ccccc2)C(=O)OCc3ccc(cc3)[N+](=O)[O-])c4ccccc4	QFLOJAMZLQXHFS-UHFFFAOYSA-N
1973	9.58	cp	BRD-A85587465	bemesetron	Serotonin receptor antagonist	CN1C2CCC1CC(C2)OC(=O)c1cc(Cl)cc(Cl)c1	MNJNPLVXBISNSX-UHFFFAOYSA-N	Phase 3
1969	9.61	cp	BRD-K96144918	mead-acid	KPL-1 tumor suppressor	CCCCCCCC/C=CC/C=CC/C=CCCCC(=O)O	UNSRRHDPHVZAHH-YOILPLPUSA-N
1967	9.63	cp	BRD-A07440155	labetalol	Adrenergic receptor antagonist	CC(CCc1ccccc1)NCC(O)c1ccc(O)c(c1)C(N)=O	SGUAFYQXFOLMHL-UHFFFAOYSA-N	Launched
1962	9.72	cp	BRD-K29530284	amlexanox	Histamine receptor modulator	CC(C)c1ccc2oc3nc(N)c(cc3c(=O)c2c1)C(O)=O	SGRYPYWGNKJSDL-UHFFFAOYSA-N	Launched
1963	9.72	cp	BRD-K27710560	splitomycin	SIRT inhibitor	O=C1CCc2c(O1)ccc1ccccc21	ISFPDBUKMJDAJH-UHFFFAOYSA-N
1961	9.73	cp	BRD-A95869247	indapamide	Thiazide diuretic	CC1Cc2ccccc2N1NC(=O)c1ccc(Cl)c(c1)S(N)(=O)=O	NDDAHWYSQHTHNT-UHFFFAOYSA-N	Launched
1958	9.75	cp	BRD-K02581333	protein-tyrosine-phosphatase-inhibitor-IV	Tyrosine phosphatase inhibitor	CC(C)(c1ccc(NS(=O)(=O)C(F)(F)F)cc1)c2ccc(cc2)C(C)(C)c3cccc(NS(=O)(=O)C(F)(F)F)c3	PIZLBWAGTLRMSK-UHFFFAOYSA-N
1952	9.87	cp	BRD-A48720949	testosterone	androgen receptor agonist	CCC(=O)O[C@H]1CCC2C3CCC4=CC(=O)CC[C@]4(C)C3CC[C@]12C	PDMMFKSKQVNJMI-PPRDLICTSA-N	Launched
1953	9.87	cp	BRD-K81839095	estrone	Estrogen receptor agonist	C[C@]12CC[C@H]3[C@@H](CCc4cc(O)ccc34)[C@@H]1CCC2=O	DNXHEGUUPJUMQT-CBZIJGRNSA-N	Launched
1949	9.93	cp	BRD-K04430056	7-nitroindazole	nitric oxide synthase inhibitor	[O-][N+](=O)c1cccc2cn[nH]c12	PQCAUHUKTBHUSA-UHFFFAOYSA-N	Preclinical
1946	9.97	cp	BRD-K06208435	YS-035	Calcium channel blocker	COc1ccc(CCN(C)CCc2ccc(OC)c(OC)c2)cc1OC	OXZMQFKVNVQMLI-UHFFFAOYSA-N	Preclinical
1942	10.04	cp	BRD-A62184259	cycloheximide	Protein synthesis inhibitor	CC1CC(C)C(=O)C(C1)C(O)CC2CC(=O)NC(=O)C2	YPHMISFOHDHNIV-UHFFFAOYSA-N	Preclinical
1940	10.07	cp	BRD-A62021152	WAY-161503	Serotonin receptor agonist	Clc1cc2NC(=O)C3CNCCN3c2cc1Cl	PHGWDAICBXUJDU-UHFFFAOYSA-N	Preclinical
1939	10.09	cp	BRD-K19554809	MK-212	Serotonin receptor agonist	Clc1cncc(n1)N2CCNCC2	CJAWPFJGFFNXQI-UHFFFAOYSA-N
1935	10.22	cp	BRD-K95237249	probenecid	Uricosuric blocker	CCCN(CCC)S(=O)(=O)c1ccc(cc1)C(O)=O	DBABZHXKTCFAPX-UHFFFAOYSA-N	Launched
1929	10.3	cp	BRD-K49404994	levetiracetam	Calcium channel blocker	CC[C@H](N1CCCC1=O)C(N)=O	HPHUVLMMVZITSG-LURJTMIESA-N	Launched
1922	10.44	cp	BRD-A09062839	amylocaine	Local anesthetic	CCC(C)(CN(C)C)OC(=O)c1ccccc1	FDMBBCOBEAVDAO-UHFFFAOYSA-N
1921	10.46	cp	BRD-A22684332	procaterol	Adrenergic receptor agonist	CCC(NC(C)C)C(O)c1ccc(O)c2[nH]c(=O)ccc12	FKNXQNWAXFXVNW-UHFFFAOYSA-N	Launched
1919	10.52	cp	BRD-A97701745	pindolol	Adrenergic receptor antagonist	CC(C)NCC(O)COc1cccc2[nH]ccc12	JZQKKSLKJUAGIC-UHFFFAOYSA-N	Launched
1915	10.72	cp	BRD-K18135438	chenodeoxycholic-acid	11-beta-HSD1 inhibitor	C[C@H](CCC(O)=O)[C@H]1CC[C@H]2[C@@H]3[C@H](O)C[C@@H]4C[C@H](O)CC[C@]4(C)[C@H]3CC[C@]12C	RUDATBOHQWOJDD-BSWAIDMHSA-N	Launched
1914	10.74	cp	BRD-K34170797	fexaramine	FXR agonist	COC(=O)C=Cc1cccc(c1)N(Cc2ccc(cc2)c3ccc(cc3)N(C)C)C(=O)C4CCCCC4	VLQTUNDJHLEFEQ-UHFFFAOYSA-N	Preclinical
1912	10.75	cp	BRD-A38747044	KU-14R	Imidazoline receptor ligand	CCC1(Cc2ccccc2O1)c1ncc[nH]1	JCWVNNMJXQJVNC-UHFFFAOYSA-N
1911	10.82	cp	BRD-A15435692	BMY-14802	Sigma receptor antagonist	OC(CCCN1CCN(CC1)c1ncc(F)cn1)c1ccc(F)cc1	ZXUYYZPJUGQHLQ-UHFFFAOYSA-N	Phase 2
1909	10.91	cp	BRD-K33572481	taurodeoxycholic-acid	Bile acid	C[C@H](CCC(=O)NCCS(O)(=O)=O)[C@H]1CC[C@H]2[C@@H]3CC[C@@H]4C[C@H](O)CC[C@]4(C)[C@H]3C[C@H](O)[C@]12C	AWDRATDZQPNJFN-VAYUFCLWSA-N
1907	11	cp	BRD-K31491153	1-phenylbiguanide	Serotonin receptor agonist	NC(=N)NC(=N)Nc1ccccc1	CUQCMXFWIMOWRP-UHFFFAOYSA-N	Preclinical
1905	11.03	cp	BRD-K73991644	isoquercetin	Aldose reductase inhibitor	OC[C@H]1O[C@@H](Oc2c(oc3cc(O)cc(O)c3c2=O)c4ccc(O)c(O)c4)[C@H](O)[C@@H](O)[C@@H]1O	OVSQVDMCBVZWGM-QSOFNFLRSA-N
1906	11.03	cp	BRD-K83963101	MLN-8054	Aurora kinase inhibitor	OC(=O)c1ccc(Nc2ncc3CN=C(c4cc(Cl)ccc4-c3n2)c2c(F)cccc2F)cc1	HHFBDROWDBDFBR-UHFFFAOYSA-N	Phase 1
1904	11.05	cp	BRD-A65280694	molindone	Dopamine receptor antagonist	CCc1c(C)[nH]c2CCC(CN3CCOCC3)C(=O)c12	KLPWJLBORRMFGK-UHFFFAOYSA-N	Launched
1900	11.09	cp	BRD-K83597974	pargyline	Monoamine oxidase inhibitor	CN(CC#C)Cc1ccccc1	DPWPWRLQFGFJFI-UHFFFAOYSA-N	Launched
1898	11.14	cp	BRD-K91601245	mercaptopurine	Immunosuppressant	S=c1[nH]cnc2nc[nH]c12	GLVAUDGFNGKCSF-UHFFFAOYSA-N	Launched
1894	11.22	cp	BRD-A29437505	RWJ-21757	TLR agonist	Nc1nc2n(C3OC(CO)C(O)C3O)c(=O)n(CC=C)c2c(=O)[nH]1	VDCRFBBZFHHYGT-UHFFFAOYSA-N	Phase 1
1893	11.28	cp	BRD-A36217750	sulfinpyrazone	Uricosuric blocker	O=C1C(CCS(=O)c2ccccc2)C(=O)N(N1c1ccccc1)c1ccccc1	MBGGBVCUIVRRBF-UHFFFAOYSA-N	Launched
1888	11.36	cp	BRD-K16621777	enobosarm	Androgen receptor modulator	C[C@@](O)(COc1ccc(cc1)C#N)C(=O)Nc1ccc(C#N)c(c1)C(F)(F)F	JNGVJMBLXIUVRD-GOSISDBHSA-N
1886	11.38	cp	BRD-K34441861	moexipril	ACE inhibitor	CCOC(=O)[C@H](CCc1ccccc1)N[C@@H](C)C(=O)N1Cc2cc(OC)c(OC)cc2C[C@H]1C(O)=O	UWWDHYUMIORJTA-HSQYWUDLSA-N	Launched
1884	11.4	cp	BRD-K67261995	adipiodone	Contrast agent	OC(=O)c1c(I)cc(I)c(NC(=O)CCCCC(=O)Nc2c(I)cc(I)c(C(=O)O)c2I)c1I	FFINMCNLQNTKLU-UHFFFAOYSA-N
1883	11.41	cp	BRD-A56020723	CA-074-Me	Cathepsin inhibitor	CCCNC(=O)[C@H]1O[C@@H]1C(=O)N[C@@H](C(C)CC)C(=O)N2CCC[C@H]2C(=O)OC	XGWSRLSPWIEMLQ-RQLZCWDZSA-N
1882	11.44	cp	BRD-K61177364	NBI-27914	CRF receptor antagonist	CCCN(CC1CC1)c1nc(C)nc(Nc2c(Cl)cc(Cl)cc2Cl)c1Cl	KNADXBVKFAUMCR-UHFFFAOYSA-N	Preclinical
1879	11.55	cp	BRD-K04414442	SB-222200	Tachykinin antagonist	CC[C@H](NC(=O)c1c(C)c(nc2ccccc12)-c1ccccc1)c1ccccc1	MQNYRKWJSMQECI-QFIPXVFZSA-N	Preclinical
1876	11.56	cp	BRD-A64228451	terreic-acid	BTK inhibitor	CC1C(=O)[C@H]2O[C@H]2C(=O)C1=O	NYFMSQHOGRWGFD-OOEDRKFMSA-N
1878	11.56	cp	BRD-A48430263	pioglitazone	Insulin sensitizer	CCc1ccc(CCOc2ccc(CC3SC(=O)NC3=O)cc2)nc1	HYAFETHFCAUJAY-UHFFFAOYSA-N	Launched
1873	11.64	cp	BRD-K15868788	SDZ-205-557	Serotonin receptor antagonist	CCN(CC)CCOC(=O)c1cc(Cl)c(N)cc1OC	FFNWMBDISAYHDC-UHFFFAOYSA-N	Preclinical
1869	11.73	cp	BRD-K29582677	flunarizine	Calcium channel blocker	Fc1ccc(cc1)C(N1CCN(CC=Cc2ccccc2)CC1)c1ccc(F)cc1	SMANXXCATUTDDT-QPJJXVBHSA-N	Launched
1864	11.81	cp	BRD-K67080878	milrinone	Phosphodiesterase inhibitor	Cc1[nH]c(=O)c(cc1-c1ccncc1)C#N	PZRHRDRVRGEVNW-UHFFFAOYSA-N	Launched
1861	11.9	cp	BRD-A74771556	nikkomycin	Chitin inhibitor	CC(C(C)c1ccc(O)cn1)C(N)C(=O)NC([C@H]2O[C@H]([C@@H](O)[C@H]2O)N3C=CC(=O)CC3=O)C(=O)O	MUYOCJNYLOJXQK-ZRBNDYFUSA-N
1859	11.93	cp	BRD-K00610438	altanserin	Serotonin receptor antagonist	Fc1ccc(cc1)C(=O)C1CCN(CCn2c(=S)[nH]c3ccccc3c2=O)CC1	SMYALUSCZJXWHG-UHFFFAOYSA-N	Phase 2
1856	11.96	cp	BRD-A74500471	ethambutol	Bacterial cell wall synthesis inhibitor	CCC(CO)NCCNC(CC)CO	AEUTYOVWOVBAKS-UHFFFAOYSA-N	Launched
1852	11.99	cp	BRD-K41996876	tyrphostin-1	EGFR inhibitor	COc1ccc(C=C(C#N)C#N)cc1	UOHFCPXBKJPCAD-UHFFFAOYSA-N
1854	11.99	cp	BRD-K29458283	chlorambucil	DNA inhibitor	OC(=O)CCCc1ccc(cc1)N(CCCl)CCCl	JCKYGMPEJWAADB-UHFFFAOYSA-N	Launched
1850	12	cp	BRD-A91699651	chloroquine	Antimalarial	CCN(CC)CCCC(C)Nc1ccnc2cc(Cl)ccc12	WHTVZRBIWZFKQO-UHFFFAOYSA-N	Launched
1849	12.05	cp	BRD-K11634954	GBR-13069	Dopamine uptake inhibitor	Fc1ccc(cc1)C(OCCN2CCN(CC=Cc3ccccc3)CC2)c4ccc(F)cc4	DASHZBBQOARCMQ-UHFFFAOYSA-N	Preclinical
1846	12.11	cp	BRD-A68039575	liquiritigenin	Aromatase inhibitor	COc1ccc(cc1)C2CC(=O)c3ccc(OC)cc3O2	YAEYGSBLDUIDTP-UHFFFAOYSA-N
1841	12.16	cp	BRD-A14985772	ascorbyl-palmitate	antioxidant	CCCCCCCCCCCCCCCC(=O)OCC(O)[C@H]1OC(=O)C(=O)C1O	CYJPUZLKFAUFHF-CNBHCMJISA-N
1840	12.19	cp	BRD-K31987754	oleylethanolamide	Cannabinoid receptor agonist	CCCCCCCCC=CCCCCCCCC(=O)NCCO	BOWVQLFMWHZBEF-UHFFFAOYSA-N
1839	12.2	cp	BRD-K32247306	primidone	GABA receptor antagonist	CCC1(C(=O)NCNC1=O)c1ccccc1	DQMZLTXERSFNPB-UHFFFAOYSA-N	Launched
1838	12.25	cp	BRD-A71765365	mepireserpate	Catecholamine depleting sympatholytic	COC1C(CC2CN3CCc4c([nH]c5cc(OC)ccc45)C3CC2C1C(=O)OC)OC(=O)c6cc(OC)c(OC)c(OC)c6	QEVHRUUCFGRFIF-UHFFFAOYSA-N
1837	12.27	cp	BRD-K41868777	W-5	Calmodulin antagonist	NCCCCCCNS(=O)(=O)c1cccc2ccccc12	FVJRBJIENDRNBE-UHFFFAOYSA-N
1834	12.33	cp	BRD-K54708045	nTZDpa	PPAR receptor agonist	OC(=O)c1n(Cc2ccc(Cl)cc2)c2ccc(Cl)cc2c1Sc1ccccc1	VUPOTURDKDMIGQ-UHFFFAOYSA-N	Preclinical
1830	12.37	cp	BRD-K53523901	arctigenin	MEK inhibitor	COc1cc(C[C@@H]2[C@@H](Cc3ccc(OC)c(OC)c3)COC2=O)ccc1O	NQWVSMVXKMHKTF-JKSUJKDBSA-N	Preclinical
1829	12.39	cp	BRD-K88868628	iodoacetic-acid	Cysteine peptidase inhibitor	OC(=O)CI	JDNTWHVOXJZDSN-UHFFFAOYSA-N
1828	12.43	cp	BRD-K88560311	rucaparib	PARP inhibitor	CNCc1ccc(cc1)-c1[nH]c2cc(F)cc3C(=O)NCCc1c23	HMABYWSNWIZPAG-UHFFFAOYSA-N	Phase 3
1820	12.62	cp	BRD-K40742111	baeomycesic-acid	Lipoxygenase inhibitor	COc1cc(C)c(C(=O)Oc2cc(C)c(O)c(C(=O)O)c2C)c(O)c1C=O	IGTAVCGEZLIHKG-UHFFFAOYSA-N
1819	12.63	cp	BRD-K27141178	SB-203186	Serotonin receptor antagonist	O=C(OCCN1CCCCC1)c1c[nH]c2ccccc12	YGKPIROTKVQCCU-UHFFFAOYSA-N	Preclinical
1816	12.74	cp	BRD-A09467419	mebeverine	Acetylcholine receptor antagonist	CCN(CCCCOC(=O)c1ccc(OC)c(OC)c1)C(C)Cc1ccc(OC)cc1	VYVKHNNGDFVQGA-UHFFFAOYSA-N	Launched
1812	12.83	cp	BRD-K99291625	SB-203580	p38 MAPK inhibitor	CS(=O)(=O)c1ccc(cc1)c2nc(c([nH]2)c3ccncc3)c4ccc(F)cc4	XEOVWJYINDYNSM-UHFFFAOYSA-N	Preclinical
1813	12.83	cp	BRD-A00267231	hemado	Adenosine receptor agonist	CCCCC#Cc1nc(NC)c2ncn(C3OC(CO)C(O)C3O)c2n1	KOCIMZNSNPOGOP-UHFFFAOYSA-N
1806	12.93	cp	BRD-K70301876	escitalopram	Selective serotonin reuptake inhibitor (SSRI)	CN(C)CCC[C@]1(OCc2cc(ccc12)C#N)c1ccc(F)cc1	WSEQXVZVJXJVFP-FQEVSTJZSA-N	Launched
1805	13	cp	BRD-A51714012	venlafaxine	Adrenergic inhibitor	COc1ccc(cc1)C(CN(C)C)C1(O)CCCCC1	PNVNVHUZROJLTJ-UHFFFAOYSA-N	Launched
1804	13.01	cp	BRD-K85383046	IAA-94	Chloride channel blocker	C[C@]1(Cc2cc(OCC(=O)O)c(Cl)c(Cl)c2C1=O)C3CCCC3	RNOJGTHBMJBOSP-KRWDZBQOSA-N
1802	13.06	cp	BRD-K86191271	cytosporone-b	NUR77 receptor agonist	CCCCCCCC(=O)c1c(O)cc(O)cc1CC(=O)OCC	UVVWQQKSNZLUQA-UHFFFAOYSA-N
1799	13.13	cp	BRD-K04170657	psoromic-acid	Ras GTPase inhibitor	COc1cc(C(=O)O)c2Oc3c(C=O)c(O)cc(C)c3C(=O)Oc2c1C	FUCWJKJZOHOLEO-UHFFFAOYSA-N
1795	13.17	cp	BRD-A31227688	kynuramine	Aryl hydrocarbon receptor activator	NCC(N)C(=O)c1ccccc1	KVMYSBIFGBLUGK-UHFFFAOYSA-N
1788	13.34	cp	BRD-A75935363	atracurium	Acetylcholine receptor antagonist	COc1ccc(CC2c3cc(OC)c(OC)cc3CC[N+]2(C)CCC(=O)OCCCCCOC(=O)CC[N+]2(C)CCc3cc(OC)c(OC)cc3C2Cc2ccc(OC)c(OC)c2)cc1OC	YXSLJKQTIDHPOT-UHFFFAOYSA-N
1786	13.39	cp	BRD-K93280214	gabazine	GABA receptor antagonist	COc1ccc(cc1)c2ccc(N)[n+](CCCC(=O)O)n2	ACVGNKYJVGNLIL-UHFFFAOYSA-O	Preclinical
1785	13.4	cp	BRD-K00662280	CL-218872	GABA receptor agonist	Cc1nnc2ccc(nn12)-c1cccc(c1)C(F)(F)F	GUOQUXNJZHGPQF-UHFFFAOYSA-N	Phase 1
1783	13.43	cp	BRD-A98431941	ephedrine	Adrenergic receptor agonist	CNC(C)[C@H](O)c1ccccc1	KWGRBVOPPLSCSI-HTLJXXAVSA-N	Launched
1779	13.59	cp	BRD-A22143024	estropipate	Estrogen receptor agonist	C[C@]12CCC3C(CCc4cc(OS(O)(=O)=O)ccc34)C1CCC2=O	JKKFKPJIXZFSSB-GUZDXLFXSA-N	Launched
1778	13.63	cp	BRD-K87158025	benzamil	Sodium channel blocker	NC(NCc1ccccc1)=NC(=O)c1nc(Cl)c(N)nc1N	KXDROGADUISDGY-UHFFFAOYSA-N	Phase 2
1777	13.65	cp	BRD-K35531059	molsidomine	Guanylyl cyclase activator	CCOC(=O)/N=c1/c[n+]([n-]o1)N2CCOCC2	XLFWDASMENKTKL-UHFFFAOYSA-N	Launched
1774	13.7	cp	BRD-K30867024	SB-216641	Serotonin receptor antagonist	COc1ccc(NC(=O)c2ccc(cc2)-c2ccc(cc2C)-c2noc(C)n2)cc1OCCN(C)C	JRNUKVFYILMMLX-UHFFFAOYSA-N	Preclinical
1773	13.72	cp	BRD-A41145729	methoprene-acid	Retinoid receptor agonist	COC(C)(C)CCCC(C)C/C=C/C(=C/C(=O)O)/C	MNYBEULOKRVZKY-TZOAMJEDSA-N
1770	13.79	cp	BRD-K28578425	cilostamide	Phosphodiesterase inhibitor	CN(C1CCCCC1)C(=O)CCCOc1ccc2[nH]c(=O)ccc2c1	UIAYVIIHMORPSJ-UHFFFAOYSA-N	Preclinical
1765	13.96	cp	BRD-K36377456	marmesin	Angiogenesis inhibitor	CC(C)(O)[C@@H]1Cc2cc3ccc(=O)oc3cc2O1	FWYSBEAFFPBAQU-LBPRGKRZSA-N
1764	13.98	cp	BRD-A34255068	rolipram	Phosphodiesterase inhibitor	COc1ccc(cc1OC1CCCC1)C1CNC(=O)C1	HJORMJIFDVBMOB-UHFFFAOYSA-N	Phase 3
1762	14	cp	BRD-A32949107	MRS-1845	Calcium channel blocker	COC(=O)C1=C(C)N(CC#C)C(=C(C1c2cccc(c2)n3oo3)C(=O)CCO)C	VNIMHBLANIQWNY-UHFFFAOYSA-N
1761	14.02	cp	BRD-K48722833	iloperidone	Dopamine receptor antagonist	COc1cc(ccc1OCCCN1CCC(CC1)c1noc2cc(F)ccc12)C(C)=O	XMXHEBAFVSFQEX-UHFFFAOYSA-N	Launched
1759	14.04	cp	BRD-K74195153	irsogladine	Phosphodiesterase inhibitor	Nc1nc(N)nc(n1)-c1cc(Cl)ccc1Cl	ATCGGEJZONJOCL-UHFFFAOYSA-N	Launched
1760	14.04	cp	BRD-K66093087	FGIN-1-43	Benzodiazepine receptor agonist	CCCCCCN(CCCCCC)C(=O)Cc1c([nH]c2ccc(Cl)cc12)-c1ccc(Cl)cc1	XTZUPNNVXIMWAR-UHFFFAOYSA-N	Preclinical
1757	14.08	cp	BRD-A33084410	5'-guanidinonaltrindole	Opioid receptor antagonist	NC(=N)Nc1ccc2[nH]c3C4Oc5c6c(CC7N(CC8CC8)CCC46C7(O)Cc3c2c1)ccc5O	VLNHDKDBGWXJEE-UHFFFAOYSA-N
1754	14.19	cp	BRD-A15131297	benazepril	ACE inhibitor	CCOC(=O)C(CCc1ccccc1)NC2CCc3ccccc3N(CC(=O)O)C2=O	XPCFTKFZXHTYIP-UHFFFAOYSA-N	Launched
1752	14.28	cp	BRD-K54095730	CMPD-1	p38 MAPK inhibitor	Oc1ccc(NC(=O)CCCc2ccc(cc2)-c2ccccc2F)cc1	ODYAQBDIXCVKAE-UHFFFAOYSA-N	Preclinical
1748	14.35	cp	BRD-K61951118	FG-7142	GABA benzodiazepine site receptor inverse agonist	CNC(=O)c1cc2c(cn1)[nH]c1ccccc21	QMCOPDWHWYSJSA-UHFFFAOYSA-N	Preclinical
1737	14.47	cp	BRD-K98426715	tubacin	HDAC inhibitor	OCc1ccc(cc1)[C@@H]2C[C@H](CSc3nc(c(o3)c4ccccc4)c5ccccc5)O[C@@H](O2)c6ccc(NC(=O)CCCCCCC(=O)NO)cc6	BHUZLJOUHMBZQY-YXQOSMAKSA-N
1734	14.55	cp	BRD-K44876623	zolpidem	Benzodiazepine receptor agonist	CN(C)C(=O)Cc1c(nc2ccc(C)cn12)-c1ccc(C)cc1	ZAFYATHCZYHLPB-UHFFFAOYSA-N	Launched
1732	14.56	cp	BRD-A20131130	2',5'-dideoxyadenosine	Adenylyl cyclase inhibitor	CC1OC(CC1O)n1cnc2c(N)ncnc12	FFHPXOJTVQDVMO-UHFFFAOYSA-N
1728	14.66	cp	BRD-K02283807	GR-32191	Thromboxane receptor antagonist	O[C@H]1C[C@H](OCc2ccc(cc2)c3ccccc3)[C@H](CC/C=CCCC(=O)O)[C@H]1N4CCCCC4	GQGRDYWMOPRROR-XUSMOFMBSA-N
1729	14.66	cp	BRD-A07780951	orciprenaline	Adrenergic receptor agonist	CC(C)NCC(O)c1cc(O)cc(O)c1	LMOINURANNBYCM-UHFFFAOYSA-N
1724	14.77	cp	BRD-K48722258	dilazep	Adenosine reuptake inhibitor	COc1cc(cc(OC)c1OC)C(=O)OCCCN1CCCN(CCCOC(=O)c2cc(OC)c(OC)c(OC)c2)CC1	QVZCXCJXTMIDME-UHFFFAOYSA-N	Launched
1722	14.83	cp	BRD-A90515964	guaifenesin	Expectorant	COc1ccccc1OCC(O)CO	HSRJKNPTNIJEKV-UHFFFAOYSA-N	Launched
1721	14.87	cp	BRD-A93206962	L-755507	Adrenergic receptor agonist	CCCCCCNC(=O)Nc1ccc(cc1)S(=O)(=O)Nc2ccc(CCNCC(O)COc3ccc(O)cc3)cc2	NYYJKMXNVNFOFQ-UHFFFAOYSA-N
1720	14.88	cp	BRD-A12016240	LY-278584	Serotonin receptor antagonist	CN1C2CCC1CC(C2)NC(=O)c3nn(C)c4ccccc34	DDHAJFBBJWHSBR-UHFFFAOYSA-N
1718	14.91	cp	BRD-K76698671	HNHA	HDAC inhibitor	ONC(=O)CCCCCCSc1ccc2ccccc2c1	KPNNXHVGOKRBEF-UHFFFAOYSA-N
1713	14.99	cp	BRD-K94689771	pinocembrin	CYP1B1 inhibitor	Oc1cc(O)c2C(=O)C[C@H](Oc2c1)c1ccccc1	URFCJEUYXNAHFI-ZDUSSCGKSA-N	Phase 2
1714	14.99	cp	BRD-K52721684	PCO-400	Potassium channel activator	CC1(C)Oc2ccc(cc2[C@@H](OC2=CC(=O)CC2)[C@@H]1O)C#N	WJBHHTPFTVKZCV-CVEARBPZSA-N
1710	15.04	cp	BRD-A41304429	practolol	Adrenergic receptor antagonist	CC(C)NCC(O)COc1ccc(NC(C)=O)cc1	DURULFYMVIFBIR-UHFFFAOYSA-N	Withdrawn
1708	15.07	cp	BRD-K99411983	lumicolchicine	Colchicine isomer, non-binder of microtubules	COC1=C[C@H]2[C@H](C3=C2c4c(OC)c(OC)c(OC)cc4CC[C@@H]3NC(=O)C)C1=O	VKPVZFOUXUQJMW-FHSNZYRGSA-N
1707	15.1	cp	BRD-K79116891	proxymetacaine	Sodium channel blocker	CCCOc1ccc(cc1N)C(=O)OCCN(CC)CC	KCLANYCVBBTKTO-UHFFFAOYSA-N	Launched
1705	15.29	cp	BRD-A00100033	nifurtimox	DNA inhibitor	CC1CS(=O)(=O)CCN1N=Cc1ccc(o1)[N+]([O-])=O	ARFHIAQFJWUCFH-UHFFFAOYSA-N	Launched
1698	15.47	cp	BRD-A77118605	BML-ST330	Phospholipase inhibitor	SC(=S)OC1CC2CC1C1CCCC21	PWLXJBSAUKKGCM-UHFFFAOYSA-N
1696	15.67	cp	BRD-A35511923	L-803087	Somatostatin receptor agonist	COC(=O)C(CCCNC(=N)N)NC(=O)CCCc1c([nH]c2c(F)cc(F)cc12)c3ccccc3	OPNMQSFIGUSHDH-UHFFFAOYSA-N
1693	15.7	cp	BRD-K18905250	ST-91	Adrenergic receptor agonist	CCc1cccc(CC)c1N=C1NCCN1	IALHTUPVRAQZFI-UHFFFAOYSA-N	Preclinical
1691	15.73	cp	BRD-A53131506	epitestosterone	Inactive testosterone analog	C[C@]12CCC3C(CCC4=CC(=O)CC[C@]34C)C1CC[C@H]2O	MUMGGOZAMZWBJJ-YKBUPIRMSA-N
1688	15.75	cp	BRD-K37447567	hydrocotarnine	Opioid receptor antagonist	COc1c2OCOc2cc3CCN(C)Cc13	XXANNZJIZQTCBP-UHFFFAOYSA-N
1687	15.77	cp	BRD-K85266041	DNQX	Glutamate receptor antagonist	Oc1nc2cc([N+](=O)[O-])c(cc2nc1O)[N+](=O)[O-]	RWVIMCIPOAXUDG-UHFFFAOYSA-N	Preclinical
1675	16.15	cp	BRD-K85603128	resorcinol	Phosphodiesterase inhibitor	CC(=O)Oc1cccc(O)c1	ZZPKZRHERLGEKA-UHFFFAOYSA-N	Launched
1674	16.17	cp	BRD-K56700933	phenethyl-isothiocyanate	Antineoplastic	S=C=NCCc1ccccc1	IZJDOKYDEWTZSO-UHFFFAOYSA-N
1673	16.23	cp	BRD-K42748308	XE-991	Potassium channel blocker	O=C1c2ccccc2C(Cc2ccncc2)(Cc2ccncc2)c2ccccc12	KHJFBUUFMUBONL-UHFFFAOYSA-N	Preclinical
1671	16.24	cp	BRD-K18799075	BAY-59-3074	Cannabinoid receptor partial agonist	FC(F)(F)CCCS(=O)(=O)Oc1cccc(Oc2cccc(c2C#N)C(F)(F)F)c1	LWUSZIVDPJPVBW-UHFFFAOYSA-N
1670	16.25	cp	BRD-K01612348	meropenem	Bacterial cell wall synthesis inhibitor	C[C@@H](O)[C@@H]1[C@H]2[C@@H](C)C(=C(N2C1=O)C(=O)O)S[C@@H]3CN[C@@H](C3)C(=O)N(C)C	DMJNNHOOLUXYBV-PQTSNVLCSA-N
1664	16.38	cp	BRD-K88429204	pyrimethamine	Dihydrofolate reductase inhibitor	CCc1nc(N)nc(N)c1-c1ccc(Cl)cc1	WKSAUQYGYAYLPV-UHFFFAOYSA-N	Launched
1658	16.56	cp	BRD-K35723520	darinaparsin	Apoptosis stimulant	C[As](C)SC[C@H](NC(=O)CC[C@H](N)C(O)=O)C(=O)NCC(O)=O	JGDXFQORBMPJGR-YUMQZZPRSA-N
1657	16.57	cp	BRD-A31800922	procyclidine	Acetylcholine receptor antagonist	OC(CCN1CCCC1)(C1CCCCC1)c1ccccc1	WYDUSKDSKCASEF-UHFFFAOYSA-N	Launched
1655	16.58	cp	BRD-K80725821	RS-16566	Serotonin receptor antagonist	CC(C)n1cnc2c(cc(Cl)cc12)C(=O)N[C@H]1CN2CCC1CC2	OGXMGJGFLBSEJW-HNNXBMFYSA-N	Preclinical
1653	16.64	cp	BRD-K36862742	hydroflumethiazide	Sodium/potassium/chloride transporter inhibitor	NS(=O)(=O)c1cc2c(NCNS2(=O)=O)cc1C(F)(F)F	DMDGGSIALPNSEE-UHFFFAOYSA-N	Launched
1647	16.83	cp	BRD-K51941867	LM-1685	Cyclooxygenase inhibitor	COC(=O)c1cc2cc(ccc2n1Cc1ccc(Cl)cc1)S(C)(=O)=O	UBZBOEWMQPWUKB-UHFFFAOYSA-N
1646	16.88	cp	BRD-K95992530	Cyclo-[Arg-Gly-Asp-D-Phe-Val]	integrin antagonist	CC(C)[C@@H]1NC(=O)[C@H](Cc2ccccc2)NC(=O)[C@@H](CC(=O)O)NC(=O)CNC(=O)[C@H](CCCNC(=N)N)NC1=O	YYQUWEHEBOMRPH-UGNRZPKXSA-N
1639	17.04	cp	BRD-K96862998	pirfenidone	TGF beta receptor inhibitor	Cc1ccc(=O)n(c1)-c1ccccc1	ISWRGOKTTBVCFA-UHFFFAOYSA-N	Launched
1633	17.14	cp	BRD-K71860425	CDK2-5-inhibitor	CDK inhibitor	Nc1cc(Nc2ccc(cc2)S(=O)(=O)N)ncn1	FVFVVRPJERUECT-UHFFFAOYSA-N
1634	17.14	cp	BRD-A09094913	strychnine	Acetylcholine receptor antagonist	O=C1CC2OCC=C3CN4CC[C@@]56C4C[C@@H]3[C@@H]2C5N1c1ccccc61	QMGVPVSNSZLJIA-OFYMUHMXSA-N	Preclinical
1632	17.16	cp	BRD-K00675675	CL-82198	Metalloproteinase inhibitor	O=C(NCCCCN1CCOCC1)c2cc3ccccc3o2	KUJQEQAVMNFFAO-UHFFFAOYSA-N
1631	17.2	cp	BRD-K12516989	zaprinast	Phosphodiesterase inhibitor	CCCOc1ccccc1c2nc3nn[nH]c3c(=O)[nH]2	KFMVHONQQFRNNH-UHFFFAOYSA-N	Phase 2
1630	17.28	cp	BRD-K51662849	ilomastat	Matrix metalloprotease inhibitor	CNC(=O)[C@H](Cc1c[nH]c2ccccc12)NC(=O)[C@H](CC(C)C)CC(=O)NO	NITYDPDXAAFEIT-DYVFJYSZSA-N	Phase 3
1627	17.31	cp	BRD-A18202423	CPCCOEt	Glutamate receptor antagonist	CCOC(=O)C12CC2C(=NO)c3ccccc3O1	FXCTZFMSAHZQTR-UHFFFAOYSA-N	Preclinical
1624	17.47	cp	BRD-A51829654	BRL-15572	Serotonin receptor antagonist	OC(CN1CCN(CC1)c1cccc(Cl)c1)C(c1ccccc1)c1ccccc1	QJHCTHPYUOXOGM-UHFFFAOYSA-N	Preclinical
1623	17.48	cp	BRD-A24228527	ofloxacin	Bacterial DNA gyrase inhibitor	CC1COc2c(N3CCN(C)CC3)c(F)cc3c2n1cc(C(O)=O)c3=O	GSDSWSVVBLHKDQ-UHFFFAOYSA-N	Launched
1615	17.68	cp	BRD-A63836183	PD-123319	Angiotensin receptor antagonist	CN(C)c1ccc(Cn2cnc3CN(C(Cc32)C(=O)O)C(=O)C(c4ccccc4)c5ccccc5)cc1C	YSTVFDAKLDMYCR-UHFFFAOYSA-N	Phase 1
1612	17.7	cp	BRD-K41143549	BRD-K41143549	Glutamate receptor antagonist	NC(=O)CNCCC(c1ccccc1)c1ccccc1	BYGXICRJQZKUPA-UHFFFAOYSA-N
1610	17.72	cp	BRD-K30743633	TCPOBOP	CAR agonist	Clc1cnc(Oc2ccc(Oc3ncc(Cl)cc3Cl)cc2)c(Cl)c1	BAFKRPOFIYPKBQ-UHFFFAOYSA-N
1609	17.73	cp	BRD-K02275692	cefotiam	Bacterial cell wall synthesis inhibitor	CN(C)CCn1nnnc1SCC1=C(N2[C@H](SC1)[C@H](NC(=O)Cc1csc(N)n1)C2=O)C(O)=O	QYQDKDWGWDOFFU-IUODEOHRSA-N	Launched
1608	17.75	cp	BRD-K21548250	moracizine	Sodium channel blocker	CCOC(=O)Nc1ccc2Sc3ccccc3N(C(=O)CCN3CCOCC3)c2c1	FUBVWMNBEHXPSU-UHFFFAOYSA-N	Launched
1605	17.87	cp	BRD-A82371568	clofarabine	Ribonucleoside reductase inhibitor	Nc1nc(Cl)nc2n(cnc12)C3OC(CO)C(O)C3F	WDDPHFBMKLOVOX-UHFFFAOYSA-N	Launched
1602	17.91	cp	BRD-K60476892	YC-1	Guanylyl cyclase activator	OCc1ccc(o1)c2nn(Cc3ccccc3)c4ccccc24	OQQVFCKUDYMWGV-UHFFFAOYSA-N
1597	18.07	cp	BRD-K90333595	phentolamine	Adrenergic receptor antagonist	Cc1ccc(cc1)N(CC1=NCCN1)c1cccc(O)c1	MRBDMNSDAVCSSF-UHFFFAOYSA-N	Launched
1593	18.16	cp	BRD-A60070924	alpha-estradiol	Estrogen receptor agonist	CC12CCC3C(CCc4cc(O)ccc34)C1CCC2O	VOXZDWNPVJITMN-UHFFFAOYSA-N
1590	18.33	cp	BRD-A32164164	methyllycaconitine	Acetylcholine receptor antagonist	CCN1CC2(COC(=O)c3ccccc3N4C(=O)CC(C)C4=O)CCC(OC)C5(C6CC7C(OC)C6C(O)(CC7OC)C8(O)C(OC)C52)C18	XLTANAWLDBYGFU-UHFFFAOYSA-N	Preclinical
1589	18.34	cp	BRD-A90799790	isradipine	Calcium channel blocker	COC(=O)C1=C(C)NC(C)=C(C1c1cccc2nonc12)C(=O)OC(C)C	HMJIYCCIJYRONP-UHFFFAOYSA-N	Launched
1585	18.48	cp	BRD-K40619305	larixinic-acid	Compound that interacts with metal centers	Cc1occc(=O)c1O	XPCTZQVDEJYUGT-UHFFFAOYSA-N
1586	18.48	cp	BRD-K73196317	urapidil	Adrenergic receptor antagonist	COc1ccccc1N1CCN(CCCNc2cc(=O)n(C)c(=O)n2C)CC1	ICMGLRUYEQNHPF-UHFFFAOYSA-N	Launched
1584	18.53	cp	BRD-K47328134	lysylphenylalanyl-tyrosine	Heparin activation inhibitor	NCCCC[C@H](N)C(=O)N[C@@H](Cc1ccccc1)C(=O)N[C@@H](Cc2ccc(O)cc2)C(=O)O	CNKBMTKICGGSCQ-ACRUOGEOSA-N
1580	18.72	cp	BRD-K46142322	RS-67333	Serotonin receptor partial agonist	CCCCN1CCC(CCC(=O)c2cc(Cl)c(N)cc2OC)CC1	JBHLYIVFFLNISJ-UHFFFAOYSA-N	Preclinical
1577	18.79	cp	BRD-K87226815	cycloserine	Bacterial cell wall synthesis inhibitor	N[C@@H]1CONC1=O	DYDCUQKUCUHJBH-UWTATZPHSA-N
1574	18.9	cp	BRD-A48809242	IB-MECA	Adenosine receptor agonist	CNC(=O)[C@H]1O[C@H](C(O)[C@H]1O)n2cnc3c(NCc4cccc(I)c4)ncnc23	HUJXGQILHAUCCV-FEWYLQRLSA-N	Phase 3
1573	18.91	cp	BRD-K26657438	imiquimod	TLR agonist	CC(C)Cn1cnc2c(N)nc3ccccc3c12	DOUYETYNHWVLEO-UHFFFAOYSA-N	Launched
1570	18.94	cp	BRD-K88741031	methyl-2,5-dihydroxycinnamate	EGFR inhibitor	COC(=O)C=Cc1cc(O)ccc1O	BQCNSTFWSKOWMA-UHFFFAOYSA-N
1569	18.96	cp	BRD-A41250306	cyclopenthiazide	Thiazide diuretic	NS(=O)(=O)c1cc2c(NC(CC3CCCC3)NS2(=O)=O)cc1Cl	BKYKPTRYDKTTJY-UHFFFAOYSA-N	Launched
1567	18.98	cp	BRD-K84141129	VU-0400193-3	Glutamate receptor modulator	Clc1cc(NC(=O)c2ccccn2)ccc1N1C(=O)CC2(CCCCC2)C1=O	YNDMAMUBWKKHPW-UHFFFAOYSA-N
1568	18.98	cp	BRD-K59037100	oxybenzone	Lipase inhibitor	COc1ccc(C(=O)c2ccccc2)c(O)c1	DXGLGDHPHMLXJC-UHFFFAOYSA-N	Launched
1566	19.04	cp	BRD-K57222227	indometacin	Cyclooxygenase inhibitor	COc1ccc2n(C(=O)c3ccc(Cl)cc3)c(C)c(CC(=O)O)c2c1	CGIGDMFJXJATDK-UHFFFAOYSA-N
1564	19.22	cp	BRD-K64785675	TG100-115	-666	Nc1nc(N)c2nc(-c3cccc(O)c3)c(nc2n1)-c1cccc(O)c1	UJIAQDJKSXQLIT-UHFFFAOYSA-N	Phase 1/Phase 2
1562	19.33	cp	BRD-K27499107	carbacyclin	IP receptor activator	CCCCC[C@H](O)/C=C/[C@H]1[C@H](O)C[C@@H]2C/C(=CCCCC(=O)O)/C[C@H]12	XZFRIPGNUQRGPI-WBQKLGIQSA-N
1556	19.57	cp	BRD-K48168960	propylthiouracil	Thyroid peroxidase inhibitor	CCCc1cc(=O)[nH]c(=S)[nH]1	KNAHARQHSZJURB-UHFFFAOYSA-N	Launched
1555	19.58	cp	BRD-K32311154	nifekalant	Potassium channel blocker	Cn1c(NCCN(CCO)CCCc2ccc(cc2)[N+]([O-])=O)cc(=O)n(C)c1=O	OEBPANQZQGQPHF-UHFFFAOYSA-N	Launched
1550	19.76	cp	BRD-A42553870	L-152804	Neuropeptide receptor antagonist	CC1(C)CC(=O)C(C2c3ccccc3OC3=C2C(=O)CC(C)(C)C3)C(=O)C1	XQDXIHYKAGHZRX-UHFFFAOYSA-N	Preclinical
1548	19.82	cp	BRD-A76279427	myriocin	Serine palmitoyltransferase inhibitor	CCCCCCC(=O)CCCCCCC=CC[C@H](O)[C@@H](O)C(N)(CO)C(O)=O	ZZIKIHCNFWXKDY-QAJVWVOBSA-N
1547	19.83	cp	BRD-A17411484	carprofen	Cyclooxygenase inhibitor	CC(C(O)=O)c1ccc2c(c1)[nH]c1ccc(Cl)cc21	PUXBGTOOZJQSKH-UHFFFAOYSA-N	Launched
1546	19.84	cp	BRD-K01624546	docosatrienoic-acid	LTB4 inhibitor	CC/C=CC/C=CC/C=CCCCCCCCCCCCC(=O)O	WBBQTNCISCKUMU-PDBXOOCHSA-N
1540	20.04	cp	BRD-K10843433	phenylbutazone	Cyclooxygenase inhibitor	CCCCC1C(=O)N(N(C1=O)c1ccccc1)c1ccccc1	VYMDGNCVAMGZFE-UHFFFAOYSA-N	Withdrawn
1539	20.07	cp	BRD-A83937277	mephenytoin	Hydantoin antiepileptic	CCC1(NC(=O)N(C)C1=O)c1ccccc1	GMHKMTDVRCWUDX-UHFFFAOYSA-N	Launched
1538	20.08	cp	BRD-A56359832	zileuton	Leukotriene inhibitor	CC(N(O)C(N)=O)c1cc2ccccc2s1	MWLSOWXNZPKENC-UHFFFAOYSA-N	Launched
1533	20.11	cp	BRD-A20589515	dihydroxyphenylglycine	Glutamate receptor agonist	NC(C(O)=O)c1cc(O)cc(O)c1	HOOWCUZPEFNHDT-UHFFFAOYSA-N
1535	20.11	cp	BRD-A35108200	dexamethasone	Glucocorticoid receptor agonist	CC1CC2C3CCC4=CC(=O)C=CC4(C)C3(F)C(O)CC2(C)C1(O)C(=O)CO	UREBDLICKHMUKA-UHFFFAOYSA-N	Launched
1530	20.19	cp	BRD-K09635134	l-erythro-MAPP	negative control for D-erythro-MAPP	CCCCCCCCCCCCCC(=O)N[C@@H](C)[C@H](O)c1ccccc1	YLAZEWZHIRBZDA-REWPJTCUSA-N
1529	20.21	cp	BRD-K85013741	auraptene	Nitric oxide production inhibitor	CC(=CCC/C(=C/COc1ccc2ccc(=O)oc2c1)/C)C	RSDDHGSKLOSQFK-RVDMUPIBSA-N
1528	20.26	cp	BRD-K91900765	VX-745	p38 MAPK inhibitor	Fc1ccc(Sc2ccc3c(-c4c(Cl)cccc4Cl)c(=O)ncn3n2)c(F)c1	VEPKQEUBKLEPRA-UHFFFAOYSA-N	Phase 2
1527	20.36	cp	BRD-K07888196	tyrphostin-AG-538	IGF-1 inhibitor	Oc1ccc(/C=C(C#N)/C(=O)c2ccc(O)c(O)c2)cc1O	CANOJKGQDCJDOX-VZUCSPMQSA-N
1526	20.37	cp	BRD-A72758037	asiatic-acid	Apoptosis stimulant	C[C@@H]1CC[C@@]2(CC[C@]3(C)C(=CCC4[C@@]5(C)C[C@@H](O)[C@H](O)[C@@](C)(CO)C5CC[C@@]34C)[C@@H]2[C@H]1C)C(O)=O	JXSVIVRDWWRQRT-BJZQJJFASA-N	Preclinical
1524	20.38	cp	BRD-K55591206	epigallocatechin	Nitric oxide synthase inhibitor	Oc1cc(O)c2C[C@@H](OC(=O)c3cc(O)c(O)c(O)c3)[C@H](Oc2c1)c1cc(O)c(O)c(O)c1	WMBWREPUVVBILR-WIYYLYMNSA-N
1523	20.41	cp	BRD-K68341547	W-9	Calmodulin antagonist	NCCCCCCNS(=O)(=O)c1ccc2c(Cl)cccc2c1	WAEIMOCPASQBSR-UHFFFAOYSA-N
1522	20.44	cp	BRD-K57011718	UK-356618	Metalloproteinase inhibitor	C[C@@H](NC(=O)[C@@H](NC(=O)[C@H](CCCc1ccc(c(C)c1)-c1ccccc1)CC(=O)NO)C(C)(C)C)c1ccccc1	JJHRUUKMPWUYIB-HVOSOHGQSA-N
1519	20.55	cp	BRD-K85242180	beta-CCP	Indoleamine 2,3-dioxygenase inhibitor	CCCOC(=O)c1cc2c(cn1)[nH]c3ccccc32	WGRVAGIQTHEEQW-UHFFFAOYSA-N
1516	20.6	cp	BRD-K43880410	pregnenolone	glutamate receptor modulator	CC(=O)[C@H]1CC[C@H]2[C@@H]3CC=C4C[C@@H](O)CC[C@]4(C)[C@H]3CC[C@]12C	ORNBQBCIOKFOEO-QGVNFLHTSA-N	Launched
1512	20.74	cp	BRD-A37347161	BRL-52537	Opioid receptor agonist	Clc1ccc(CC(=O)N2CCCCC2CN2CCCC2)cc1Cl	GHCCBWMZKJQGLS-UHFFFAOYSA-N	Preclinical
1509	20.83	cp	BRD-K47539947	tetradecylthioacetic-acid	Lipid peroxidase inhibitor	CCCCCCCCCCCCCCSCC(O)=O	IPBCWPPBAWQYOO-UHFFFAOYSA-N	Phase 2
1508	20.88	cp	BRD-A84389633	tropanyl-3,5-dimethylbenzoate	Serotonin receptor antagonist	CN1C2CCC1CC(C2)OC(=O)c1cc(C)cc(C)c1	HDDNYFLPWFSBLN-UHFFFAOYSA-N	Preclinical
1505	20.97	cp	BRD-K12762134	XAV-939	Tankyrase inhibitor	Oc1nc(nc2CCSCc12)-c1ccc(cc1)C(F)(F)F	KLGQSVMIPOVQAX-UHFFFAOYSA-N	Preclinical
1503	21.02	cp	BRD-K31843556	T-0070907	PPAR receptor antagonist	[O-][N+](=O)c1ccc(Cl)c(c1)C(=O)Nc1ccncc1	FRPJSHKMZHWJBE-UHFFFAOYSA-N	Preclinical
1501	21.05	cp	BRD-K16554956	PTB1	AMPK activator	OP(O)(=O)C(F)(F)c1cc2cc(ccc2cc1Br)C#N	BWJOQFMMTKEZGA-UHFFFAOYSA-N
1499	21.12	cp	BRD-K85090592	pilocarpine	Acetylcholine receptor agonist	CC[C@H]1[C@@H](Cc2cncn2C)COC1=O	QCHFTSOMWOSFHM-WPRPVWTQSA-N	Launched
1497	21.2	cp	BRD-A08709697	heliotrine	Pyrrolizidine alkaloid	CO[C@H](C)C(O)(C(C)C)C(=O)OCC1=CCN2CC[C@H](O)[C@H]21	LMFKRLGHEKVMNT-GVCFFYALSA-N
1495	21.25	cp	BRD-A35338386	NECA	Adenosine receptor agonist	CCNC(=O)C1OC(C(O)C1O)n2cnc3c(N)ncnc23	JADDQZYHOWSFJD-UHFFFAOYSA-N	Launched
1494	21.26	cp	BRD-K43978949	PIT	Purinergic receptor antagonist	[O-][N+]1=C(C(=O)c2ccccc12)c1ccccn1	LXEZPPZLNVOLDI-UHFFFAOYSA-N
1491	21.4	cp	BRD-K49481516	galantamine	Acetylcholinesterase inhibitor	COc1ccc2CN(C)CC[C@@]34C=C[C@H](O)C[C@@H]3Oc1c24	ASUTZQLVASHGKV-JDFRZJQESA-N	Launched
1490	21.46	cp	BRD-K83144676	olmesartan	Angiotensin antagonist	CCCc1nc(c(C(O)=O)n1Cc1ccc(cc1)-c1ccccc1-c1nn[nH]n1)C(C)(C)O	VTRAEEWXHOVJFV-UHFFFAOYSA-N	Launched
1483	21.67	cp	BRD-A29644307	nomifensine	Dopamine uptake inhibitor	CN1CC(c2ccccc2)c2cccc(N)c2C1	XXPANQJNYNUNES-UHFFFAOYSA-N	Withdrawn
1480	21.75	cp	BRD-K45033733	famciclovir	DNA polymerase inhibitor	CC(=O)OCC(CCn1cnc2cnc(N)nc12)COC(C)=O	GGXKWVWZWMLJEH-UHFFFAOYSA-N	Launched
1479	21.83	cp	BRD-K19284129	salvinorin-a	Opioid receptor agonist	COC(=O)[C@@H]1C[C@H](OC(C)=O)C(=O)[C@H]2[C@@]1(C)CC[C@H]1C(=O)O[C@@H](C[C@]21C)c1ccoc1	OBSYBRPAKCASQB-AGQYDFLVSA-N	Phase 1
1478	21.85	cp	BRD-K02113016	olaparib	PARP inhibitor	Fc1ccc(Cc2n[nH]c(=O)c3ccccc23)cc1C(=O)N1CCN(CC1)C(=O)C1CC1	FDLYAMZZIXQODN-UHFFFAOYSA-N	Launched
1477	21.88	cp	BRD-A44090213	indoprofen	Cyclooxygenase inhibitor	CC(C(O)=O)c1ccc(cc1)N1Cc2ccccc2C1=O	RJMIEHBSYVWVIN-UHFFFAOYSA-N	Withdrawn
1476	21.92	cp	BRD-K94070024	depomedrol	Glucocorticoid receptor agonist	C[C@H]1C[C@H]2[C@@H]3CC[C@](O)(C(=O)COC(=O)C)[C@@]3(C)C[C@H](O)[C@@H]2[C@@]4(C)C=CC(=O)C=C14	PLBHSZGDDKCEHR-OPDLNKLESA-N
1473	21.97	cp	BRD-A62182663	YK-4279	Apoptosis stimulant	COc1ccc(cc1)C(=O)CC1(O)C(=O)Nc2c1c(Cl)ccc2Cl	HLXSCTYHLQHQDJ-UHFFFAOYSA-N
1474	21.97	cp	BRD-K72816382	cinalukast	Leukotriene receptor antagonist	CCC(CC)(CC(=O)Nc1cccc(C=Cc2nc(cs2)C3CCC3)c1)C(=O)O	BZMKNPGKXJAIDV-UHFFFAOYSA-N	Phase 2
1472	22.01	cp	BRD-K38323065	phenacetin	Cyclooxygenase inhibitor	CCOc1ccc(NC(C)=O)cc1	CPJSUEIXXCENMM-UHFFFAOYSA-N	Withdrawn
[truncated: 430 more rows]
